# Supplementary material for: ADAR1-mediated RNA editing promotes B cell lymphomagenesis
Source: iScience. 2023 May 12;26(6):106864. doi: 10.1016/j.isci.2023.106864 (PMC10225930; doi:10.1016/j.isci.2023.106864)
Supplement: Table S1. Patients information, related to Figures 1 and 3 [file mmc2.xlsx]

## Sheet: Table S1
Table S1. Patients information
ID for RNA editing	Disease	Gender	Subtype	Stage	Cohort
Case-36	DLBCL	Female	non-GCB	IV	Discovery cohort
Case-52	DLBCL	Male	non-GCB	II	Discovery cohort
Case-43	DLBCL	Female	non-GCB	III	Discovery cohort
Case-13	DLBCL	Male	non-GCB	IV	Discovery cohort
Case-39	DLBCL	Female	non-GCB	IV	Discovery cohort
Case-9	DLBCL	Male	GCB	IV	Discovery cohort
Case-26	DLBCL	Female	non-GCB	II	Discovery cohort
Case-50	DLBCL	Female	non-GCB	II	Discovery cohort
Case-33	DLBCL	Male	GCB	IV	Discovery cohort
Case-53	DLBCL	Male	non-GCB	II	Discovery cohort
Case-20	DLBCL	Male	non-GCB	I	Discovery cohort
Case-24	DLBCL	Male	GCB	III	Discovery cohort
Case-32	DLBCL	Male	GCB	III	Discovery cohort
Case-58	DLBCL	Female	non-GCB	III	Discovery cohort
Case-51	DLBCL	Male	non-GCB	IV	Discovery cohort
Case-49	DLBCL	Male	non-GCB	IV	Discovery cohort
Case-41	DLBCL	Female	non-GCB	IV	Discovery cohort
Case-47	DLBCL	Male	non-GCB	II	Discovery cohort
Case-2	DLBCL	Male	GCB	III	Discovery cohort
Case-7	DLBCL	Female	non-GCB	IV	Discovery cohort
Case-23	DLBCL	Female	non-GCB	II	Discovery cohort
Case-28	DLBCL	Male	non-GCB	III	Discovery cohort
Case-12	DLBCL	Female	non-GCB	II	Discovery cohort
Case-48	DLBCL	Male	non-GCB	II	Discovery cohort
Case-10	DLBCL	Male	non-GCB	II	Discovery cohort
Case-40	DLBCL	Female	non-GCB	IV	Discovery cohort
Case-60	DLBCL	Male	GCB	II	Discovery cohort
Case-54	DLBCL	Male	GCB	III	Discovery cohort
Case-34	DLBCL	Male	GCB	IV	Discovery cohort
Case-44	DLBCL	Female	GCB	II	Discovery cohort
Case-25	DLBCL	Female	GCB	IV	Discovery cohort
Case-38	DLBCL	Male	GCB	II	Discovery cohort
Case-22	DLBCL	Male	GCB	II	Discovery cohort
Case-29	DLBCL	Male	non-GCB	III	Discovery cohort
Case-5	DLBCL	Famale	GCB	IV	Discovery cohort
Case-8	DLBCL	Famale	non-GCB	I	Discovery cohort
Case-17	DLBCL	Male	non-GCB	II	Discovery cohort
Case-18	DLBCL	Famale	GCB	IV	Discovery cohort
Case-1	DLBCL	Female	non-GCB	II	Discovery cohort
Case-35	DLBCL	Male	non-GCB	IV	Discovery cohort
Case-14	DLBCL	Male	non-GCB	IV	Discovery cohort
Case-19	DLBCL	Male	GCB	III	Discovery cohort
Case-31	DLBCL	Female	non-GCB	II	Discovery cohort
Case-3	DLBCL	Female	non-GCB	I	Discovery cohort
Case-59	DLBCL	Male	GCB	III	Discovery cohort
Case-30	DLBCL	Male	non-GCB	I	Discovery cohort
Case-57	DLBCL	Female	GCB	II	Discovery cohort
Case-21	DLBCL	Male	non-GCB	II	Discovery cohort
Case-56	DLBCL	Male	GCB	II	Discovery cohort
Case-4	DLBCL	Female	non-GCB	II	Discovery cohort
Case-46	DLBCL	Female	non-GCB	III	Discovery cohort
Case-42	DLBCL	Female	non-GCB	IV	Discovery cohort
Case-37	DLBCL	Female	non-GCB	II	Discovery cohort
Case-83	DLBCL	Male	non-GCB	III	Discovery cohort
Case-84	DLBCL	Male	non-GCB	I	Discovery cohort
Case-85	DLBCL	Male	non-GCB	III	Discovery cohort
Case-86	DLBCL	Male	GCB	IV	Discovery cohort
Case-87	DLBCL	Female	non-GCB	III	Discovery cohort
Case-88	DLBCL	Male	non-GCB	IV	Discovery cohort
Case-89	DLBCL	Female	non-GCB	IV	Discovery cohort
Case-90	DLBCL	Male	non-GCB	IV	Discovery cohort
Case-91	DLBCL	Male	GCB	II	Discovery cohort
Case-92	DLBCL	Male	non-GCB	III	Discovery cohort
Case-93	DLBCL	Famale	non-GCB	IV	Discovery cohort
Case-94	DLBCL	Male	non-GCB	II	Discovery cohort
Case-95	DLBCL	Male	non-GCB	IV	Discovery cohort
Case-96	DLBCL	Female	GCB	II	Discovery cohort
Case-97	DLBCL	Famale	non-GCB	III	Discovery cohort
Case-98	DLBCL	Female	GCB	II	Discovery cohort
Case-99	DLBCL	Female	non-GCB	II	Discovery cohort
Case-100	DLBCL	Male	non-GCB	III	Discovery cohort
Case-101	DLBCL	Female	non-GCB	III	Discovery cohort
Case-102	DLBCL	Male	non-GCB	III	Discovery cohort
Case-103	DLBCL	Female	GCB	II	Discovery cohort
Case-104	DLBCL	Male	non-GCB	IE	Discovery cohort
Case-105	DLBCL	Male	GCB	III	Discovery cohort
Case-106	DLBCL	Female	non-GCB	II	Discovery cohort
Case-107	DLBCL	Female	non-GCB	IV	Discovery cohort
Case-108	DLBCL	Male	GCB	IV	Discovery cohort
Case-109	DLBCL	Male	GCB	IV	Discovery cohort
Case-110	DLBCL	Male	non-GCB	II	Discovery cohort
Case-111	DLBCL	Male	GCB	IV	Discovery cohort
Case-112	DLBCL	Female	non-GCB	II	Discovery cohort
Case-113	DLBCL	Female	non-GCB	III	Discovery cohort
Case-114	DLBCL	Female	non-GCB	III	Discovery cohort
Case-115	DLBCL	Male	non-GCB	IVE	Discovery cohort
Case-116	DLBCL	Male	non-GCB	IV	Discovery cohort
Case-117	DLBCL	Male	GCB	II	Discovery cohort
Case-118	DLBCL	Female	GCB	II	Discovery cohort
Case-119	DLBCL	Female	non-GCB	II	Discovery cohort
Case-120	DLBCL	Female	GCB	III	Discovery cohort
Case-121	DLBCL	Male	non-GCB	II	Discovery cohort
Case-122	DLBCL	Female	non-GCB	IV	Discovery cohort
Case-123	DLBCL	Male	non-GCB	IV	Discovery cohort
Case-124	DLBCL	Male	non-GCB	I	Discovery cohort
Case-125	DLBCL	Male	non-GCB	III	Discovery cohort
Case-126	DLBCL	Male	GCB	III	Discovery cohort
Case-127	DLBCL	Male	non-GCB	IV	Discovery cohort
Case-128	DLBCL	Female	GCB	III	Discovery cohort
Case-129	DLBCL	Male	non-GCB	IV	Discovery cohort
Case-130	DLBCL	Male	non-GCB	IV	Discovery cohort
Case-131	DLBCL	Male	GCB	IV	Discovery cohort
Case-132	DLBCL	Male	non-GCB	III	Discovery cohort
Case-133	DLBCL	Female	non-GCB	III	Discovery cohort
Case-134	DLBCL	Male	GCB	III	Discovery cohort
Case-135	DLBCL	Male	non-GCB	III	Discovery cohort
DLK35	DLBCL	Female	nonGCB	III	Validation cohort 1
DLS17	DLBCL	Female	GCB	II	Validation cohort 1
DLS18	DLBCL	Female	nonGCB	IV	Validation cohort 1
DLS29	DLBCL	Female	GCB	II	Validation cohort 1
DLK2	DLBCL	Female	nonGCB	III	Validation cohort 1
DLK3	DLBCL	Female	GCB	III	Validation cohort 1
DLK6	DLBCL	Female	nonGCB	I	Validation cohort 1
DLK7	DLBCL	Female	nonGCB	IV	Validation cohort 1
DLK25	DLBCL	Female	nonGCB	IV	Validation cohort 1
DLK31	DLBCL	Female	GCB	III	Validation cohort 1
DLS10	DLBCL	Female	NA	IV	Validation cohort 1
DLS25	DLBCL	Female	GCB	III	Validation cohort 1
DLS27	DLBCL	Female	nonGCB	II	Validation cohort 1
DLS9	DLBCL	Female	GCB	I	Validation cohort 1
DLK13	DLBCL	Female	GCB	I	Validation cohort 1
DLK15	DLBCL	Female	GCB	I	Validation cohort 1
DLK18	DLBCL	Female	nonGCB	IV	Validation cohort 1
DLK24	DLBCL	Female	nonGCB	III	Validation cohort 1
DLS1	DLBCL	Female	NA	III	Validation cohort 1
DLK5	DLBCL	Female	GCB	II	Validation cohort 1
DLK9	DLBCL	Female	GCB	II	Validation cohort 1
DLK38	DLBCL	Female	GCB	II	Validation cohort 1
DLK26	DLBCL	Male	GCB	III	Validation cohort 1
DLK28	DLBCL	Male	nonGCB	IV	Validation cohort 1
DLK30	DLBCL	Male	nonGCB	IV	Validation cohort 1
DLK34	DLBCL	Male	nonGCB	IV	Validation cohort 1
DLS35	DLBCL	Male	GCB	IV	Validation cohort 1
DLK10	DLBCL	Male	nonGCB	III	Validation cohort 1
DLK4	DLBCL	Male	nonGCB	III	Validation cohort 1
DLK27	DLBCL	Male	nonGCB	I	Validation cohort 1
DLS11	DLBCL	Male	GCB	I	Validation cohort 1
DLS31	DLBCL	Male	nonGCB	II	Validation cohort 1
DLS5	DLBCL	Male	nonGCB	IV	Validation cohort 1
DLS6	DLBCL	Male	nonGCB	I	Validation cohort 1
DLS7	DLBCL	Male	nonGCB	I	Validation cohort 1
DLK11	DLBCL	Male	GCB	NA	Validation cohort 1
DLK19	DLBCL	Male	GCB	I	Validation cohort 1
DLK36	DLBCL	Male	nonGCB	IV	Validation cohort 1
DLK39	DLBCL	Male	nonGCB	IV	Validation cohort 1
DLS3	DLBCL	Male	NA	I	Validation cohort 1
DLS13	DLBCL	Male	GCB	IV	Validation cohort 1
DLK16	DLBCL	Male	GCB	III	Validation cohort 1
DLK17	DLBCL	Male	nonGCB	III	Validation cohort 1
DLK21	DLBCL	Male	GCB	I	Validation cohort 1
DLK22	DLBCL	Male	GCB	I	Validation cohort 1
DLK23	DLBCL	Male	nonGCB	II	Validation cohort 1
DLK8	DLBCL	Male	nonGCB	IV	Validation cohort 1
DLS2	DLBCL	Male	nonGCB	II	Validation cohort 1
DLS4	DLBCL	Male	nonGCB	III	Validation cohort 1
DLS12	DLBCL	Female	GCB	I	Validation cohort 1
DLS15	DLBCL	Male	nonGCB	I	Validation cohort 1
DLS8	DLBCL	Male	GCB	NA	Validation cohort 1
DLK12	DLBCL	Male	GCB	I	Validation cohort 1
DLK33	DLBCL	Male	nonGCB	III	Validation cohort 1
Case-80	FL	Female	NA	III	Validation cohort 3
Case-72	FL	Male	NA	I	Validation cohort 3
Case-69	FL	Male	NA	II	Validation cohort 3
Case-74	FL	Female	NA	III	Validation cohort 3
Case-67	FL	Male	NA	IV	Validation cohort 3
Case-73	FL	Male	NA	III	Validation cohort 3
Case-66	FL	Female	NA	III	Validation cohort 3
Case-62	FL	Female	NA	II	Validation cohort 3
Case-76	FL	Male	NA	IV	Validation cohort 3
Case-75	FL	Female	NA	I	Validation cohort 3
Case-63	FL	Male	NA	IV	Validation cohort 3
Case-61	FL	Male	NA	III	Validation cohort 3
Case-64	FL	Male	NA	IV	Validation cohort 3
Case-65	FL	Male	NA	III	Validation cohort 3
Case-82	FL	Female	NA	III	Validation cohort 3
Case-71	FL	Male	NA	III	Validation cohort 3
Case-70	FL	Male	NA	IV	Validation cohort 3
Case-79	FL	Male	NA	I	Validation cohort 3
Case-78	FL	Female	NA	II	Validation cohort 3
Case-77	FL	Female	NA	IV	Validation cohort 3
