# Supplementary material for: ADAR1-mediated RNA editing promotes B cell lymphomagenesis
Source: iScience. 2023 May 12;26(6):106864. doi: 10.1016/j.isci.2023.106864 (PMC10225930; doi:10.1016/j.isci.2023.106864)
Supplement: Table S3. RNA editing and DNA mutations in DLBCL samples — (A) Unique editing sites in more than 10% of DLBCL (filtering against editing sites identified in normal B cells). (B) Results of Wilcoxon rank-sum tests for differences of mutations number per gene between groups (related to Figure 2) [file mmc3.xlsx]

## Sheet: Table S3a
Table S3a. Unique editing sites in more than 10% of DLBCL filtering against editing sites identified in normal B cells
Chrom	Pos	Ref	Mut	Gene	Alu_or_not	Region
chr1	27652020	A	G	ACTG1P20	non-Alu	ncRNA_exonic
chr1	15899715	T	C	AGMAT	Alu	UTR3
chr1	10043250	A	G	NMNAT1	Alu	UTR3
chr1	15899630	T	C	AGMAT	Alu	UTR3
chr1	15899344	T	C	AGMAT	Alu	UTR3
chr1	15898477	T	C	AGMAT	Alu	UTR3
chr1	15898524	T	C	AGMAT	Alu	UTR3
chr1	19543309	T	C	EMC1	Alu	UTR3
chr1	10044137	A	G	NMNAT1	Alu	UTR3
chr1	19543417	T	C	EMC1	Alu	UTR3
chr1	33148287	A	G	RBBP4	Alu	UTR3
chr1	38001685	T	C	SNIP1	Alu	UTR3
chr1	52816555	T	C	CC2D1B	Alu	UTR3
chr1	53289873	A	G	ZYG11B	Alu	UTR3
chr1	54565296	A	G	TCEANC2	Alu	UTR3
chr1	145511890	A	G	RBM8A	Alu	ncRNA_UTR3
chr1	220232138	T	C	BPNT1	Alu	ncRNA_UTR3
chr1	220231418	T	C	BPNT1	Alu	ncRNA_UTR3
chr1	220231330	T	C	BPNT1	Alu	ncRNA_UTR3
chr1	220231338	T	C	BPNT1	Alu	ncRNA_UTR3
chr1	220231455	T	C	BPNT1	Alu	ncRNA_UTR3
chr1	220231946	T	C	BPNT1	Alu	ncRNA_UTR3
chr1	220231347	T	C	BPNT1	Alu	ncRNA_UTR3
chr1	178516817	A	G	C1orf220	Alu	ncRNA_exonic
chr1	178516098	A	G	C1orf220	Alu	ncRNA_intronic
chr1	154184608	T	C	C1orf43	Alu	UTR3
chr1	226258052	A	G	H3F3AP4	Alu	ncRNA_intronic
chr1	52817313	T	C	CC2D1B	Alu	UTR3
chr1	52817328	T	C	CC2D1B	Alu	UTR3
chr1	52816691	T	C	CC2D1B	Alu	UTR3
chr1	52816692	T	C	CC2D1B	Alu	UTR3
chr1	52816674	T	C	CC2D1B	Alu	UTR3
chr1	52816622	T	C	CC2D1B	Alu	UTR3
chr1	52816638	T	C	CC2D1B	Alu	UTR3
chr1	52817390	T	C	CC2D1B	Alu	UTR3
chr1	173769138	T	C	CENPL	Alu	UTR3
chr1	3729317	T	C	CEP104	Alu	UTR3
chr1	3729217	T	C	CEP104	Alu	UTR3
chr1	3730331	T	C	CEP104	Alu	UTR3
chr1	3730327	T	C	CEP104	Alu	UTR3
chr1	3729857	T	C	CEP104	Alu	UTR3
chr1	109474774	T	C	CLCC1	Alu	UTR3
chr1	109474780	T	C	CLCC1	Alu	UTR3
chr1	19655620	A	G	PQLC2	Alu	UTR3
chr1	16947530	T	C	CROCCP2	Alu	ncRNA_intronic
chr1	16951232	T	C	CROCCP2	Alu	ncRNA_intronic
chr1	16951219	T	C	CROCCP2	Alu	ncRNA_intronic
chr1	16947406	T	C	CROCCP2	Alu	ncRNA_intronic
chr1	16797495	T	C	CROCCP3	Alu	ncRNA_intronic
chr1	16797570	T	C	CROCCP3	Alu	ncRNA_intronic
chr1	16797383	T	C	CROCCP3	Alu	ncRNA_intronic
chr1	16797505	T	C	CROCCP3	Alu	ncRNA_intronic
chr1	16801240	T	C	CROCCP3	Alu	ncRNA_intronic
chr1	150703494	T	C	CTSS	non-Alu	UTR3
chr1	150705248	T	C	CTSS	Alu	UTR3
chr1	150703812	T	C	CTSS	Alu	UTR3
chr1	150703860	T	C	CTSS	Alu	UTR3
chr1	150703862	T	C	CTSS	Alu	UTR3
chr1	150703850	T	C	CTSS	Alu	UTR3
chr1	150703838	T	C	CTSS	Alu	UTR3
chr1	150703764	T	C	CTSS	Alu	UTR3
chr1	150703752	T	C	CTSS	Alu	UTR3
chr1	150703634	T	C	CTSS	Alu	UTR3
chr1	150703647	T	C	CTSS	Alu	UTR3
chr1	150703661	T	C	CTSS	Alu	UTR3
chr1	150703676	T	C	CTSS	Alu	UTR3
chr1	150703692	T	C	CTSS	Alu	UTR3
chr1	150703697	T	C	CTSS	Alu	UTR3
chr1	150703698	T	C	CTSS	Alu	UTR3
chr1	150703701	T	C	CTSS	Alu	UTR3
chr1	150703720	T	C	CTSS	Alu	UTR3
chr1	150703672	T	C	CTSS	Alu	UTR3
chr1	150703715	T	C	CTSS	Alu	UTR3
chr1	150703716	T	C	CTSS	Alu	UTR3
chr1	10520683	T	C	DFFA	Alu	UTR3
chr1	10521170	T	C	DFFA	Alu	UTR3
chr1	10521162	T	C	DFFA	Alu	UTR3
chr1	10521130	T	C	DFFA	Alu	UTR3
chr1	10521126	T	C	DFFA	Alu	UTR3
chr1	10520819	T	C	DFFA	Alu	UTR3
chr1	10520715	T	C	DFFA	Alu	UTR3
chr1	19542310	T	C	EMC1	Alu	UTR3
chr1	19543349	T	C	EMC1	Alu	UTR3
chr1	19543356	T	C	EMC1	Alu	UTR3
chr1	19543797	T	C	EMC1	Alu	UTR3
chr1	19543850	T	C	EMC1	Alu	UTR3
chr1	19543973	T	C	EMC1	Alu	UTR3
chr1	160966353	T	C	F11R	Alu	UTR3
chr1	184762498	T	C	FAM129A	Alu	UTR3
chr1	184762676	T	C	FAM129A	Alu	UTR3
chr1	179042701	A	G	FAM20B	Alu	UTR3
chr1	179042719	A	G	FAM20B	Alu	UTR3
chr1	179044252	A	G	FAM20B	Alu	UTR3
chr1	179044216	A	G	FAM20B	Alu	UTR3
chr1	179044242	A	G	FAM20B	Alu	UTR3
chr1	179042482	A	G	FAM20B	Alu	UTR3
chr1	179042551	A	G	FAM20B	Alu	UTR3
chr1	89648389	T	C	GBP4	Alu	UTR3
chr1	89648303	T	C	GBP4	Alu	UTR3
chr1	89648329	T	C	GBP4	Alu	UTR3
chr1	89648347	T	C	GBP4	Alu	UTR3
chr1	89648261	T	C	GBP4	Alu	UTR3
chr1	89649560	T	C	GBP4	Alu	UTR3
chr1	29041856	A	G	GMEB1	Alu	UTR3
chr1	226250516	A	G	H3F3A	non-Alu	splicing
chr1	226257357	A	G	H3F3AP4	Alu	ncRNA_intronic
chr1	226257368	A	G	H3F3AP4	Alu	ncRNA_intronic
chr1	226257271	A	G	H3F3AP4	Alu	ncRNA_intronic
chr1	9331094	A	G	H6PD	Alu	UTR3
chr1	9331227	A	G	H6PD	Alu	UTR3
chr1	9331202	A	G	H6PD	Alu	UTR3
chr1	9331254	A	G	H6PD	Alu	UTR3
chr1	9331255	A	G	H6PD	Alu	UTR3
chr1	9325788	A	G	H6PD	Alu	UTR3
chr1	6282400	T	C	ICMT	Alu	UTR3
chr1	6282236	T	C	ICMT	Alu	UTR3
chr1	6282237	T	C	ICMT	Alu	UTR3
chr1	6283305	T	C	ICMT	Alu	UTR3
chr1	6282383	T	C	ICMT	Alu	UTR3
chr1	6283306	T	C	ICMT	Alu	UTR3
chr1	6282324	T	C	ICMT	Alu	UTR3
chr1	6283439	T	C	ICMT	Alu	UTR3
chr1	32832639	T	C	BSDC1	non-Alu	UTR3
chr1	38327153	T	C	INPP5B	Alu	UTR3
chr1	38327316	T	C	INPP5B	Alu	UTR3
chr1	38327584	T	C	INPP5B	Alu	UTR3
chr1	203744415	A	G	LAX1	Alu	UTR3
chr1	203745385	A	G	LAX1	Alu	UTR3
chr1	22356321	A	G	LINC00339	Alu	ncRNA_intronic
chr1	144301507	A	G	LINC00623	non-Alu	ncRNA_exonic
chr1	9325787	A	G	H6PD	Alu	UTR3
chr1	33148186	A	G	RBBP4	Alu	UTR3
chr1	204524347	A	G	MDM4	Alu	UTR3
chr1	204524480	A	G	MDM4	Alu	UTR3
chr1	93798782	T	C	LOC100131564	Alu	ncRNA_intronic
chr1	93798917	T	C	LOC100131564	Alu	ncRNA_intronic
chr1	93798942	T	C	LOC100131564	Alu	ncRNA_intronic
chr1	93798949	T	C	LOC100131564	Alu	ncRNA_intronic
chr1	7977166	T	C	TNFRSF9	Alu	UTR3
chr1	119704295	A	G	LOC101929147	Alu	ncRNA_intronic
chr1	28824306	A	G	PHACTR4	Alu	UTR3
chr1	136052	T	C	LOC729737	non-Alu	ncRNA_exonic
chr1	136573	T	C	LOC729737	non-Alu	ncRNA_exonic
chr1	113667521	A	G	LRIG2	Alu	UTR3
chr1	204524914	A	G	MDM4	Alu	UTR3
chr1	204526660	A	G	MDM4	Alu	UTR3
chr1	204526710	A	G	MDM4	Alu	UTR3
chr1	204526727	A	G	MDM4	Alu	UTR3
chr1	204526752	A	G	MDM4	Alu	UTR3
chr1	204526704	A	G	MDM4	Alu	UTR3
chr1	204521590	A	G	MDM4	Alu	UTR3
chr1	204526649	A	G	MDM4	Alu	UTR3
chr1	204524737	A	G	MDM4	Alu	UTR3
chr1	204524746	A	G	MDM4	Alu	UTR3
chr1	204521661	A	G	MDM4	Alu	UTR3
chr1	204524840	A	G	MDM4	Alu	UTR3
chr1	204524842	A	G	MDM4	Alu	UTR3
chr1	204524555	A	G	MDM4	Alu	UTR3
chr1	204524833	A	G	MDM4	Alu	UTR3
chr1	204524835	A	G	MDM4	Alu	UTR3
chr1	204524837	A	G	MDM4	Alu	UTR3
chr1	204524846	A	G	MDM4	Alu	UTR3
chr1	204521617	A	G	MDM4	Alu	UTR3
chr1	204521616	A	G	MDM4	Alu	UTR3
chr1	204521631	A	G	MDM4	Alu	UTR3
chr1	204521634	A	G	MDM4	Alu	UTR3
chr1	204524543	A	G	MDM4	Alu	UTR3
chr1	204524546	A	G	MDM4	Alu	UTR3
chr1	204524533	A	G	MDM4	Alu	UTR3
chr1	204524400	A	G	MDM4	Alu	UTR3
chr1	204524412	A	G	MDM4	Alu	UTR3
chr1	204524363	A	G	MDM4	Alu	UTR3
chr1	204524488	A	G	MDM4	Alu	UTR3
chr1	204524357	A	G	MDM4	Alu	UTR3
chr1	204524409	A	G	MDM4	Alu	UTR3
chr1	204521550	A	G	MDM4	Alu	UTR3
chr1	204521294	A	G	MDM4	Alu	UTR3
chr1	204524448	A	G	MDM4	Alu	UTR3
chr1	204524449	A	G	MDM4	Alu	UTR3
chr1	28661739	A	G	MED18	Alu	UTR3
chr1	28662105	A	G	MED18	Alu	UTR3
chr1	28662199	A	G	MED18	Alu	UTR3
chr1	28662213	A	G	MED18	Alu	UTR3
chr1	28661653	A	G	MED18	Alu	UTR3
chr1	28661656	A	G	MED18	Alu	UTR3
chr1	28661665	A	G	MED18	Alu	UTR3
chr1	28661633	A	G	MED18	Alu	UTR3
chr1	28661692	A	G	MED18	Alu	UTR3
chr1	10521172	T	C	DFFA	Alu	UTR3
chr1	155851794	A	G	SYT11	Alu	UTR3
chr1	28661694	A	G	MED18	Alu	UTR3
chr1	28661682	A	G	MED18	Alu	UTR3
chr1	28661719	A	G	MED18	Alu	UTR3
chr1	1660872	T	C	SLC35E2	Alu	UTR3
chr1	150281191	A	G	MRPS21	Alu	UTR3
chr1	150281203	A	G	MRPS21	Alu	UTR3
chr1	150281017	A	G	MRPS21	Alu	UTR3
chr1	150281151	A	G	MRPS21	Alu	UTR3
chr1	19585519	A	G	MRTO4	Alu	UTR3
chr1	19585553	A	G	MRTO4	Alu	UTR3
chr1	16889413	T	C	NBPF1	non-Alu	UTR3
chr1	16889414	T	C	NBPF1	non-Alu	UTR3
chr1	16889502	T	C	NBPF1	non-Alu	UTR3
chr1	16889642	T	C	NBPF1	non-Alu	UTR3
chr1	146467145	A	G	NBPF12	non-Alu	ncRNA_UTR3
chr1	146467146	A	G	NBPF12	non-Alu	ncRNA_UTR3
chr1	148595664	A	G	NBPF15	non-Alu	ncRNA_UTR3
chr1	148595665	A	G	NBPF15	non-Alu	ncRNA_UTR3
chr1	148595576	A	G	NBPF15	non-Alu	ncRNA_UTR3
chr1	148595436	A	G	NBPF15	non-Alu	ncRNA_UTR3
chr1	148595454	A	G	NBPF15	non-Alu	ncRNA_UTR3
chr1	148757480	A	G	NBPF25P	non-Alu	ncRNA_intronic
chr1	148757483	A	G	NBPF25P	non-Alu	ncRNA_intronic
chr1	148757498	A	G	NBPF25P	non-Alu	ncRNA_intronic
chr1	21810903	A	G	NBPF3	non-Alu	UTR3
chr1	21810863	A	G	NBPF3	non-Alu	UTR3
chr1	145369708	A	G	NBPF9	non-Alu	ncRNA_UTR3
chr1	145369709	A	G	NBPF9	non-Alu	ncRNA_UTR3
chr1	145369620	A	G	NBPF9	non-Alu	ncRNA_UTR3
chr1	144829598	A	G	NBPF9	non-Alu	UTR3
chr1	144829583	A	G	NBPF9	non-Alu	UTR3
chr1	144829580	A	G	NBPF9	non-Alu	UTR3
chr1	144829650	A	G	NBPF9	non-Alu	UTR3
chr1	144829656	A	G	NBPF9	non-Alu	UTR3
chr1	144621555	A	G	NBPF9	non-Alu	exonic
chr1	145369556	A	G	NBPF9	non-Alu	ncRNA_UTR3
chr1	144816621	A	G	NBPF9	non-Alu	exonic
chr1	144829809	A	G	NBPF9	non-Alu	UTR3
chr1	10044385	A	G	NMNAT1	Alu	UTR3
chr1	10044366	A	G	NMNAT1	Alu	UTR3
chr1	10044367	A	G	NMNAT1	Alu	UTR3
chr1	10044379	A	G	NMNAT1	Alu	UTR3
chr1	10044352	A	G	NMNAT1	Alu	UTR3
chr1	10042955	A	G	NMNAT1	Alu	UTR3
chr1	10044310	A	G	NMNAT1	Alu	UTR3
chr1	10042988	A	G	NMNAT1	Alu	UTR3
chr1	6582527	T	C	NOL9	Alu	UTR3
chr1	6582161	T	C	NOL9	Alu	UTR3
chr1	6582176	T	C	NOL9	Alu	UTR3
chr1	6583457	T	C	NOL9	Alu	UTR3
chr1	6583527	T	C	NOL9	Alu	UTR3
chr1	6583556	T	C	NOL9	Alu	UTR3
chr1	6582689	T	C	NOL9	Alu	UTR3
chr1	6583593	T	C	NOL9	Alu	UTR3
chr1	6584862	T	C	NOL9	Alu	UTR3
chr1	179325848	A	G	SOAT1	Alu	UTR3
chr1	1660888	T	C	SLC35E2	Alu	UTR3
chr1	10521103	T	C	DFFA	Alu	UTR3
chr1	28825415	A	G	PHACTR4	Alu	UTR3
chr1	148595565	A	G	NBPF15	non-Alu	ncRNA_UTR3
chr1	15899632	T	C	AGMAT	Alu	UTR3
chr1	54565218	A	G	TCEANC2	Alu	UTR3
chr1	10521094	T	C	DFFA	Alu	UTR3
chr1	28825427	A	G	PHACTR4	Alu	UTR3
chr1	28825433	A	G	PHACTR4	Alu	UTR3
chr1	28825466	A	G	PHACTR4	Alu	UTR3
chr1	28825760	A	G	PHACTR4	Alu	UTR3
chr1	28825787	A	G	PHACTR4	Alu	UTR3
chr1	28825819	A	G	PHACTR4	Alu	UTR3
chr1	28825921	A	G	PHACTR4	Alu	UTR3
chr1	28824304	A	G	PHACTR4	Alu	UTR3
chr1	28825717	A	G	PHACTR4	Alu	UTR3
chr1	28825712	A	G	PHACTR4	Alu	UTR3
chr1	28825704	A	G	PHACTR4	Alu	UTR3
chr1	28825418	A	G	PHACTR4	Alu	UTR3
chr1	28825419	A	G	PHACTR4	Alu	UTR3
chr1	28825781	A	G	PHACTR4	Alu	UTR3
chr1	28825505	A	G	PHACTR4	Alu	UTR3
chr1	19543798	T	C	EMC1	Alu	UTR3
chr1	247263559	T	C	ZNF669	Alu	UTR3
chr1	202554194	A	G	PPP1R12B	Alu	UTR3
chr1	179326814	A	G	SOAT1	Alu	UTR3
chr1	202554199	A	G	PPP1R12B	Alu	UTR3
chr1	202554345	A	G	PPP1R12B	Alu	UTR3
chr1	202554237	A	G	PPP1R12B	Alu	UTR3
chr1	202554325	A	G	PPP1R12B	Alu	UTR3
chr1	202554257	A	G	PPP1R12B	Alu	UTR3
chr1	19655580	A	G	PQLC2	Alu	UTR3
chr1	19655630	A	G	PQLC2	Alu	UTR3
chr1	36068295	T	C	PSMB2	Alu	UTR3
chr1	36068325	T	C	PSMB2	Alu	UTR3
chr1	36068275	T	C	PSMB2	Alu	UTR3
chr1	36068276	T	C	PSMB2	Alu	UTR3
chr1	36068278	T	C	PSMB2	Alu	UTR3
chr1	36068281	T	C	PSMB2	Alu	UTR3
chr1	36065529	T	C	PSMB2	Alu	UTR3
chr1	36065725	T	C	PSMB2	Alu	UTR3
chr1	36065738	T	C	PSMB2	Alu	UTR3
chr1	33149260	A	G	RBBP4	Alu	UTR3
chr1	33149334	A	G	RBBP4	Alu	UTR3
chr1	33149375	A	G	RBBP4	Alu	UTR3
chr1	33149502	A	G	RBBP4	Alu	UTR3
chr1	33149496	A	G	RBBP4	Alu	UTR3
chr1	33149508	A	G	RBBP4	Alu	UTR3
chr1	33149486	A	G	RBBP4	Alu	UTR3
chr1	33149443	A	G	RBBP4	Alu	UTR3
chr1	33149414	A	G	RBBP4	Alu	UTR3
chr1	33148196	A	G	RBBP4	Alu	UTR3
chr1	33149399	A	G	RBBP4	Alu	UTR3
chr1	33148706	A	G	RBBP4	Alu	UTR3
chr1	33149400	A	G	RBBP4	Alu	UTR3
chr1	33149363	A	G	RBBP4	Alu	UTR3
chr1	145509569	A	G	RBM8A	Alu	UTR3
chr1	145509570	A	G	RBM8A	Alu	UTR3
chr1	145513112	A	G	RBM8A	Alu	ncRNA_UTR3
chr1	145513113	A	G	RBM8A	Alu	ncRNA_UTR3
chr1	145513114	A	G	RBM8A	Alu	ncRNA_UTR3
chr1	145513098	A	G	RBM8A	Alu	ncRNA_UTR3
chr1	145513094	A	G	RBM8A	Alu	ncRNA_UTR3
chr1	145513051	A	G	RBM8A	Alu	ncRNA_UTR3
chr1	145513031	A	G	RBM8A	Alu	ncRNA_UTR3
chr1	145513017	A	G	RBM8A	Alu	ncRNA_UTR3
chr1	145513016	A	G	RBM8A	Alu	ncRNA_UTR3
chr1	145511929	A	G	RBM8A	Alu	ncRNA_UTR3
chr1	16951220	T	C	CROCCP2	Alu	ncRNA_intronic
chr1	145511958	A	G	RBM8A	Alu	ncRNA_UTR3
chr1	145512951	A	G	RBM8A	Alu	ncRNA_UTR3
chr1	145512950	A	G	RBM8A	Alu	ncRNA_UTR3
chr1	145512944	A	G	RBM8A	Alu	ncRNA_UTR3
chr1	89449229	T	C	RBMXL1	non-Alu	exonic
chr1	226257294	A	G	H3F3AP4	Alu	ncRNA_intronic
chr1	145688938	A	G	RNF115	Alu	UTR3
chr1	6279950	A	G	RNF207	Alu	UTR3
chr1	6279969	A	G	RNF207	Alu	UTR3
chr1	1663181	T	C	SLC35E2	Alu	UTR3
chr1	149913513	T	C	OTUD7B	non-Alu	UTR3
chr1	67874825	T	C	SERBP1	Alu	UTR3
chr1	67874849	T	C	SERBP1	Alu	UTR3
chr1	67874859	T	C	SERBP1	Alu	UTR3
chr1	92540837	T	C	SETSIP	non-Alu	exonic
chr1	161094704	A	G	NIT1	Alu	UTR3
chr1	149576605	T	C	LINC00623	non-Alu	ncRNA_exonic
chr1	10042937	A	G	NMNAT1	Alu	UTR3
chr1	36065477	T	C	PSMB2	Alu	UTR3
chr1	179326774	A	G	SOAT1	Alu	UTR3
chr1	100489996	A	G	SLC35A3	Alu	UTR3
chr1	1661036	T	C	SLC35E2	Alu	UTR3
chr1	1660850	T	C	SLC35E2	Alu	UTR3
chr1	6280086	A	G	RNF207	Alu	UTR3
chr1	1660855	T	C	SLC35E2	Alu	UTR3
chr1	1660887	T	C	SLC35E2	Alu	UTR3
chr1	1661492	T	C	SLC35E2	Alu	UTR3
chr1	1660916	T	C	SLC35E2	Alu	UTR3
chr1	1660917	T	C	SLC35E2	Alu	UTR3
chr1	1660944	T	C	SLC35E2	Alu	UTR3
chr1	1660948	T	C	SLC35E2	Alu	UTR3
chr1	1662604	T	C	SLC35E2	Alu	UTR3
chr1	1662610	T	C	SLC35E2	Alu	UTR3
chr1	1660957	T	C	SLC35E2	Alu	UTR3
chr1	1660958	T	C	SLC35E2	Alu	UTR3
chr1	1662627	T	C	SLC35E2	Alu	UTR3
chr1	1594977	T	C	SLC35E2B	Alu	UTR3
chr1	1595077	T	C	SLC35E2B	Alu	UTR3
chr1	1595007	T	C	SLC35E2B	Alu	UTR3
chr1	1595074	T	C	SLC35E2B	Alu	UTR3
chr1	6282315	T	C	ICMT	Alu	UTR3
chr1	1595584	T	C	SLC35E2B	Alu	UTR3
chr1	15898759	T	C	AGMAT	Alu	UTR3
chr1	1595586	T	C	SLC35E2B	Alu	UTR3
chr1	1595462	T	C	SLC35E2B	Alu	UTR3
chr1	23611567	T	C	LINC01355	Alu	ncRNA_intronic
chr1	154960155	A	G	FLAD1	Alu	UTR5
chr1	179326847	A	G	SOAT1	Alu	UTR3
chr1	179326886	A	G	SOAT1	Alu	UTR3
chr1	179326467	A	G	SOAT1	Alu	UTR3
chr1	179326499	A	G	SOAT1	Alu	UTR3
chr1	179326455	A	G	SOAT1	Alu	UTR3
chr1	179326538	A	G	SOAT1	Alu	UTR3
chr1	179326588	A	G	SOAT1	Alu	UTR3
chr1	1660990	T	C	SLC35E2	Alu	UTR3
chr1	179042544	A	G	FAM20B	Alu	UTR3
chr1	204521512	A	G	MDM4	Alu	UTR3
chr1	15898483	T	C	AGMAT	Alu	UTR3
chr1	16889687	T	C	NBPF1	non-Alu	UTR3
chr1	179042580	A	G	FAM20B	Alu	UTR3
chr1	16947469	T	C	CROCCP2	Alu	ncRNA_intronic
chr1	36065504	T	C	PSMB2	Alu	UTR3
chr1	54565361	A	G	TCEANC2	Alu	UTR3
chr1	1656557	T	C	SLC35E2	Alu	UTR3
chr1	151843566	T	C	THEM4	Alu	UTR3
chr1	151843629	T	C	THEM4	Alu	UTR3
chr1	151843635	T	C	THEM4	Alu	UTR3
chr1	15899582	T	C	AGMAT	Alu	UTR3
chr1	226255335	A	G	H3F3AP4	Alu	ncRNA_intronic
chr1	226257010	A	G	H3F3AP4	Alu	ncRNA_intronic
chr1	178515549	A	G	C1orf220	non-Alu	ncRNA_intronic
chr1	146467057	A	G	NBPF12	non-Alu	ncRNA_UTR3
chr1	100489992	A	G	SLC35A3	Alu	UTR3
chr1	7978264	T	C	TNFRSF9	Alu	UTR3
chr1	7978272	T	C	TNFRSF9	Alu	UTR3
chr1	7979323	T	C	TNFRSF9	Alu	UTR3
chr1	53359757	A	G	ZYG11A	Alu	UTR3
chr1	151843571	T	C	THEM4	Alu	UTR3
chr1	7979324	T	C	TNFRSF9	Alu	UTR3
chr1	21810877	A	G	NBPF3	non-Alu	UTR3
chr1	7978278	T	C	TNFRSF9	Alu	UTR3
chr1	7977263	T	C	TNFRSF9	Alu	UTR3
chr1	7977264	T	C	TNFRSF9	Alu	UTR3
chr1	7977272	T	C	TNFRSF9	Alu	UTR3
chr1	7977167	T	C	TNFRSF9	Alu	UTR3
chr1	7977173	T	C	TNFRSF9	Alu	UTR3
chr1	7978591	T	C	TNFRSF9	Alu	UTR3
chr1	7978594	T	C	TNFRSF9	Alu	UTR3
chr1	7978595	T	C	TNFRSF9	Alu	UTR3
chr1	7978597	T	C	TNFRSF9	Alu	UTR3
chr1	7978603	T	C	TNFRSF9	Alu	UTR3
chr1	7978604	T	C	TNFRSF9	Alu	UTR3
chr1	7978605	T	C	TNFRSF9	Alu	UTR3
chr1	7978645	T	C	TNFRSF9	Alu	UTR3
chr1	7978606	T	C	TNFRSF9	Alu	UTR3
chr1	7978708	T	C	TNFRSF9	Alu	UTR3
chr1	7977127	T	C	TNFRSF9	Alu	UTR3
chr1	7978332	T	C	TNFRSF9	Alu	UTR3
chr1	7978700	T	C	TNFRSF9	Alu	UTR3
chr1	7978669	T	C	TNFRSF9	Alu	UTR3
chr1	7978677	T	C	TNFRSF9	Alu	UTR3
chr1	7978678	T	C	TNFRSF9	Alu	UTR3
chr1	7977218	T	C	TNFRSF9	Alu	UTR3
chr1	7979388	T	C	TNFRSF9	Alu	UTR3
chr1	7977050	T	C	TNFRSF9	Alu	UTR3
chr1	19543879	T	C	EMC1	Alu	UTR3
chr1	7977923	T	C	TNFRSF9	Alu	UTR3
chr1	7980697	T	C	TNFRSF9	Alu	UTR3
chr1	7977286	T	C	TNFRSF9	Alu	UTR3
chr1	21810902	A	G	NBPF3	non-Alu	UTR3
chr1	178516071	A	G	C1orf220	Alu	ncRNA_intronic
chr1	3730332	T	C	CEP104	Alu	UTR3
chr1	178516072	A	G	C1orf220	Alu	ncRNA_intronic
chr1	179828992	T	C	TOR1AIP2	Alu	UTR3
chr1	16133978	T	C	UQCRHL	non-Alu	exonic
chr1	16134166	T	C	UQCRHL	non-Alu	UTR5
chr1	16133912	T	C	UQCRHL	non-Alu	exonic
chr1	53359745	A	G	ZYG11A	Alu	UTR3
chr1	14610	T	C	WASH7P	non-Alu	ncRNA_exonic
chr1	16996	T	C	WASH7P	non-Alu	ncRNA_exonic
chr1	19934654	A	G	RPS14P3	non-Alu	ncRNA_exonic
chr1	179829001	T	C	TOR1AIP2	Alu	UTR3
chr1	226255362	A	G	H3F3AP4	Alu	ncRNA_intronic
chr1	150281079	A	G	MRPS21	Alu	UTR3
chr1	19544002	T	C	EMC1	Alu	UTR3
chr1	29519736	T	C	MECR	Alu	UTR3
chr1	247318974	T	C	ZNF124	Alu	UTR3
chr1	20972594	T	C	PINK1-AS	Alu	ncRNA_intronic
chr1	19543899	T	C	EMC1	Alu	UTR3
chr1	151843692	T	C	THEM4	Alu	UTR3
chr1	151843693	T	C	THEM4	Alu	UTR3
chr1	22356326	A	G	LINC00339	Alu	ncRNA_intronic
chr1	160965287	T	C	F11R	Alu	UTR3
chr1	24090950	T	C	TCEB3-AS1	Alu	ncRNA_intronic
chr1	119704305	A	G	LOC101929147	Alu	ncRNA_intronic
chr1	15818035	T	C	CASP9	Alu	UTR3
chr1	137635	T	C	LOC729737	non-Alu	ncRNA_exonic
chr1	3730314	T	C	CEP104	Alu	UTR3
chr1	52817399	T	C	CC2D1B	Alu	UTR3
chr1	15899097	T	C	AGMAT	Alu	UTR3
chr1	15818008	T	C	CASP9	Alu	UTR3
chr1	76208757	T	C	DLSTP1	non-Alu	ncRNA_exonic
chr1	148595439	A	G	NBPF15	non-Alu	ncRNA_UTR3
chr1	16889639	T	C	NBPF1	non-Alu	UTR3
chr1	21810675	A	G	NBPF3	non-Alu	UTR3
chr1	21810693	A	G	NBPF3	non-Alu	UTR3
chr1	93802560	T	C	LOC100131564	Alu	ncRNA_intronic
chr1	15898553	T	C	AGMAT	Alu	UTR3
chr1	15898554	T	C	AGMAT	Alu	UTR3
chr1	160965379	T	C	F11R	Alu	UTR3
chr1	3730305	T	C	CEP104	Alu	UTR3
chr1	53288897	A	G	ZYG11B	Alu	UTR3
chr1	16951986	T	C	CROCCP2	Alu	ncRNA_intronic
chr1	15898557	T	C	AGMAT	Alu	UTR3
chr1	15898558	T	C	AGMAT	Alu	UTR3
chr1	16889624	T	C	NBPF1	non-Alu	UTR3
chr1	137596	T	C	LOC729737	non-Alu	ncRNA_exonic
chr1	148595512	A	G	NBPF15	non-Alu	ncRNA_UTR3
chr1	53359182	A	G	ZYG11A	Alu	UTR3
chr1	16889596	T	C	NBPF1	non-Alu	UTR3
chr1	148757526	A	G	NBPF25P	non-Alu	ncRNA_intronic
chr1	16802106	T	C	CROCCP3	Alu	ncRNA_intronic
chr1	37966544	T	C	MIR5581	non-Alu	ncRNA_exonic
chr1	144829720	A	G	NBPF9	non-Alu	UTR3
chr1	150115074	A	G	VPS45	Alu	exonic
chr1	137552	T	C	LOC729737	non-Alu	ncRNA_exonic
chr1	52817428	T	C	CC2D1B	Alu	UTR3
chr1	53359173	A	G	ZYG11A	Alu	UTR3
chr1	76209532	T	C	DLSTP1	non-Alu	ncRNA_exonic
chr1	135913	T	C	LOC729737	non-Alu	ncRNA_exonic
chr1	148571520	A	G	NBPF25P	Alu	ncRNA_intronic
chr1	144339611	T	C	LINC00623	non-Alu	ncRNA_intronic
chr1	160965404	T	C	F11R	Alu	UTR3
chr1	86117192	T	C	ZNHIT6	Alu	UTR3
chr1	22353002	A	G	LINC00339	Alu	ncRNA_intronic
chr1	154454386	T	C	SHE	Alu	UTR3
chr1	16889566	T	C	NBPF1	non-Alu	UTR3
chr1	86117191	T	C	ZNHIT6	Alu	UTR3
chr1	22356303	A	G	LINC00339	Alu	ncRNA_intronic
chr1	148757556	A	G	NBPF25P	non-Alu	ncRNA_intronic
chr1	52817434	T	C	CC2D1B	Alu	UTR3
chr1	93802636	T	C	LOC100131564	Alu	ncRNA_intronic
chr1	15899026	T	C	AGMAT	Alu	UTR3
chr1	10043043	A	G	NMNAT1	Alu	UTR3
chr1	113505714	A	G	SLC16A1-AS1	non-Alu	ncRNA_intronic
chr1	1662694	T	C	SLC35E2	Alu	UTR3
chr1	15818247	T	C	CASP9	Alu	UTR3
chr1	20972753	T	C	PINK1-AS	Alu	ncRNA_intronic
chr1	93801044	T	C	LOC100131564	Alu	ncRNA_intronic
chr1	173411960	T	C	LOC100506023	Alu	ncRNA_intronic
chr1	40012414	T	C	PPIEL	Alu	ncRNA_intronic
chr1	40012415	T	C	PPIEL	Alu	ncRNA_intronic
chr1	22352886	A	G	LINC00339	Alu	ncRNA_intronic
chr1	10044206	A	G	NMNAT1	Alu	UTR3
chr1	20976023	T	C	PINK1-AS	Alu	ncRNA_exonic
chr1	148250850	T	C	NBPF14	non-Alu	ncRNA_UTR3
chr1	40012734	T	C	PPIEL	Alu	ncRNA_intronic
chr1	147575150	T	C	NBPF11	non-Alu	UTR3
chr1	40012347	T	C	PPIEL	Alu	ncRNA_intronic
chr1	22353410	A	G	LINC00339	Alu	ncRNA_intronic
chr1	113505785	A	G	SLC16A1-AS1	non-Alu	ncRNA_intronic
chr1	119704447	A	G	LOC101929147	non-Alu	ncRNA_intronic
chr1	149597252	A	G	LINC00623	non-Alu	ncRNA_intronic
chr1	53359744	A	G	ZYG11A	Alu	UTR3
chr1	148250939	T	C	NBPF14	non-Alu	ncRNA_UTR3
chr1	3729922	T	C	CEP104	Alu	UTR3
chr1	53289570	A	G	ZYG11B	Alu	UTR3
chr1	53290190	A	G	ZYG11B	Alu	UTR3
chr1	53289759	A	G	ZYG11B	Alu	UTR3
chr1	53290298	A	G	ZYG11B	Alu	UTR3
chr10	73979887	A	G	ANAPC16	Alu	UTR5
chr10	73979892	A	G	ANAPC16	Alu	UTR5
chr10	73979923	A	G	ANAPC16	Alu	UTR5
chr10	73979940	A	G	ANAPC16	Alu	UTR5
chr10	73979944	A	G	ANAPC16	Alu	UTR5
chr10	73979967	A	G	ANAPC16	Alu	UTR5
chr10	73979976	A	G	ANAPC16	Alu	UTR5
chr10	73979990	A	G	ANAPC16	Alu	UTR5
chr10	73979859	A	G	ANAPC16	Alu	UTR5
chr10	73994828	A	G	ANAPC16	Alu	UTR3
chr10	73994834	A	G	ANAPC16	Alu	UTR3
chr10	73995103	A	G	ANAPC16	Alu	UTR3
chr10	73995099	A	G	ANAPC16	Alu	UTR3
chr10	73995090	A	G	ANAPC16	Alu	UTR3
chr10	73995089	A	G	ANAPC16	Alu	UTR3
chr10	73995067	A	G	ANAPC16	Alu	UTR3
chr10	73995063	A	G	ANAPC16	Alu	UTR3
chr10	73995021	A	G	ANAPC16	Alu	UTR3
chr10	12868051	A	G	CAMK1D	Alu	UTR3
chr10	43013374	T	C	ZNF37BP	Alu	ncRNA_exonic
chr10	101992425	T	C	CWF19L1	Alu	UTR3
chr10	101992259	T	C	CWF19L1	Alu	UTR3
chr10	101992267	T	C	CWF19L1	Alu	UTR3
chr10	101992308	T	C	CWF19L1	Alu	UTR3
chr10	101992307	T	C	CWF19L1	Alu	UTR3
chr10	14947799	T	C	DCLRE1C	Alu	UTR3
chr10	14947881	T	C	DCLRE1C	Alu	UTR3
chr10	14947869	T	C	DCLRE1C	Alu	UTR3
chr10	12163691	A	G	DHTKD1	Alu	UTR3
chr10	12163032	A	G	DHTKD1	Alu	UTR3
chr10	12163033	A	G	DHTKD1	Alu	UTR3
chr10	81272881	A	G	EIF5AL1	non-Alu	UTR3
chr10	81272888	A	G	EIF5AL1	non-Alu	UTR3
chr10	46914504	A	G	FAM35BP	non-Alu	ncRNA_intronic
chr10	73994798	A	G	ANAPC16	Alu	UTR3
chr10	131903290	T	C	LINC00959	Alu	ncRNA_intronic
chr10	51733314	A	G	TIMM23B	Alu	UTR3
chr10	38739920	A	G	LINC00999	non-Alu	ncRNA_exonic
chr10	14981850	T	C	DCLRE1C	non-Alu	exonic
chr10	14947818	T	C	DCLRE1C	Alu	UTR3
chr10	75184133	T	C	MSS51	Alu	UTR3
chr10	51733207	A	G	TIMM23B	Alu	UTR3
chr10	75009915	T	C	MRPS16	Alu	ncRNA_UTR3
chr10	75009921	T	C	MRPS16	Alu	ncRNA_UTR3
chr10	89001134	T	C	NUTM2A-AS1	non-Alu	ncRNA_intronic
chr10	89001093	T	C	NUTM2A-AS1	non-Alu	ncRNA_intronic
chr10	89000982	T	C	NUTM2A-AS1	non-Alu	ncRNA_intronic
chr10	89000979	T	C	NUTM2A-AS1	non-Alu	ncRNA_intronic
chr10	89000966	T	C	NUTM2A-AS1	non-Alu	ncRNA_intronic
chr10	89000946	T	C	NUTM2A-AS1	non-Alu	ncRNA_intronic
chr10	89004450	T	C	NUTM2A-AS1	non-Alu	ncRNA_intronic
chr10	89004473	T	C	NUTM2A-AS1	non-Alu	ncRNA_intronic
chr10	89004581	T	C	NUTM2A-AS1	non-Alu	ncRNA_intronic
chr10	89001261	T	C	NUTM2A-AS1	non-Alu	ncRNA_intronic
chr10	89004500	T	C	NUTM2A-AS1	non-Alu	ncRNA_intronic
chr10	89004518	T	C	NUTM2A-AS1	non-Alu	ncRNA_intronic
chr10	81506772	T	C	NUTM2B-AS1	non-Alu	ncRNA_intronic
chr10	81506859	T	C	NUTM2B-AS1	non-Alu	ncRNA_intronic
chr10	14947872	T	C	DCLRE1C	Alu	UTR3
chr10	13179033	A	G	OPTN	Alu	UTR3
chr10	95718884	T	C	PIPSL	non-Alu	ncRNA_exonic
chr10	95718989	T	C	PIPSL	non-Alu	ncRNA_exonic
chr10	20575833	A	G	PLXDC2	Alu	UTR3
chr10	104213757	A	G	RPARP-AS1	Alu	ncRNA_intronic
chr10	104213831	A	G	RPARP-AS1	Alu	ncRNA_intronic
chr10	104213702	A	G	RPARP-AS1	Alu	ncRNA_intronic
chr10	104212326	A	G	RPARP-AS1	Alu	ncRNA_intronic
chr10	105006060	A	G	RPEL1	non-Alu	exonic
chr10	105006013	A	G	RPEL1	non-Alu	exonic
chr10	105006155	A	G	RPEL1	non-Alu	exonic
chr10	81506863	T	C	NUTM2B-AS1	non-Alu	ncRNA_intronic
chr10	43013372	T	C	ZNF37BP	Alu	ncRNA_exonic
chr10	46958508	T	C	SYT15	Alu	UTR3
chr10	131903442	T	C	LINC00959	Alu	ncRNA_intronic
chr10	75459098	T	C	BMS1P4	Alu	ncRNA_exonic
chr10	131903443	T	C	LINC00959	Alu	ncRNA_intronic
chr10	51733254	A	G	TIMM23B	Alu	UTR3
chr10	51733234	A	G	TIMM23B	Alu	UTR3
chr10	51733352	A	G	TIMM23B	Alu	UTR3
chr10	51733362	A	G	TIMM23B	Alu	UTR3
chr10	51733180	A	G	TIMM23B	Alu	UTR3
chr10	51733181	A	G	TIMM23B	Alu	UTR3
chr10	51733164	A	G	TIMM23B	Alu	UTR3
chr10	51733165	A	G	TIMM23B	Alu	UTR3
chr10	75459092	T	C	BMS1P4	Alu	ncRNA_exonic
chr10	104236039	A	G	TMEM180	Alu	UTR3
chr10	89004537	T	C	NUTM2A-AS1	non-Alu	ncRNA_intronic
chr10	131903356	T	C	LINC00959	Alu	ncRNA_intronic
chr10	15150365	T	C	NMT2	Alu	UTR3
chr10	43014148	T	C	ZNF37BP	Alu	ncRNA_exonic
chr10	135110839	T	C	TUBGCP2	Alu	exonic
chr10	135110893	T	C	TUBGCP2	Alu	exonic
chr10	20575771	A	G	PLXDC2	Alu	UTR3
chr10	20575780	A	G	PLXDC2	Alu	UTR3
chr10	131903368	T	C	LINC00959	Alu	ncRNA_intronic
chr10	15144305	A	G	RPP38	Alu	UTR5
chr10	28812618	T	C	WAC-AS1	Alu	ncRNA_exonic
chr10	28814524	T	C	WAC-AS1	Alu	ncRNA_intronic
chr10	28814044	T	C	WAC-AS1	Alu	ncRNA_intronic
chr10	28814054	T	C	WAC-AS1	Alu	ncRNA_intronic
chr10	38737843	A	G	LINC00999	non-Alu	ncRNA_exonic
chr10	46958475	T	C	SYT15	Alu	UTR3
chr10	46958406	T	C	SYT15	Alu	UTR3
chr10	104212252	A	G	RPARP-AS1	Alu	ncRNA_intronic
chr10	43013442	T	C	ZNF37BP	Alu	ncRNA_exonic
chr10	20575734	A	G	PLXDC2	Alu	UTR3
chr10	28814045	T	C	WAC-AS1	Alu	ncRNA_intronic
chr10	46958304	T	C	SYT15	Alu	UTR3
chr10	46958479	T	C	SYT15	Alu	UTR3
chr10	43011598	T	C	ZNF37BP	Alu	ncRNA_exonic
chr10	43014136	T	C	ZNF37BP	Alu	ncRNA_exonic
chr10	135110900	T	C	TUBGCP2	Alu	exonic
chr10	43013387	T	C	ZNF37BP	Alu	ncRNA_exonic
chr10	43013425	T	C	ZNF37BP	Alu	ncRNA_exonic
chr10	43013428	T	C	ZNF37BP	Alu	ncRNA_exonic
chr10	75459205	T	C	BMS1P4	Alu	ncRNA_exonic
chr10	12868057	A	G	CAMK1D	Alu	UTR3
chr10	43013422	T	C	ZNF37BP	Alu	ncRNA_exonic
chr10	43013497	T	C	ZNF37BP	Alu	ncRNA_exonic
chr10	73994000	A	G	ANAPC16	Alu	UTR3
chr10	131903760	T	C	LINC00959	Alu	ncRNA_intronic
chr10	38739918	A	G	LINC00999	non-Alu	ncRNA_exonic
chr10	38739919	A	G	LINC00999	non-Alu	ncRNA_exonic
chr10	75459227	T	C	BMS1P4	Alu	ncRNA_exonic
chr10	89004296	T	C	NUTM2A-AS1	non-Alu	ncRNA_intronic
chr10	20575693	A	G	PLXDC2	Alu	UTR3
chr10	131903878	T	C	LINC00959	Alu	ncRNA_intronic
chr10	28814059	T	C	WAC-AS1	Alu	ncRNA_intronic
chr10	51733759	A	G	TIMM23B	Alu	UTR3
chr10	17258936	T	C	VIM-AS1	Alu	ncRNA_intronic
chr10	15148273	T	C	NMT2	Alu	UTR3
chr10	49239391	T	C	CTGLF12P	non-Alu	ncRNA_splicing
chr10	95720613	T	C	PIPSL	non-Alu	ncRNA_exonic
chr10	95720674	T	C	PIPSL	non-Alu	ncRNA_exonic
chr11	76736711	A	G	ACER3	Alu	UTR3
chr11	76736693	A	G	ACER3	Alu	UTR3
chr11	76734862	A	G	ACER3	Alu	UTR3
chr11	76734863	A	G	ACER3	Alu	UTR3
chr11	76734901	A	G	ACER3	Alu	UTR3
chr11	8941366	A	G	AKIP1	Alu	UTR3
chr11	65541979	T	C	AP5B1	Alu	UTR3
chr11	65542058	T	C	AP5B1	Alu	UTR3
chr11	65543634	T	C	AP5B1	Alu	UTR3
chr11	65543635	T	C	AP5B1	Alu	UTR3
chr11	65543458	T	C	AP5B1	Alu	UTR3
chr11	65543499	T	C	AP5B1	Alu	UTR3
chr11	65543473	T	C	AP5B1	Alu	UTR3
chr11	108237815	A	G	ATM	Alu	UTR3
chr11	108237832	A	G	ATM	Alu	UTR3
chr11	108237921	A	G	ATM	Alu	UTR3
chr11	108237953	A	G	ATM	Alu	UTR3
chr11	108237957	A	G	ATM	Alu	UTR3
chr11	108237975	A	G	ATM	Alu	UTR3
chr11	108237976	A	G	ATM	Alu	UTR3
chr11	108237854	A	G	ATM	Alu	UTR3
chr11	108236523	A	G	ATM	Alu	UTR3
chr11	108236524	A	G	ATM	Alu	UTR3
chr11	108236596	A	G	ATM	Alu	UTR3
chr11	108236486	A	G	ATM	Alu	UTR3
chr11	108236635	A	G	ATM	Alu	UTR3
chr11	108236485	A	G	ATM	Alu	UTR3
chr11	16778077	A	G	C11orf58	Alu	UTR3
chr11	16778078	A	G	C11orf58	Alu	UTR3
chr11	16778023	A	G	C11orf58	Alu	UTR3
chr11	16778242	A	G	C11orf58	Alu	UTR3
chr11	16778269	A	G	C11orf58	Alu	UTR3
chr11	16778270	A	G	C11orf58	Alu	UTR3
chr11	16777917	A	G	C11orf58	Alu	UTR3
chr11	16777916	A	G	C11orf58	Alu	UTR3
chr11	16777910	A	G	C11orf58	Alu	UTR3
chr11	16777886	A	G	C11orf58	Alu	UTR3
chr11	125545928	A	G	CHEK1	Alu	UTR3
chr11	125545929	A	G	CHEK1	Alu	UTR3
chr11	125545903	A	G	CHEK1	Alu	UTR3
chr11	125545856	A	G	CHEK1	Alu	UTR3
chr11	68522974	T	C	CPT1A	Alu	UTR3
chr11	68523337	T	C	CPT1A	Alu	UTR3
chr11	68523338	T	C	CPT1A	Alu	UTR3
chr11	68523347	T	C	CPT1A	Alu	UTR3
chr11	68522950	T	C	CPT1A	Alu	UTR3
chr11	68523002	T	C	CPT1A	Alu	UTR3
chr11	68523016	T	C	CPT1A	Alu	UTR3
chr11	68523006	T	C	CPT1A	Alu	UTR3
chr11	68523356	T	C	CPT1A	Alu	UTR3
chr11	68523080	T	C	CPT1A	Alu	UTR3
chr11	68523072	T	C	CPT1A	Alu	UTR3
chr11	68523128	T	C	CPT1A	Alu	UTR3
chr11	68523397	T	C	CPT1A	Alu	UTR3
chr11	31453251	A	G	DNAJC24	Alu	UTR3
chr11	62518616	T	C	ZBTB3	Alu	UTR3
chr11	88055688	T	C	CTSC	non-Alu	UTR3
chr11	88055564	T	C	CTSC	non-Alu	UTR3
chr11	77780104	T	C	NDUFC2	Alu	ncRNA_UTR3
chr11	31452960	A	G	DNAJC24	Alu	UTR3
chr11	31452585	A	G	DNAJC24	Alu	UTR3
chr11	31452571	A	G	DNAJC24	non-Alu	UTR3
chr11	31452747	A	G	DNAJC24	Alu	UTR3
chr11	31452750	A	G	DNAJC24	Alu	UTR3
chr11	31452788	A	G	DNAJC24	Alu	UTR3
chr11	31452787	A	G	DNAJC24	Alu	UTR3
chr11	31453157	A	G	DNAJC24	Alu	UTR3
chr11	31453158	A	G	DNAJC24	Alu	UTR3
chr11	31453173	A	G	DNAJC24	Alu	UTR3
chr11	62340216	T	C	EEF1G	non-Alu	splicing
chr11	6734554	T	C	GVINP1	Alu	ncRNA_exonic
chr11	6734560	T	C	GVINP1	Alu	ncRNA_exonic
chr11	6735208	T	C	GVINP1	Alu	ncRNA_exonic
chr11	6735207	T	C	GVINP1	Alu	ncRNA_exonic
chr11	6735360	T	C	GVINP1	Alu	ncRNA_exonic
chr11	6735331	T	C	GVINP1	Alu	ncRNA_exonic
chr11	6735343	T	C	GVINP1	Alu	ncRNA_exonic
chr11	6734503	T	C	GVINP1	Alu	ncRNA_exonic
chr11	6735278	T	C	GVINP1	Alu	ncRNA_exonic
chr11	6734480	T	C	GVINP1	Alu	ncRNA_exonic
chr11	74166911	T	C	KCNE3	Alu	UTR3
chr11	74166840	T	C	KCNE3	Alu	UTR3
chr11	74166870	T	C	KCNE3	Alu	UTR3
chr11	74166846	T	C	KCNE3	Alu	UTR3
chr11	74166869	T	C	KCNE3	Alu	UTR3
chr11	77853845	A	G	KCTD21-AS1	Alu	ncRNA_intronic
chr11	76095628	A	G	LOC100506127	Alu	UTR3
chr11	76095629	A	G	LOC100506127	Alu	UTR3
chr11	778356	A	G	LOC171391	Alu	ncRNA_intronic
chr11	778342	A	G	LOC171391	Alu	ncRNA_intronic
chr11	778354	A	G	LOC171391	Alu	ncRNA_intronic
chr11	778348	A	G	LOC171391	Alu	ncRNA_intronic
chr11	31453362	A	G	DNAJC24	Alu	UTR3
chr11	68523127	T	C	CPT1A	Alu	UTR3
chr11	63724420	A	G	NAA40	Alu	UTR3
chr11	77779665	T	C	NDUFC2	Alu	ncRNA_UTR3
chr11	77779638	T	C	NDUFC2	Alu	ncRNA_UTR3
chr11	77779589	T	C	NDUFC2	Alu	ncRNA_UTR3
chr11	77779588	T	C	NDUFC2	Alu	ncRNA_UTR3
chr11	77779709	T	C	NDUFC2	Alu	ncRNA_UTR3
chr11	77780103	T	C	NDUFC2	Alu	ncRNA_UTR3
chr11	65210172	A	G	NEAT1	Alu	ncRNA_exonic
chr11	65210149	A	G	NEAT1	Alu	ncRNA_exonic
chr11	31452694	A	G	DNAJC24	Alu	UTR3
chr11	65543500	T	C	AP5B1	Alu	UTR3
chr11	31452696	A	G	DNAJC24	Alu	UTR3
chr11	69480840	T	C	ORAOV1	Alu	UTR3
chr11	768252	T	C	PDDC1	Alu	UTR3
chr11	769388	T	C	PDDC1	Alu	UTR3
chr11	769403	T	C	PDDC1	Alu	UTR3
chr11	768369	T	C	PDDC1	Alu	UTR3
chr11	768289	T	C	PDDC1	Alu	UTR3
chr11	768303	T	C	PDDC1	Alu	UTR3
chr11	768347	T	C	PDDC1	Alu	UTR3
chr11	768306	T	C	PDDC1	Alu	UTR3
chr11	768325	T	C	PDDC1	Alu	UTR3
chr11	768123	T	C	PDDC1	Alu	UTR3
chr11	768124	T	C	PDDC1	Alu	UTR3
chr11	768321	T	C	PDDC1	Alu	UTR3
chr11	768312	T	C	PDDC1	Alu	UTR3
chr11	768356	T	C	PDDC1	Alu	UTR3
chr11	769018	T	C	PDDC1	Alu	UTR3
chr11	769019	T	C	PDDC1	Alu	UTR3
chr11	769054	T	C	PDDC1	Alu	UTR3
chr11	769055	T	C	PDDC1	Alu	UTR3
chr11	769057	T	C	PDDC1	Alu	UTR3
chr11	768097	T	C	PDDC1	Alu	UTR3
chr11	768437	T	C	PDDC1	Alu	UTR3
chr11	768570	T	C	PDDC1	Alu	UTR3
chr11	768571	T	C	PDDC1	Alu	UTR3
chr11	767943	T	C	PDDC1	Alu	UTR3
chr11	768537	T	C	PDDC1	Alu	UTR3
chr11	769576	T	C	PDDC1	Alu	UTR3
chr11	768030	T	C	PDDC1	Alu	UTR3
chr11	77779707	T	C	NDUFC2	Alu	ncRNA_UTR3
chr11	77779719	T	C	NDUFC2	Alu	ncRNA_UTR3
chr11	8707961	A	G	RPL27A	Alu	UTR3
chr11	74166788	T	C	KCNE3	Alu	UTR3
chr11	75115714	A	G	RPS3	non-Alu	splicing
chr11	75115060	A	G	RPS3	non-Alu	splicing
chr11	75115061	A	G	RPS3	non-Alu	splicing
chr11	9831592	A	G	SBF2-AS1	Alu	ncRNA_intronic
chr11	9831361	A	G	SBF2-AS1	Alu	ncRNA_intronic
chr11	9831568	A	G	SBF2-AS1	Alu	ncRNA_intronic
chr11	9831716	A	G	SBF2-AS1	Alu	ncRNA_intronic
chr11	111653930	T	C	ALG9	Alu	UTR3
chr11	8636675	T	C	TRIM66	Alu	UTR3
chr11	65143289	T	C	SLC25A45	Alu	UTR3
chr11	65143369	T	C	SLC25A45	Alu	UTR3
chr11	65143421	T	C	SLC25A45	Alu	UTR3
chr11	65143507	T	C	SLC25A45	Alu	UTR3
chr11	74166991	T	C	KCNE3	Alu	UTR3
chr11	9771768	A	G	SWAP70	Alu	UTR3
chr11	74167005	T	C	KCNE3	Alu	UTR3
chr11	8994310	A	G	TMEM9B-AS1	Alu	ncRNA_intronic
chr11	769582	T	C	PDDC1	Alu	UTR3
chr11	122682301	A	G	UBASH3B	Alu	UTR3
chr11	8994272	A	G	TMEM9B-AS1	Alu	ncRNA_intronic
chr11	8997748	A	G	TMEM9B-AS1	Alu	ncRNA_exonic
chr11	9304291	T	C	TMEM41B	Alu	UTR3
chr11	8995792	A	G	TMEM9B-AS1	Alu	ncRNA_intronic
chr11	8994319	A	G	TMEM9B-AS1	Alu	ncRNA_intronic
chr11	8996916	A	G	TMEM9B-AS1	Alu	ncRNA_intronic
chr11	8991796	A	G	TMEM9B-AS1	Alu	ncRNA_intronic
chr11	8997601	A	G	TMEM9B-AS1	Alu	ncRNA_intronic
chr11	8994353	A	G	TMEM9B-AS1	Alu	ncRNA_intronic
chr11	8997579	A	G	TMEM9B-AS1	Alu	ncRNA_intronic
chr11	8996934	A	G	TMEM9B-AS1	Alu	ncRNA_intronic
chr11	8995483	A	G	TMEM9B-AS1	non-Alu	ncRNA_intronic
chr11	8994458	A	G	TMEM9B-AS1	Alu	ncRNA_intronic
chr11	65065395	A	G	POLA2	Alu	UTR3
chr11	8636552	T	C	TRIM66	Alu	UTR3
chr11	8636613	T	C	TRIM66	Alu	UTR3
chr11	8635764	T	C	TRIM66	Alu	UTR3
chr11	33098532	A	G	LINC00294	Alu	ncRNA_exonic
chr11	8997723	A	G	TMEM9B-AS1	Alu	ncRNA_exonic
chr11	8994345	A	G	TMEM9B-AS1	Alu	ncRNA_intronic
chr11	62518707	T	C	ZBTB3	Alu	UTR3
chr11	8997600	A	G	TMEM9B-AS1	Alu	ncRNA_intronic
chr11	8997574	A	G	TMEM9B-AS1	Alu	ncRNA_intronic
chr11	8997569	A	G	TMEM9B-AS1	Alu	ncRNA_intronic
chr11	16778308	A	G	C11orf58	Alu	UTR3
chr11	9831810	A	G	SBF2-AS1	Alu	ncRNA_exonic
chr11	8994487	A	G	TMEM9B-AS1	Alu	ncRNA_intronic
chr11	8997630	A	G	TMEM9B-AS1	Alu	ncRNA_intronic
chr11	8991794	A	G	TMEM9B-AS1	Alu	ncRNA_intronic
chr11	9831367	A	G	SBF2-AS1	Alu	ncRNA_intronic
chr11	8997736	A	G	TMEM9B-AS1	Alu	ncRNA_exonic
chr11	77779693	T	C	NDUFC2	Alu	ncRNA_UTR3
chr11	9831569	A	G	SBF2-AS1	Alu	ncRNA_intronic
chr11	8997646	A	G	TMEM9B-AS1	Alu	ncRNA_intronic
chr11	769721	T	C	PDDC1	Alu	UTR3
chr11	74167156	T	C	KCNE3	Alu	UTR3
chr11	769682	T	C	PDDC1	Alu	UTR3
chr11	8997710	A	G	TMEM9B-AS1	Alu	ncRNA_splicing
chr11	8991829	A	G	TMEM9B-AS1	Alu	ncRNA_intronic
chr11	768033	T	C	PDDC1	Alu	UTR3
chr11	778716	A	G	LOC171391	Alu	ncRNA_intronic
chr11	8997673	A	G	TMEM9B-AS1	Alu	ncRNA_intronic
chr11	769695	T	C	PDDC1	Alu	UTR3
chr11	8997690	A	G	TMEM9B-AS1	Alu	ncRNA_intronic
chr11	126164729	A	G	TIRAP	Alu	UTR3
chr11	8997667	A	G	TMEM9B-AS1	Alu	ncRNA_intronic
chr11	8997146	A	G	TMEM9B-AS1	Alu	ncRNA_intronic
chr11	8995921	A	G	TMEM9B-AS1	Alu	ncRNA_intronic
chr11	65065261	A	G	POLA2	Alu	UTR3
chr11	36507820	T	C	TRAF6	Alu	UTR3
chr11	65065328	A	G	POLA2	Alu	UTR3
chr11	68523567	T	C	CPT1A	Alu	UTR3
chr11	8995943	A	G	TMEM9B-AS1	Alu	ncRNA_intronic
chr11	36507686	T	C	TRAF6	Alu	UTR3
chr11	36507687	T	C	TRAF6	Alu	UTR3
chr11	36507861	T	C	TRAF6	Alu	UTR3
chr11	8995979	A	G	TMEM9B-AS1	Alu	ncRNA_intronic
chr11	566773	T	C	MIR210HG	Alu	ncRNA_exonic
chr11	8989702	A	G	TMEM9B-AS1	Alu	ncRNA_intronic
chr11	76736582	A	G	ACER3	Alu	UTR3
chr11	8990146	A	G	TMEM9B-AS1	Alu	ncRNA_intronic
chr11	8989891	A	G	TMEM9B-AS1	Alu	ncRNA_intronic
chr12	52315287	A	G	ACVRL1	non-Alu	UTR3
chr12	99127337	A	G	APAF1	Alu	UTR3
chr12	27576469	A	G	ARNTL2	Alu	ncRNA_UTR3
chr12	27576523	A	G	ARNTL2	Alu	ncRNA_UTR3
chr12	27576524	A	G	ARNTL2	Alu	ncRNA_UTR3
chr12	27574254	A	G	ARNTL2	Alu	ncRNA_UTR3
chr12	27574511	A	G	ARNTL2	Alu	ncRNA_UTR3
chr12	14651861	A	G	ATF7IP	Alu	UTR3
chr12	14651842	A	G	ATF7IP	Alu	UTR3
chr12	14651829	A	G	ATF7IP	Alu	UTR3
chr12	117152517	T	C	C12orf49	Alu	UTR3
chr12	7273397	A	G	C1RL-AS1	Alu	ncRNA_intronic
chr12	54629209	T	C	CBX5	Alu	UTR3
chr12	6558327	T	C	CD27-AS1	Alu	ncRNA_intronic
chr12	6558336	T	C	CD27-AS1	Alu	ncRNA_intronic
chr12	6558240	T	C	CD27-AS1	Alu	ncRNA_intronic
chr12	9848629	A	G	CLEC2D	non-Alu	UTR3
chr12	69245141	T	C	CPM	Alu	UTR3
chr12	14652741	A	G	ATF7IP	Alu	UTR3
chr12	47602548	T	C	PCED1B-AS1	Alu	ncRNA_exonic
chr12	9573029	T	C	DDX12P	non-Alu	ncRNA_intronic
chr12	9572999	T	C	DDX12P	non-Alu	ncRNA_intronic
chr12	122215058	A	G	TMEM120B	Alu	UTR3
chr12	6994716	A	G	DSTNP2	Alu	ncRNA_exonic
chr12	6994714	A	G	DSTNP2	Alu	ncRNA_exonic
chr12	31435473	T	C	FAM60A	Alu	UTR3
chr12	117467544	A	G	FBXW8	Alu	UTR3
chr12	117467554	A	G	FBXW8	Alu	UTR3
chr12	117467668	A	G	FBXW8	Alu	UTR3
chr12	117467652	A	G	FBXW8	Alu	UTR3
chr12	95471886	T	C	FGD6	Alu	UTR3
chr12	95471895	T	C	FGD6	Alu	UTR3
chr12	120898645	A	G	GATC	Alu	UTR3
chr12	120898697	A	G	GATC	Alu	UTR3
chr12	120898728	A	G	GATC	Alu	UTR3
chr12	120898729	A	G	GATC	Alu	UTR3
chr12	133347493	T	C	GOLGA3	Alu	UTR3
chr12	133347447	T	C	GOLGA3	Alu	UTR3
chr12	124146569	A	G	GTF2H3	Alu	UTR3
chr12	124146597	A	G	GTF2H3	Alu	UTR3
chr12	31945151	T	C	H3F3C	non-Alu	UTR5
chr12	44181631	A	G	IRAK4	Alu	UTR3
chr12	44181651	A	G	IRAK4	Alu	UTR3
chr12	44181684	A	G	IRAK4	Alu	UTR3
chr12	44181673	A	G	IRAK4	Alu	UTR3
chr12	44181674	A	G	IRAK4	Alu	UTR3
chr12	44182555	A	G	IRAK4	Alu	UTR3
chr12	44182551	A	G	IRAK4	Alu	UTR3
chr12	44182543	A	G	IRAK4	Alu	UTR3
chr12	44182526	A	G	IRAK4	Alu	UTR3
chr12	44182482	A	G	IRAK4	Alu	UTR3
chr12	44182472	A	G	IRAK4	Alu	UTR3
chr12	69158827	A	G	SLC35E3	Alu	UTR3
chr12	69158921	A	G	SLC35E3	Alu	UTR3
chr12	69158925	A	G	SLC35E3	Alu	UTR3
chr12	87267	A	G	LOC100288778	non-Alu	ncRNA_exonic
chr12	2965549	A	G	LOC100507424	Alu	ncRNA_intronic
chr12	2965757	A	G	LOC100507424	Alu	ncRNA_intronic
chr12	2963420	A	G	LOC100507424	Alu	ncRNA_intronic
chr12	2965714	A	G	LOC100507424	Alu	ncRNA_intronic
chr12	2965739	A	G	LOC100507424	Alu	ncRNA_intronic
chr12	2963374	A	G	LOC100507424	Alu	ncRNA_intronic
chr12	9465115	A	G	LOC642846	non-Alu	ncRNA_intronic
chr12	9463426	A	G	LOC642846	non-Alu	ncRNA_intronic
chr12	69158893	A	G	SLC35E3	Alu	UTR3
chr12	117013743	A	G	MAP1LC3B2	non-Alu	UTR5
chr12	112278859	T	C	MAPKAPK5-AS1	Alu	ncRNA_intronic
chr12	122218143	A	G	TMEM120B	Alu	UTR3
chr12	51324313	A	G	METTL7A	Alu	UTR3
chr12	51324467	A	G	METTL7A	Alu	UTR3
chr12	51324436	A	G	METTL7A	Alu	UTR3
chr12	51325373	A	G	METTL7A	Alu	UTR3
chr12	51325374	A	G	METTL7A	Alu	UTR3
chr12	51325351	A	G	METTL7A	Alu	UTR3
chr12	47603169	T	C	PCED1B-AS1	Alu	ncRNA_exonic
chr12	47602661	T	C	PCED1B-AS1	Alu	ncRNA_exonic
chr12	47602704	T	C	PCED1B-AS1	Alu	ncRNA_exonic
chr12	47602316	T	C	PCED1B-AS1	Alu	ncRNA_exonic
chr12	47602322	T	C	PCED1B-AS1	Alu	ncRNA_exonic
chr12	47602707	T	C	PCED1B-AS1	Alu	ncRNA_exonic
chr12	47602432	T	C	PCED1B-AS1	Alu	ncRNA_exonic
chr12	47602540	T	C	PCED1B-AS1	Alu	ncRNA_exonic
chr12	47602539	T	C	PCED1B-AS1	Alu	ncRNA_exonic
chr12	47602272	T	C	PCED1B-AS1	Alu	ncRNA_exonic
chr12	47602497	T	C	PCED1B-AS1	Alu	ncRNA_exonic
chr12	47602505	T	C	PCED1B-AS1	Alu	ncRNA_exonic
chr12	47603267	T	C	PCED1B-AS1	Alu	ncRNA_exonic
chr12	117467518	A	G	FBXW8	Alu	UTR3
chr12	133298254	A	G	PGAM5	Alu	UTR3
chr12	133298255	A	G	PGAM5	Alu	UTR3
chr12	133298275	A	G	PGAM5	Alu	UTR3
chr12	133298938	A	G	PGAM5	Alu	UTR3
chr12	133299058	A	G	PGAM5	Alu	UTR3
chr12	122215138	A	G	TMEM120B	Alu	UTR3
chr12	45567219	T	C	PLEKHA8P1	non-Alu	ncRNA_exonic
chr12	45567606	T	C	PLEKHA8P1	non-Alu	ncRNA_exonic
chr12	45567946	T	C	PLEKHA8P1	non-Alu	ncRNA_exonic
chr12	2997823	A	G	RHNO1	Alu	UTR3
chr12	122216274	T	C	RHOF	Alu	UTR3
chr12	122216294	T	C	RHOF	Alu	UTR3
chr12	122216326	T	C	RHOF	Alu	UTR3
chr12	49522725	T	C	TUBA1B	non-Alu	splicing
chr12	56228310	A	G	TMEM198B	Alu	ncRNA_intronic
chr12	69159309	A	G	SLC35E3	Alu	UTR3
chr12	69158951	A	G	SLC35E3	Alu	UTR3
chr12	69158889	A	G	SLC35E3	Alu	UTR3
chr12	69158881	A	G	SLC35E3	Alu	UTR3
chr12	6558758	T	C	CD27-AS1	Alu	ncRNA_intronic
chr12	109178993	T	C	SSH1	Alu	UTR3
chr12	2965749	A	G	LOC100507424	Alu	ncRNA_intronic
chr12	108984215	T	C	TMEM119	Alu	UTR3
chr12	108984227	T	C	TMEM119	Alu	UTR3
chr12	108984228	T	C	TMEM119	Alu	UTR3
chr12	122219316	A	G	TMEM120B	Alu	UTR3
chr12	122218226	A	G	TMEM120B	Alu	UTR3
chr12	122218103	A	G	TMEM120B	Alu	UTR3
chr12	122215150	A	G	TMEM120B	Alu	UTR3
chr12	122215092	A	G	TMEM120B	Alu	UTR3
chr12	122219302	A	G	TMEM120B	Alu	UTR3
chr12	72096750	A	G	TMEM19	Alu	UTR3
chr12	72096740	A	G	TMEM19	Alu	UTR3
chr12	72096776	A	G	TMEM19	Alu	UTR3
chr12	72096850	A	G	TMEM19	Alu	UTR3
chr12	72096318	A	G	TMEM19	Alu	UTR3
chr12	72096222	A	G	TMEM19	Alu	UTR3
chr12	72096225	A	G	TMEM19	Alu	UTR3
chr12	56228325	A	G	TMEM198B	Alu	ncRNA_intronic
chr12	56228322	A	G	TMEM198B	Alu	ncRNA_intronic
chr12	56228295	A	G	TMEM198B	Alu	ncRNA_intronic
chr12	56228300	A	G	TMEM198B	Alu	ncRNA_intronic
chr12	56228291	A	G	TMEM198B	Alu	ncRNA_intronic
chr12	56228248	A	G	TMEM198B	Alu	ncRNA_intronic
chr12	56228165	A	G	TMEM198B	Alu	ncRNA_intronic
chr12	98942688	A	G	TMPO	Alu	UTR3
chr12	98942695	A	G	TMPO	Alu	UTR3
chr12	98942696	A	G	TMPO	Alu	UTR3
chr12	98942698	A	G	TMPO	Alu	UTR3
chr12	2965561	A	G	LOC100507424	Alu	ncRNA_intronic
chr12	56228253	A	G	TMEM198B	Alu	ncRNA_intronic
chr12	56228231	A	G	TMEM198B	Alu	ncRNA_intronic
chr12	56228245	A	G	TMEM198B	Alu	ncRNA_intronic
chr12	27574277	A	G	ARNTL2	Alu	ncRNA_UTR3
chr12	69245129	T	C	CPM	Alu	UTR3
chr12	72096285	A	G	TMEM19	Alu	UTR3
chr12	69245142	T	C	CPM	Alu	UTR3
chr12	56227612	A	G	TMEM198B	Alu	ncRNA_intronic
chr12	6558562	T	C	CD27-AS1	Alu	ncRNA_intronic
chr12	72096221	A	G	TMEM19	Alu	UTR3
chr12	2965588	A	G	LOC100507424	Alu	ncRNA_intronic
chr12	56227629	A	G	TMEM198B	Alu	ncRNA_intronic
chr12	123944267	A	G	SNRNP35	Alu	UTR5
chr12	10467972	A	G	KLRD1	Alu	UTR3
chr12	10467915	A	G	KLRD1	Alu	UTR3
chr12	56228158	A	G	TMEM198B	Alu	ncRNA_intronic
chr12	10467851	A	G	KLRD1	Alu	UTR3
chr12	56228148	A	G	TMEM198B	Alu	ncRNA_intronic
chr12	8536890	T	C	LINC00937	Alu	ncRNA_intronic
chr12	8536897	T	C	LINC00937	Alu	ncRNA_intronic
chr12	101021276	A	G	GAS2L3	Alu	UTR3
chr12	51907308	A	G	SLC4A8	Alu	UTR3
chr12	2961811	A	G	LOC100507424	Alu	ncRNA_intronic
chr12	2961805	A	G	LOC100507424	Alu	ncRNA_intronic
chr12	69245202	T	C	CPM	Alu	UTR3
chr12	2961698	A	G	LOC100507424	Alu	ncRNA_intronic
chr12	44182447	A	G	IRAK4	Alu	UTR3
chr12	2963248	A	G	LOC100507424	Alu	ncRNA_intronic
chr12	60178031	A	G	SLC16A7	Alu	UTR3
chr12	2961672	A	G	LOC100507424	Alu	ncRNA_intronic
chr12	34180221	A	G	ALG10	non-Alu	UTR3
chr12	69245372	T	C	CPM	Alu	UTR3
chr12	10468461	A	G	KLRD1	Alu	UTR3
chr12	88177214	T	C	MKRN9P	non-Alu	ncRNA_exonic
chr12	117014187	A	G	MAP1LC3B2	non-Alu	UTR3
chr12	56228101	A	G	TMEM198B	Alu	ncRNA_intronic
chr12	110771813	A	G	ATP2A2	non-Alu	splicing
chr13	31035094	T	C	HMGB1	non-Alu	UTR3
chr13	19879086	T	C	ANKRD26P3	non-Alu	ncRNA_intronic
chr13	28519601	A	G	ATP5EP2	non-Alu	ncRNA_exonic
chr13	32973236	A	G	BRCA2	Alu	UTR3
chr13	50621590	T	C	DLEU2	Alu	ncRNA_intronic
chr13	50613931	T	C	DLEU2	Alu	ncRNA_intronic
chr13	50598070	T	C	DLEU2	Alu	ncRNA_intronic
chr13	50598055	T	C	DLEU2	Alu	ncRNA_intronic
chr13	50598567	T	C	DLEU2	Alu	ncRNA_intronic
chr13	50598608	T	C	DLEU2	Alu	ncRNA_intronic
chr13	53217526	A	G	HNRNPA1L2	non-Alu	exonic
chr13	30931006	T	C	LINC00426	Alu	ncRNA_intronic
chr13	30931424	T	C	LINC00426	Alu	ncRNA_intronic
chr13	30931444	T	C	LINC00426	Alu	ncRNA_intronic
chr13	30931449	T	C	LINC00426	Alu	ncRNA_intronic
chr13	30931448	T	C	LINC00426	Alu	ncRNA_intronic
chr13	28121804	T	C	LNX2	Alu	UTR3
chr13	50621795	T	C	DLEU2	Alu	ncRNA_intronic
chr13	20246518	A	G	MPHOSPH8	Alu	UTR3
chr13	25671320	A	G	PABPC3	non-Alu	exonic
chr13	25672188	A	G	PABPC3	non-Alu	exonic
chr13	41384561	A	G	SLC25A15	Alu	ncRNA_UTR3
chr13	41384546	A	G	SLC25A15	Alu	ncRNA_UTR3
chr13	41385571	A	G	SLC25A15	Alu	ncRNA_UTR3
chr13	50487313	T	C	SPRYD7	Alu	UTR3
chr13	50487339	T	C	SPRYD7	Alu	UTR3
chr13	41385557	A	G	SLC25A15	Alu	ncRNA_UTR3
chr13	41385439	A	G	SLC25A15	Alu	ncRNA_UTR3
chr13	45964543	A	G	TPT1-AS1	non-Alu	ncRNA_intronic
chr13	45964642	A	G	TPT1-AS1	non-Alu	ncRNA_intronic
chr13	50616178	T	C	DLEU2	Alu	ncRNA_intronic
chr13	41384508	A	G	SLC25A15	Alu	ncRNA_UTR3
chr13	50614040	T	C	DLEU2	Alu	ncRNA_intronic
chr13	21948456	T	C	ZDHHC20	Alu	ncRNA_UTR3
chr13	21948460	T	C	ZDHHC20	Alu	ncRNA_UTR3
chr13	21949161	T	C	ZDHHC20	Alu	ncRNA_UTR3
chr13	21949165	T	C	ZDHHC20	Alu	ncRNA_UTR3
chr13	21948625	T	C	ZDHHC20	Alu	ncRNA_UTR3
chr13	30941647	T	C	LINC00426	Alu	ncRNA_intronic
chr13	50598525	T	C	DLEU2	Alu	ncRNA_intronic
chr13	50598652	T	C	DLEU2	Alu	ncRNA_intronic
chr13	41385454	A	G	SLC25A15	Alu	ncRNA_UTR3
chr13	41385537	A	G	SLC25A15	Alu	ncRNA_UTR3
chr13	50598511	T	C	DLEU2	Alu	ncRNA_intronic
chr13	50487390	T	C	SPRYD7	Alu	UTR3
chr13	50632591	T	C	DLEU2	Alu	ncRNA_intronic
chr13	50568904	T	C	DLEU2	Alu	ncRNA_intronic
chr13	50692880	T	C	DLEU1	Alu	ncRNA_intronic
chr13	50693002	T	C	DLEU1	Alu	ncRNA_intronic
chr13	50692871	T	C	DLEU1	Alu	ncRNA_intronic
chr13	50692949	T	C	DLEU1	Alu	ncRNA_intronic
chr13	50612596	T	C	DLEU2	Alu	ncRNA_intronic
chr13	25671574	A	G	PABPC3	non-Alu	exonic
chr13	50611589	T	C	DLEU2	Alu	ncRNA_intronic
chr13	41385504	A	G	SLC25A15	Alu	ncRNA_UTR3
chr13	41385505	A	G	SLC25A15	Alu	ncRNA_UTR3
chr13	50597912	T	C	DLEU2	Alu	ncRNA_intronic
chr13	30918514	T	C	LINC00426	Alu	ncRNA_intronic
chr13	45960450	A	G	TPT1-AS1	Alu	ncRNA_intronic
chr13	30932319	T	C	LINC00426	Alu	ncRNA_intronic
chr13	50624279	T	C	DLEU2	non-Alu	ncRNA_intronic
chr13	30940856	T	C	LINC00426	Alu	ncRNA_intronic
chr13	50597988	T	C	DLEU2	Alu	ncRNA_intronic
chr13	41384326	A	G	SLC25A15	Alu	ncRNA_UTR3
chr13	19879556	T	C	ANKRD26P3	non-Alu	ncRNA_intronic
chr13	30941679	T	C	LINC00426	Alu	ncRNA_intronic
chr14	64937030	A	G	AKAP5	Alu	UTR3
chr14	64938132	A	G	AKAP5	Alu	UTR3
chr14	64937050	A	G	AKAP5	Alu	UTR3
chr14	64937053	A	G	AKAP5	Alu	UTR3
chr14	64938077	A	G	AKAP5	Alu	UTR3
chr14	74524772	T	C	ALDH6A1	Alu	UTR3
chr14	74524774	T	C	ALDH6A1	Alu	UTR3
chr14	74524786	T	C	ALDH6A1	Alu	UTR3
chr14	74524787	T	C	ALDH6A1	Alu	UTR3
chr14	74524841	T	C	ALDH6A1	Alu	UTR3
chr14	74524944	T	C	ALDH6A1	Alu	UTR3
chr14	74525544	T	C	ALDH6A1	Alu	UTR3
chr14	74526154	T	C	ALDH6A1	Alu	UTR3
chr14	31563591	A	G	AP4S1	Alu	UTR3
chr14	31565065	A	G	AP4S1	Alu	UTR3
chr14	31564279	A	G	AP4S1	Alu	UTR3
chr14	31565088	A	G	AP4S1	Alu	UTR3
chr14	31564808	A	G	AP4S1	Alu	UTR3
chr14	31563681	A	G	AP4S1	Alu	UTR3
chr14	31563260	A	G	AP4S1	Alu	UTR3
chr14	31565144	A	G	AP4S1	Alu	UTR3
chr14	31564700	A	G	AP4S1	Alu	UTR3
chr14	55834217	T	C	ATG14	Alu	UTR3
chr14	55834966	T	C	ATG14	Alu	UTR3
chr14	55835059	T	C	ATG14	Alu	UTR3
chr14	55835205	T	C	ATG14	Alu	UTR3
chr14	55835197	T	C	ATG14	Alu	UTR3
chr14	55835120	T	C	ATG14	Alu	UTR3
chr14	55834296	T	C	ATG14	Alu	UTR3
chr14	55834448	T	C	ATG14	Alu	UTR3
chr14	55835165	T	C	ATG14	Alu	UTR3
chr14	55834361	T	C	ATG14	Alu	UTR3
chr14	50792716	A	G	ATP5S	Alu	UTR3
chr14	50792723	A	G	ATP5S	Alu	UTR3
chr14	92527349	T	C	ATXN3	Alu	UTR3
chr14	92525948	T	C	ATXN3	Alu	UTR3
chr14	92525962	T	C	ATXN3	Alu	UTR3
chr14	92527362	T	C	ATXN3	Alu	UTR3
chr14	31916462	T	C	DTD2	Alu	ncRNA_UTR3
chr14	31916927	T	C	DTD2	Alu	ncRNA_UTR3
chr14	31916464	T	C	DTD2	Alu	ncRNA_UTR3
chr14	31916782	T	C	DTD2	Alu	ncRNA_UTR3
chr14	31916783	T	C	DTD2	Alu	ncRNA_UTR3
chr14	53109810	T	C	ERO1L	non-Alu	UTR3
chr14	53109732	T	C	ERO1L	non-Alu	UTR3
chr14	75202669	A	G	FCF1	Alu	UTR3
chr14	75202698	A	G	FCF1	Alu	UTR3
chr14	75202399	A	G	FCF1	Alu	UTR3
chr14	75203097	A	G	FCF1	Alu	UTR3
chr14	75203067	A	G	FCF1	Alu	UTR3
chr14	75203065	A	G	FCF1	Alu	UTR3
chr14	70836024	T	C	SYNJ2BP	Alu	UTR3
chr14	92528541	T	C	ATXN3	Alu	UTR3
chr14	53243394	T	C	GNPNAT1	Alu	UTR3
chr14	53243406	T	C	GNPNAT1	Alu	UTR3
chr14	53243411	T	C	GNPNAT1	Alu	UTR3
chr14	53243488	T	C	GNPNAT1	Alu	UTR3
chr14	88480030	A	G	GPR65	Alu	UTR3
chr14	88480095	A	G	GPR65	Alu	UTR3
chr14	74525531	T	C	ALDH6A1	Alu	UTR3
chr14	50712719	T	C	L2HGDH	Alu	UTR3
chr14	50712741	T	C	L2HGDH	Alu	UTR3
chr14	50712740	T	C	L2HGDH	Alu	UTR3
chr14	50712778	T	C	L2HGDH	Alu	UTR3
chr14	50713579	T	C	L2HGDH	Alu	UTR3
chr14	50713578	T	C	L2HGDH	Alu	UTR3
chr14	23303976	A	G	MRPL52	Alu	UTR3
chr14	55835210	T	C	ATG14	Alu	UTR3
chr14	55835066	T	C	ATG14	Alu	UTR3
chr14	55835049	T	C	ATG14	Alu	UTR3
chr14	74526155	T	C	ALDH6A1	Alu	UTR3
chr14	58760732	T	C	PSMA3-AS1	Alu	ncRNA_intronic
chr14	21928502	T	C	RAB2B	Alu	UTR3
chr14	21928501	T	C	RAB2B	Alu	UTR3
chr14	21928561	T	C	RAB2B	Alu	UTR3
chr14	21928578	T	C	RAB2B	Alu	UTR3
chr14	21929044	T	C	RAB2B	Alu	UTR3
chr14	21929045	T	C	RAB2B	Alu	UTR3
chr14	21929014	T	C	RAB2B	Alu	UTR3
chr14	21928998	T	C	RAB2B	Alu	UTR3
chr14	21928999	T	C	RAB2B	Alu	UTR3
chr14	21928622	T	C	RAB2B	Alu	UTR3
chr14	21928632	T	C	RAB2B	Alu	UTR3
chr14	21928910	T	C	RAB2B	Alu	UTR3
chr14	21928911	T	C	RAB2B	Alu	UTR3
chr14	21928658	T	C	RAB2B	Alu	UTR3
chr14	21928681	T	C	RAB2B	Alu	UTR3
chr14	21928706	T	C	RAB2B	Alu	UTR3
chr14	31563840	A	G	AP4S1	Alu	UTR3
chr14	101301087	A	G	MEG3	non-Alu	ncRNA_exonic
chr14	70838324	T	C	SYNJ2BP	Alu	UTR3
chr14	64152514	T	C	SGPP1	non-Alu	UTR3
chr14	64152516	T	C	SGPP1	non-Alu	UTR3
chr14	31564286	A	G	AP4S1	Alu	UTR3
chr14	31565056	A	G	AP4S1	Alu	UTR3
chr14	62262612	A	G	SNAPC1	Alu	UTR3
chr14	62262664	A	G	SNAPC1	Alu	UTR3
chr14	57669918	T	C	EXOC5	Alu	UTR3
chr14	55834295	T	C	ATG14	Alu	UTR3
chr14	55835184	T	C	ATG14	Alu	UTR3
chr14	31563354	A	G	AP4S1	Alu	UTR3
chr14	70834099	T	C	SYNJ2BP	Alu	UTR3
chr14	70834113	T	C	SYNJ2BP	Alu	UTR3
chr14	70834116	T	C	SYNJ2BP	Alu	UTR3
chr14	70834167	T	C	SYNJ2BP	Alu	UTR3
chr14	70838198	T	C	SYNJ2BP	Alu	UTR3
chr14	70834227	T	C	SYNJ2BP	Alu	UTR3
chr14	20836040	T	C	TEP1	Alu	UTR3
chr14	20836041	T	C	TEP1	Alu	UTR3
chr14	20835997	T	C	TEP1	Alu	UTR3
chr14	20835989	T	C	TEP1	Alu	UTR3
chr14	20835378	T	C	TEP1	Alu	UTR3
chr14	20835387	T	C	TEP1	Alu	UTR3
chr14	20835398	T	C	TEP1	Alu	UTR3
chr14	20835400	T	C	TEP1	Alu	UTR3
chr14	20835439	T	C	TEP1	Alu	UTR3
chr14	20835410	T	C	TEP1	Alu	UTR3
chr14	20835969	T	C	TEP1	Alu	UTR3
chr14	20835465	T	C	TEP1	Alu	UTR3
chr14	20835939	T	C	TEP1	Alu	UTR3
chr14	21928700	T	C	RAB2B	Alu	UTR3
chr14	20835932	T	C	TEP1	Alu	UTR3
chr14	88480096	A	G	GPR65	Alu	UTR3
chr14	20835937	T	C	TEP1	Alu	UTR3
chr14	20835928	T	C	TEP1	Alu	UTR3
chr14	20835906	T	C	TEP1	Alu	UTR3
chr14	20834436	T	C	TEP1	non-Alu	UTR3
chr14	20834437	T	C	TEP1	non-Alu	UTR3
chr14	20834461	T	C	TEP1	non-Alu	UTR3
chr14	31563351	A	G	AP4S1	Alu	UTR3
chr14	31565089	A	G	AP4S1	Alu	UTR3
chr14	88480035	A	G	GPR65	Alu	UTR3
chr14	31563750	A	G	AP4S1	Alu	UTR3
chr14	31563339	A	G	AP4S1	Alu	UTR3
chr14	31563655	A	G	AP4S1	Alu	UTR3
chr14	21965805	A	G	TOX4	Alu	UTR3
chr14	31563238	A	G	AP4S1	Alu	UTR3
chr14	31564814	A	G	AP4S1	Alu	UTR3
chr14	105270278	A	G	ZBTB42	non-Alu	UTR3
chr14	31563675	A	G	AP4S1	Alu	UTR3
chr14	31563257	A	G	AP4S1	Alu	UTR3
chr14	31565104	A	G	AP4S1	Alu	UTR3
chr14	31563242	A	G	AP4S1	Alu	UTR3
chr14	31564785	A	G	AP4S1	Alu	UTR3
chr14	31564752	A	G	AP4S1	Alu	UTR3
chr14	31564154	A	G	AP4S1	Alu	UTR3
chr14	23765575	T	C	PPP1R3E	Alu	UTR3
chr14	31564772	A	G	AP4S1	Alu	UTR3
chr14	31564690	A	G	AP4S1	Alu	UTR3
chr14	31565160	A	G	AP4S1	Alu	UTR3
chr14	31564722	A	G	AP4S1	Alu	UTR3
chr14	64693625	T	C	ESR2	Alu	ncRNA_UTR3
chr14	64693626	T	C	ESR2	Alu	ncRNA_UTR3
chr14	64938000	A	G	AKAP5	Alu	UTR3
chr14	31565197	A	G	AP4S1	Alu	UTR3
chr14	64693546	T	C	ESR2	Alu	ncRNA_UTR3
chr14	62262950	A	G	SNAPC1	Alu	UTR3
chr14	64690462	T	C	MIR548AZ	Alu	ncRNA_intronic
chr15	35529530	A	G	ANP32AP1	non-Alu	ncRNA_exonic
chr15	32930479	A	G	ARHGAP11A	Alu	UTR3
chr15	90442606	T	C	ARPIN	Alu	UTR3
chr15	90441086	T	C	ARPIN	Alu	UTR3
chr15	90441096	T	C	ARPIN	Alu	UTR3
chr15	90444654	T	C	ARPIN	Alu	UTR3
chr15	90442590	T	C	ARPIN	Alu	UTR3
chr15	90440482	T	C	ARPIN	Alu	UTR3
chr15	90440678	T	C	ARPIN	Alu	UTR3
chr15	90444708	T	C	ARPIN	Alu	UTR3
chr15	90440554	T	C	ARPIN	Alu	UTR3
chr15	83674152	T	C	C15orf40	Alu	UTR3
chr15	83674161	T	C	C15orf40	Alu	UTR3
chr15	83674237	T	C	C15orf40	Alu	UTR3
chr15	83674110	T	C	C15orf40	Alu	UTR3
chr15	42861644	A	G	HAUS2	Alu	UTR3
chr15	42835526	T	C	LRRC57	Alu	UTR3
chr15	66625880	A	G	DIS3L	Alu	UTR3
chr15	66625881	A	G	DIS3L	Alu	UTR3
chr15	66625992	A	G	DIS3L	Alu	UTR3
chr15	50643651	T	C	FLJ10038	Alu	ncRNA_exonic
chr15	85184920	A	G	SCAND2P	Alu	ncRNA_exonic
chr15	42861617	A	G	HAUS2	Alu	UTR3
chr15	23392579	A	G	HERC2P7	non-Alu	ncRNA_exonic
chr15	60714470	T	C	ICE2	Alu	UTR3
chr15	60714926	T	C	ICE2	Alu	UTR3
chr15	60714916	T	C	ICE2	Alu	UTR3
chr15	64657403	T	C	KIAA0101	Alu	UTR3
chr15	57593538	A	G	LINC00926	Alu	ncRNA_intronic
chr15	57596666	A	G	LINC00926	Alu	ncRNA_intronic
chr15	93437978	A	G	LINC01578	Alu	ncRNA_intronic
chr15	93437299	A	G	LINC01578	Alu	ncRNA_intronic
chr15	30940276	A	G	LOC100288637	Alu	ncRNA_intronic
chr15	21937884	T	C	LOC646214	non-Alu	ncRNA_exonic
chr15	42835207	T	C	LRRC57	Alu	UTR3
chr15	42835503	T	C	LRRC57	Alu	UTR3
chr15	42835460	T	C	LRRC57	Alu	UTR3
chr15	23377464	T	C	HERC2P2	non-Alu	ncRNA_exonic
chr15	41590861	A	G	OIP5-AS1	Alu	ncRNA_exonic
chr15	41591014	A	G	OIP5-AS1	Alu	ncRNA_exonic
chr15	41591021	A	G	OIP5-AS1	Alu	ncRNA_exonic
chr15	41591005	A	G	OIP5-AS1	Alu	ncRNA_exonic
chr15	41578732	A	G	OIP5-AS1	Alu	ncRNA_intronic
chr15	41579973	A	G	OIP5-AS1	Alu	ncRNA_intronic
chr15	41580338	A	G	OIP5-AS1	Alu	ncRNA_intronic
chr15	41589943	A	G	OIP5-AS1	Alu	ncRNA_intronic
chr15	41590033	A	G	OIP5-AS1	Alu	ncRNA_intronic
chr15	41578609	A	G	OIP5-AS1	Alu	ncRNA_intronic
chr15	41580265	A	G	OIP5-AS1	Alu	ncRNA_intronic
chr15	34523919	T	C	SLC12A6	Alu	UTR3
chr15	41578784	A	G	OIP5-AS1	Alu	ncRNA_intronic
chr15	102507521	A	G	WASH3P	non-Alu	ncRNA_intronic
chr15	40986505	T	C	RAD51-AS1	Alu	ncRNA_exonic
chr15	40986496	T	C	RAD51-AS1	Alu	ncRNA_exonic
chr15	41578748	A	G	OIP5-AS1	Alu	ncRNA_intronic
chr15	32813607	T	C	WHAMMP1	Alu	ncRNA_intronic
chr15	69745363	A	G	RPLP1	non-Alu	splicing
chr15	85184928	A	G	SCAND2P	Alu	ncRNA_exonic
chr15	85185348	A	G	SCAND2P	Alu	ncRNA_exonic
chr15	85185362	A	G	SCAND2P	Alu	ncRNA_exonic
chr15	85185369	A	G	SCAND2P	Alu	ncRNA_exonic
chr15	85184776	A	G	SCAND2P	Alu	ncRNA_exonic
chr15	85184796	A	G	SCAND2P	Alu	ncRNA_exonic
chr15	34524593	T	C	SLC12A6	Alu	UTR3
chr15	34524675	T	C	SLC12A6	Alu	UTR3
chr15	34524656	T	C	SLC12A6	Alu	UTR3
chr15	34524063	T	C	SLC12A6	Alu	UTR3
chr15	34523851	T	C	SLC12A6	Alu	UTR3
chr15	34523929	T	C	SLC12A6	Alu	UTR3
chr15	34524025	T	C	SLC12A6	Alu	UTR3
chr15	34524037	T	C	SLC12A6	Alu	UTR3
chr15	34523451	T	C	SLC12A6	Alu	UTR3
chr15	34523480	T	C	SLC12A6	Alu	UTR3
chr15	34524020	T	C	SLC12A6	Alu	UTR3
chr15	34523463	T	C	SLC12A6	Alu	UTR3
chr15	34523519	T	C	SLC12A6	Alu	UTR3
chr15	34523438	T	C	SLC12A6	Alu	UTR3
chr15	34523516	T	C	SLC12A6	Alu	UTR3
chr15	64447041	A	G	SNX22	Alu	UTR3
chr15	64434329	A	G	SNX1	Alu	UTR3
chr15	64432839	A	G	SNX1	Alu	UTR3
chr15	64432844	A	G	SNX1	Alu	UTR3
chr15	64433018	A	G	SNX1	Alu	UTR3
chr15	64433036	A	G	SNX1	Alu	UTR3
chr15	64433046	A	G	SNX1	Alu	UTR3
chr15	64447371	A	G	SNX22	Alu	UTR3
chr15	64447003	A	G	SNX22	Alu	UTR3
chr15	64447023	A	G	SNX22	Alu	UTR3
chr15	64447017	A	G	SNX22	Alu	UTR3
chr15	64447346	A	G	SNX22	Alu	UTR3
chr15	64447053	A	G	SNX22	Alu	UTR3
chr15	64447344	A	G	SNX22	Alu	UTR3
chr15	64447302	A	G	SNX22	Alu	UTR3
chr15	64447292	A	G	SNX22	Alu	UTR3
chr15	64447075	A	G	SNX22	Alu	UTR3
chr15	64447076	A	G	SNX22	Alu	UTR3
chr15	41589979	A	G	OIP5-AS1	Alu	ncRNA_intronic
chr15	50850724	T	C	TRPM7	Alu	UTR3
chr15	64447337	A	G	SNX22	Alu	UTR3
chr15	32812831	T	C	WHAMMP1	Alu	ncRNA_intronic
chr15	41579510	A	G	OIP5-AS1	Alu	ncRNA_intronic
chr15	30940270	A	G	LOC100288637	Alu	ncRNA_intronic
chr15	93437273	A	G	LINC01578	Alu	ncRNA_intronic
chr15	50850717	T	C	TRPM7	Alu	UTR3
chr15	22873565	A	G	TUBGCP5	Alu	UTR3
chr15	41590130	A	G	OIP5-AS1	Alu	ncRNA_intronic
chr15	64447081	A	G	SNX22	Alu	UTR3
chr15	102512797	A	G	WASH3P	non-Alu	ncRNA_splicing
chr15	64447072	A	G	SNX22	Alu	UTR3
chr15	32812793	T	C	WHAMMP1	Alu	ncRNA_intronic
chr15	93437228	A	G	LINC01578	Alu	ncRNA_intronic
chr15	50850844	T	C	TRPM7	Alu	UTR3
chr15	93438000	A	G	LINC01578	Alu	ncRNA_intronic
chr15	93438001	A	G	LINC01578	Alu	ncRNA_intronic
chr15	41589598	A	G	OIP5-AS1	Alu	ncRNA_intronic
chr15	32812786	T	C	WHAMMP1	Alu	ncRNA_intronic
chr15	90375993	T	C	AP3S2	Alu	UTR3
chr15	90440499	T	C	ARPIN	Alu	UTR3
chr15	90444728	T	C	ARPIN	Alu	UTR3
chr15	31059130	A	G	LOC100288637	Alu	ncRNA_intronic
chr15	90375992	T	C	AP3S2	Alu	UTR3
chr15	90440655	T	C	ARPIN	Alu	UTR3
chr15	90441148	T	C	ARPIN	Alu	UTR3
chr15	90440654	T	C	ARPIN	Alu	UTR3
chr15	90440660	T	C	ARPIN	Alu	UTR3
chr15	32812780	T	C	WHAMMP1	Alu	ncRNA_intronic
chr15	90441168	T	C	ARPIN	Alu	UTR3
chr15	41024200	A	G	RAD51	Alu	UTR3
chr15	41024201	A	G	RAD51	Alu	UTR3
chr15	40986367	T	C	RAD51-AS1	Alu	ncRNA_exonic
chr15	90440634	T	C	ARPIN	Alu	UTR3
chr15	41580240	A	G	OIP5-AS1	Alu	ncRNA_intronic
chr15	90440630	T	C	ARPIN	Alu	UTR3
chr15	50643600	T	C	FLJ10038	Alu	ncRNA_exonic
chr15	50643753	T	C	FLJ10038	Alu	ncRNA_exonic
chr15	90440560	T	C	ARPIN	Alu	UTR3
chr15	50851373	T	C	TRPM7	Alu	UTR3
chr15	41589564	A	G	OIP5-AS1	Alu	ncRNA_intronic
chr15	90440595	T	C	ARPIN	Alu	UTR3
chr15	90440569	T	C	ARPIN	Alu	UTR3
chr15	90375899	T	C	AP3S2	Alu	UTR3
chr15	41589558	A	G	OIP5-AS1	Alu	ncRNA_intronic
chr15	85166530	A	G	ZSCAN2	Alu	UTR3
chr15	85166388	A	G	ZSCAN2	Alu	UTR3
chr15	90440605	T	C	ARPIN	Alu	UTR3
chr15	41580205	A	G	OIP5-AS1	Alu	ncRNA_intronic
chr15	50650381	A	G	GABPB1-AS1	Alu	ncRNA_exonic
chr15	90375859	T	C	AP3S2	Alu	UTR3
chr15	85177710	A	G	SCAND2P	non-Alu	ncRNA_intronic
chr15	41589058	A	G	OIP5-AS1	Alu	ncRNA_intronic
chr15	30966558	A	G	LOC100288637	Alu	ncRNA_intronic
chr16	75632659	T	C	ADAT1	Alu	UTR3
chr16	75632654	T	C	ADAT1	Alu	UTR3
chr16	75633222	T	C	ADAT1	Alu	UTR3
chr16	75632683	T	C	ADAT1	Alu	UTR3
chr16	75633117	T	C	ADAT1	Alu	UTR3
chr16	75633235	T	C	ADAT1	Alu	UTR3
chr16	75633095	T	C	ADAT1	Alu	UTR3
chr16	90054872	A	G	AFG3L1P	Alu	ncRNA_intronic
chr16	90054916	A	G	AFG3L1P	Alu	ncRNA_intronic
chr16	75478187	T	C	TMEM170A	Alu	UTR3
chr16	81064304	A	G	CENPN	Alu	UTR3
chr16	81064309	A	G	CENPN	Alu	UTR3
chr16	81064163	A	G	CENPN	Alu	UTR3
chr16	81064534	A	G	CENPN	Alu	UTR3
chr16	81064629	A	G	CENPN	Alu	UTR3
chr16	81063244	A	G	CENPN	Alu	UTR3
chr16	81064611	A	G	CENPN	Alu	UTR3
chr16	81064560	A	G	CENPN	Alu	UTR3
chr16	81063389	A	G	CENPN	Alu	UTR3
chr16	81063354	A	G	CENPN	Alu	UTR3
chr16	81063363	A	G	CENPN	Alu	UTR3
chr16	81063346	A	G	CENPN	Alu	UTR3
chr16	81063341	A	G	CENPN	Alu	UTR3
chr16	81063345	A	G	CENPN	Alu	UTR3
chr16	81063036	A	G	CENPN	Alu	UTR3
chr16	81063028	A	G	CENPN	Alu	UTR3
chr16	81063049	A	G	CENPN	Alu	UTR3
chr16	81063098	A	G	CENPN	Alu	UTR3
chr16	23684265	A	G	DCTN5	Alu	UTR3
chr16	23684636	A	G	DCTN5	Alu	UTR3
chr16	72058817	A	G	DHODH	Alu	UTR3
chr16	22298512	A	G	EEF2K	Alu	UTR3
chr16	10623558	T	C	EMP2	Alu	UTR3
chr16	22431000	T	C	RRN3P3	Alu	ncRNA_exonic
chr16	90237532	A	G	FAM157C	non-Alu	ncRNA_intronic
chr16	90237435	A	G	FAM157C	non-Alu	ncRNA_intronic
chr16	90234979	A	G	FAM157C	non-Alu	ncRNA_intronic
chr16	67715476	T	C	GFOD2	Alu	UTR3
chr16	67716956	T	C	GFOD2	Alu	UTR3
chr16	67716961	T	C	GFOD2	Alu	UTR3
chr16	23475051	T	C	GGA2	Alu	UTR3
chr16	22430973	T	C	RRN3P3	Alu	ncRNA_exonic
chr16	1878221	A	G	FAHD1	Alu	UTR3
chr16	66923387	A	G	PDP2	Alu	UTR3
chr16	81064649	A	G	CENPN	Alu	UTR3
chr16	72058711	A	G	DHODH	Alu	UTR3
chr16	50139140	A	G	HEATR3	Alu	UTR3
chr16	50139139	A	G	HEATR3	Alu	UTR3
chr16	50139180	A	G	HEATR3	Alu	UTR3
chr16	50139328	A	G	HEATR3	Alu	UTR3
chr16	27462834	A	G	IL21R	Alu	ncRNA_UTR3
chr16	27461957	A	G	IL21R	Alu	ncRNA_UTR3
chr16	27462801	A	G	IL21R	Alu	ncRNA_UTR3
chr16	27462941	A	G	IL21R	Alu	ncRNA_UTR3
chr16	16418946	T	C	LOC100288162	non-Alu	ncRNA_exonic
chr16	48388260	A	G	MIR5095	Alu	ncRNA_intronic
chr16	69340629	A	G	SNTB2	Alu	UTR3
chr16	48388356	A	G	MIR5095	Alu	ncRNA_intronic
chr16	69340693	A	G	SNTB2	Alu	UTR3
chr16	48388317	A	G	MIR5095	Alu	ncRNA_intronic
chr16	48388303	A	G	MIR5095	Alu	ncRNA_intronic
chr16	48388258	A	G	MIR5095	Alu	ncRNA_intronic
chr16	48388245	A	G	MIR5095	Alu	ncRNA_intronic
chr16	48388248	A	G	MIR5095	Alu	ncRNA_intronic
chr16	48388180	A	G	MIR5095	Alu	ncRNA_intronic
chr16	69340775	A	G	SNTB2	Alu	UTR3
chr16	21818085	T	C	RRN3P1	Alu	ncRNA_intronic
chr16	29470184	A	G	SLX1A-SULT1A3	Alu	ncRNA_intronic
chr16	66922201	A	G	PDP2	Alu	UTR3
chr16	66924111	A	G	PDP2	Alu	UTR3
chr16	66924108	A	G	PDP2	Alu	UTR3
chr16	66923393	A	G	PDP2	Alu	UTR3
chr16	66924012	A	G	PDP2	Alu	UTR3
chr16	66924004	A	G	PDP2	Alu	UTR3
chr16	66923235	A	G	PDP2	Alu	UTR3
chr16	22298508	A	G	EEF2K	Alu	UTR3
chr16	90054942	A	G	AFG3L1P	Alu	ncRNA_intronic
chr16	16423065	A	G	PKD1P1	non-Alu	ncRNA_exonic
chr16	72058818	A	G	DHODH	Alu	UTR3
chr16	90054832	A	G	AFG3L1P	Alu	ncRNA_intronic
chr16	21817919	T	C	RRN3P1	Alu	ncRNA_intronic
chr16	67715501	T	C	GFOD2	Alu	UTR3
chr16	29470234	A	G	SLX1A-SULT1A3	Alu	ncRNA_intronic
chr16	74655677	T	C	RFWD3	Alu	UTR3
chr16	81063016	A	G	CENPN	Alu	UTR3
chr16	90054820	A	G	AFG3L1P	Alu	ncRNA_intronic
chr16	21818014	T	C	RRN3P1	Alu	ncRNA_intronic
chr16	11929203	T	C	RSL1D1	Alu	UTR3
chr16	48388219	A	G	MIR5095	Alu	ncRNA_intronic
chr16	11929176	T	C	RSL1D1	Alu	UTR3
chr16	11929177	T	C	RSL1D1	Alu	UTR3
chr16	70610778	A	G	SF3B3	Alu	UTR3
chr16	70610771	A	G	SF3B3	Alu	UTR3
chr16	3103235	T	C	MMP25-AS1	Alu	ncRNA_exonic
chr16	29470206	A	G	SLX1A-SULT1A3	Alu	ncRNA_intronic
chr16	29470210	A	G	SLX1A-SULT1A3	Alu	ncRNA_intronic
chr16	29470178	A	G	SLX1A-SULT1A3	Alu	ncRNA_intronic
chr16	29678921	A	G	SPN	Alu	UTR3
chr16	29678916	A	G	SPN	Alu	UTR3
chr16	29676506	A	G	SPN	Alu	UTR3
chr16	29678990	A	G	SPN	Alu	UTR3
chr16	29680363	A	G	SPN	Alu	UTR3
chr16	29678874	A	G	SPN	Alu	UTR3
chr16	29678887	A	G	SPN	Alu	UTR3
chr16	29680991	A	G	SPN	Alu	UTR3
chr16	67718594	T	C	GFOD2	Alu	UTR3
chr16	21821449	T	C	RRN3P1	Alu	ncRNA_intronic
chr16	12757055	T	C	CPPED1	Alu	UTR3
chr16	69390514	T	C	TERF2	Alu	UTR3
chr16	75479831	T	C	TMEM170A	Alu	UTR3
chr16	75479817	T	C	TMEM170A	Alu	UTR3
chr16	75480021	T	C	TMEM170A	Alu	UTR3
chr16	56948004	A	G	SLC12A3	Alu	UTR3
chr16	67716211	T	C	GFOD2	Alu	UTR3
chr16	70610818	A	G	SF3B3	Alu	UTR3
chr16	21821249	T	C	RRN3P1	Alu	ncRNA_intronic
chr16	67716168	T	C	GFOD2	Alu	UTR3
chr16	10623531	T	C	EMP2	Alu	UTR3
chr16	90228335	A	G	FAM157C	Alu	ncRNA_intronic
chr16	3180756	T	C	ZNF213-AS1	Alu	ncRNA_intronic
chr16	90051416	A	G	AFG3L1P	Alu	ncRNA_intronic
chr16	21821268	T	C	RRN3P1	Alu	ncRNA_intronic
chr16	56947873	A	G	SLC12A3	Alu	UTR3
chr16	21821267	T	C	RRN3P1	Alu	ncRNA_intronic
chr16	66923259	A	G	PDP2	Alu	UTR3
chr16	10623544	T	C	EMP2	Alu	UTR3
chr16	90051395	A	G	AFG3L1P	Alu	ncRNA_intronic
chr16	15020295	T	C	LOC100288162	non-Alu	ncRNA_exonic
chr16	66921601	A	G	PDP2	Alu	UTR3
chr16	10623543	T	C	EMP2	Alu	UTR3
chr16	22437867	T	C	RRN3P3	Alu	ncRNA_intronic
chr16	90052986	A	G	AFG3L1P	Alu	ncRNA_intronic
chr16	30565750	T	C	ZNF764	Alu	UTR3
chr16	67718200	T	C	GFOD2	Alu	UTR3
chr16	30931930	T	C	FBXL19-AS1	Alu	ncRNA_exonic
chr16	67718113	T	C	GFOD2	Alu	UTR3
chr16	67716033	T	C	GFOD2	Alu	UTR3
chr16	67718523	T	C	GFOD2	Alu	UTR3
chr16	30295045	T	C	SMG1P2	Alu	ncRNA_intronic
chr16	2694574	A	G	FLJ42627	Alu	ncRNA_exonic
chr16	30296048	T	C	SMG1P2	non-Alu	ncRNA_intronic
chr16	21821352	T	C	RRN3P1	Alu	ncRNA_intronic
chr16	22434435	T	C	RRN3P3	Alu	ncRNA_intronic
chr16	90237296	A	G	FAM157C	non-Alu	ncRNA_intronic
chr16	30256426	T	C	LOC613037	Alu	ncRNA_intronic
chr16	29681152	A	G	SPN	Alu	UTR3
chr17	73941009	T	C	ACOX1	Alu	UTR3
chr17	73941094	T	C	ACOX1	Alu	UTR3
chr17	73940120	T	C	ACOX1	Alu	UTR3
chr17	73941099	T	C	ACOX1	Alu	UTR3
chr17	73941030	T	C	ACOX1	Alu	UTR3
chr17	73941064	T	C	ACOX1	Alu	UTR3
chr17	29285726	A	G	ADAP2	Alu	UTR3
chr17	29285710	A	G	ADAP2	Alu	UTR3
chr17	29285786	A	G	ADAP2	Alu	UTR3
chr17	76203465	A	G	AFMID	Alu	UTR3
chr17	79648396	T	C	ARL16	Alu	UTR3
chr17	42256646	T	C	ASB16-AS1	Alu	ncRNA_intronic
chr17	42256761	T	C	ASB16-AS1	Alu	ncRNA_intronic
chr17	56427753	A	G	BZRAP1-AS1	Alu	ncRNA_intronic
chr17	56420411	A	G	BZRAP1-AS1	Alu	ncRNA_intronic
chr17	56420692	A	G	BZRAP1-AS1	Alu	ncRNA_intronic
chr17	30656908	T	C	C17orf75	Alu	UTR3
chr17	30657129	T	C	C17orf75	Alu	UTR3
chr17	421028	T	C	VPS53	Alu	UTR3
chr17	8128304	T	C	CTC1	Alu	UTR3
chr17	8128320	T	C	CTC1	Alu	UTR3
chr17	8129976	T	C	CTC1	Alu	UTR3
chr17	8129592	T	C	CTC1	Alu	UTR3
chr17	8129568	T	C	CTC1	Alu	UTR3
chr17	35972411	T	C	DDX52	Alu	UTR3
chr17	35972195	T	C	DDX52	Alu	UTR3
chr17	37411846	T	C	FBXL20	Alu	UTR3
chr17	37412408	T	C	FBXL20	Alu	UTR3
chr17	37410572	T	C	FBXL20	Alu	UTR3
chr17	3512387	T	C	SHPK	Alu	UTR3
chr17	42876464	T	C	GJC1	Alu	UTR3
chr17	42876730	T	C	GJC1	Alu	UTR3
chr17	42876747	T	C	GJC1	Alu	UTR3
chr17	42876738	T	C	GJC1	Alu	UTR3
chr17	42876753	T	C	GJC1	Alu	UTR3
chr17	42876770	T	C	GJC1	Alu	UTR3
chr17	42876791	T	C	GJC1	Alu	UTR3
chr17	42877614	T	C	GJC1	Alu	UTR3
chr17	42877621	T	C	GJC1	Alu	UTR3
chr17	42877726	T	C	GJC1	Alu	UTR3
chr17	42879232	T	C	GJC1	Alu	UTR3
chr17	42877227	T	C	GJC1	Alu	UTR3
chr17	41370586	A	G	TMEM106A	Alu	UTR3
chr17	42426792	A	G	GRN	non-Alu	splicing
chr17	37916814	T	C	IKZF3	Alu	UTR3
chr17	37916827	T	C	IKZF3	Alu	UTR3
chr17	37916828	T	C	IKZF3	Alu	UTR3
chr17	37918069	T	C	IKZF3	Alu	UTR3
chr17	37918082	T	C	IKZF3	Alu	UTR3
chr17	2320514	T	C	METTL16	Alu	UTR3
chr17	37918086	T	C	IKZF3	Alu	UTR3
chr17	37918095	T	C	IKZF3	Alu	UTR3
chr17	37918096	T	C	IKZF3	Alu	UTR3
chr17	37918195	T	C	IKZF3	Alu	UTR3
chr17	37916702	T	C	IKZF3	Alu	UTR3
chr17	37916715	T	C	IKZF3	Alu	UTR3
chr17	37918139	T	C	IKZF3	Alu	UTR3
chr17	37918923	T	C	IKZF3	Alu	UTR3
chr17	37918937	T	C	IKZF3	Alu	UTR3
chr17	37916759	T	C	IKZF3	Alu	UTR3
chr17	37920290	T	C	IKZF3	Alu	UTR3
chr17	37920302	T	C	IKZF3	Alu	UTR3
chr17	37920704	T	C	IKZF3	Alu	UTR3
chr17	37918967	T	C	IKZF3	Alu	UTR3
chr17	37919077	T	C	IKZF3	Alu	UTR3
chr17	37918974	T	C	IKZF3	Alu	UTR3
chr17	37918977	T	C	IKZF3	Alu	UTR3
chr17	37915448	T	C	IKZF3	Alu	UTR3
chr17	37915451	T	C	IKZF3	Alu	UTR3
chr17	37918018	T	C	IKZF3	Alu	UTR3
chr17	37920261	T	C	IKZF3	Alu	UTR3
chr17	37920482	T	C	IKZF3	Alu	UTR3
chr17	37920672	T	C	IKZF3	Alu	UTR3
chr17	37919058	T	C	IKZF3	Alu	UTR3
chr17	4928416	A	G	KIF1C	Alu	UTR3
chr17	37919057	T	C	IKZF3	Alu	UTR3
chr17	37919053	T	C	IKZF3	Alu	UTR3
chr17	37919054	T	C	IKZF3	Alu	UTR3
chr17	37919040	T	C	IKZF3	Alu	UTR3
chr17	1684408	T	C	SMYD4	Alu	UTR3
chr17	26936181	T	C	SGK494	Alu	ncRNA_UTR3
chr17	26936195	T	C	SGK494	Alu	ncRNA_UTR3
chr17	74709466	T	C	JMJD6	Alu	UTR3
chr17	37919102	T	C	IKZF3	Alu	UTR3
chr17	4929783	A	G	KIF1C	Alu	UTR3
chr17	4929816	A	G	KIF1C	Alu	UTR3
chr17	4931092	A	G	KIF1C	Alu	UTR3
chr17	4931093	A	G	KIF1C	Alu	UTR3
chr17	41370125	A	G	TMEM106A	Alu	UTR3
chr17	4930504	A	G	KIF1C	Alu	UTR3
chr17	4930524	A	G	KIF1C	Alu	UTR3
chr17	4930557	A	G	KIF1C	Alu	UTR3
chr17	4928994	A	G	KIF1C	Alu	UTR3
chr17	42253466	T	C	ASB16-AS1	Alu	ncRNA_exonic
chr17	8191489	T	C	SLC25A35	Alu	UTR3
chr17	66122224	A	G	LINC00674	Alu	ncRNA_exonic
chr17	72742520	A	G	RAB37	Alu	UTR3
chr17	75090169	A	G	SNHG20	Alu	ncRNA_exonic
chr17	56427734	A	G	BZRAP1-AS1	Alu	ncRNA_intronic
chr17	41370503	A	G	TMEM106A	Alu	UTR3
chr17	41319747	T	C	LOC101929767	Alu	ncRNA_intronic
chr17	20883365	A	G	LOC339260	Alu	ncRNA_intronic
chr17	44408406	A	G	LRRC37A	non-Alu	exonic
chr17	28963296	A	G	LRRC37BP1	Alu	ncRNA_exonic
chr17	28963279	A	G	LRRC37BP1	Alu	ncRNA_exonic
chr17	28963739	A	G	LRRC37BP1	Alu	ncRNA_exonic
chr17	28963253	A	G	LRRC37BP1	Alu	ncRNA_exonic
chr17	28963259	A	G	LRRC37BP1	Alu	ncRNA_exonic
chr17	28963859	A	G	LRRC37BP1	Alu	ncRNA_exonic
chr17	28963849	A	G	LRRC37BP1	Alu	ncRNA_exonic
chr17	28963833	A	G	LRRC37BP1	Alu	ncRNA_exonic
chr17	28963818	A	G	LRRC37BP1	Alu	ncRNA_exonic
chr17	43329931	A	G	MAP3K14-AS1	Alu	ncRNA_intronic
chr17	2320509	T	C	METTL16	Alu	UTR3
chr17	2320522	T	C	METTL16	Alu	UTR3
chr17	60526862	A	G	METTL2A	Alu	UTR3
chr17	60526810	A	G	METTL2A	Alu	UTR3
chr17	74775159	A	G	MFSD11	Alu	UTR3
chr17	43590582	A	G	LRRC37A4P	non-Alu	ncRNA_exonic
chr17	62464640	A	G	MILR1	Alu	UTR3
chr17	62464586	A	G	MILR1	Alu	UTR3
chr17	62464589	A	G	MILR1	Alu	UTR3
chr17	62464567	A	G	MILR1	Alu	UTR3
chr17	62464615	A	G	MILR1	Alu	UTR3
chr17	62464682	A	G	MILR1	Alu	UTR3
chr17	62464683	A	G	MILR1	Alu	UTR3
chr17	62464464	A	G	MILR1	Alu	UTR3
chr17	62464456	A	G	MILR1	Alu	UTR3
chr17	17092583	A	G	MPRIP	Alu	UTR3
chr17	17092596	A	G	MPRIP	Alu	UTR3
chr17	1368218	T	C	MYO1C	Alu	UTR3
chr17	3629876	A	G	GSG2	Alu	UTR3
chr17	37411931	T	C	FBXL20	Alu	UTR3
chr17	46941615	A	G	CALCOCO2	Alu	UTR3
chr17	80349273	T	C	OGFOD3	Alu	UTR3
chr17	80347528	T	C	OGFOD3	Alu	UTR3
chr17	3577387	T	C	P2RX5-TAX1BP3	Alu	ncRNA_intronic
chr17	3578401	T	C	P2RX5-TAX1BP3	Alu	ncRNA_intronic
chr17	3578402	T	C	P2RX5-TAX1BP3	Alu	ncRNA_intronic
chr17	3577419	T	C	P2RX5-TAX1BP3	Alu	ncRNA_intronic
chr17	3578576	T	C	P2RX5-TAX1BP3	Alu	ncRNA_intronic
chr17	3580232	T	C	P2RX5-TAX1BP3	Alu	ncRNA_intronic
chr17	3580248	T	C	P2RX5-TAX1BP3	Alu	ncRNA_intronic
chr17	3580164	T	C	P2RX5-TAX1BP3	Alu	ncRNA_intronic
chr17	3580176	T	C	P2RX5-TAX1BP3	Alu	ncRNA_intronic
chr17	3580334	T	C	P2RX5-TAX1BP3	Alu	ncRNA_intronic
chr17	3580173	T	C	P2RX5-TAX1BP3	Alu	ncRNA_intronic
chr17	3580190	T	C	P2RX5-TAX1BP3	Alu	ncRNA_intronic
chr17	3580193	T	C	P2RX5-TAX1BP3	Alu	ncRNA_intronic
chr17	3578931	T	C	P2RX5-TAX1BP3	Alu	ncRNA_intronic
chr17	3578942	T	C	P2RX5-TAX1BP3	Alu	ncRNA_intronic
chr17	3578445	T	C	P2RX5-TAX1BP3	Alu	ncRNA_intronic
chr17	3578951	T	C	P2RX5-TAX1BP3	Alu	ncRNA_intronic
chr17	3578516	T	C	P2RX5-TAX1BP3	Alu	ncRNA_intronic
chr17	3580280	T	C	P2RX5-TAX1BP3	Alu	ncRNA_intronic
chr17	3586062	T	C	P2RX5-TAX1BP3	Alu	ncRNA_intronic
chr17	3586114	T	C	P2RX5-TAX1BP3	Alu	ncRNA_intronic
chr17	3586163	T	C	P2RX5-TAX1BP3	Alu	ncRNA_intronic
chr17	3586153	T	C	P2RX5-TAX1BP3	Alu	ncRNA_intronic
chr17	3586156	T	C	P2RX5-TAX1BP3	Alu	ncRNA_intronic
chr17	3587863	T	C	P2RX5-TAX1BP3	Alu	ncRNA_intronic
chr17	3587732	T	C	P2RX5-TAX1BP3	Alu	ncRNA_intronic
chr17	3579082	T	C	P2RX5-TAX1BP3	Alu	ncRNA_intronic
chr17	3587729	T	C	P2RX5-TAX1BP3	Alu	ncRNA_intronic
chr17	3587743	T	C	P2RX5-TAX1BP3	Alu	ncRNA_intronic
chr17	3586857	T	C	P2RX5-TAX1BP3	Alu	ncRNA_intronic
chr17	3586948	T	C	P2RX5-TAX1BP3	Alu	ncRNA_intronic
chr17	3588318	T	C	P2RX5-TAX1BP3	Alu	ncRNA_intronic
chr17	3588319	T	C	P2RX5-TAX1BP3	Alu	ncRNA_intronic
chr17	3579029	T	C	P2RX5-TAX1BP3	Alu	ncRNA_intronic
chr17	3588236	T	C	P2RX5-TAX1BP3	Alu	ncRNA_intronic
chr17	3579117	T	C	P2RX5-TAX1BP3	Alu	ncRNA_intronic
chr17	4929790	A	G	KIF1C	Alu	UTR3
chr17	35877161	T	C	SYNRG	Alu	UTR3
chr17	62400240	T	C	PECAM1	Alu	UTR3
chr17	62400246	T	C	PECAM1	Alu	UTR3
chr17	62400357	T	C	PECAM1	Alu	UTR3
chr17	62398900	T	C	PECAM1	Alu	UTR3
chr17	62399038	T	C	PECAM1	Alu	UTR3
chr17	8173299	A	G	PFAS	Alu	UTR3
chr17	8173249	A	G	PFAS	Alu	UTR3
chr17	28963864	A	G	LRRC37BP1	Alu	ncRNA_exonic
chr17	41319764	T	C	LOC101929767	Alu	ncRNA_intronic
chr17	57280838	A	G	PRR11	Alu	UTR3
chr17	57280829	A	G	PRR11	Alu	UTR3
chr17	57280820	A	G	PRR11	Alu	UTR3
chr17	57280617	A	G	PRR11	Alu	UTR3
chr17	57280641	A	G	PRR11	Alu	UTR3
chr17	57279233	A	G	PRR11	Alu	UTR3
chr17	57280848	A	G	PRR11	Alu	UTR3
chr17	57280650	A	G	PRR11	Alu	UTR3
chr17	56428122	A	G	BZRAP1-AS1	Alu	ncRNA_intronic
chr17	57280660	A	G	PRR11	Alu	UTR3
chr17	57280649	A	G	PRR11	Alu	UTR3
chr17	57280672	A	G	PRR11	Alu	UTR3
chr17	57280686	A	G	PRR11	Alu	UTR3
chr17	57280703	A	G	PRR11	Alu	UTR3
chr17	57279284	A	G	PRR11	Alu	UTR3
chr17	57279282	A	G	PRR11	Alu	UTR3
chr17	57279264	A	G	PRR11	Alu	UTR3
chr17	29863258	A	G	RAB11FIP4	Alu	UTR3
chr17	29863284	A	G	RAB11FIP4	Alu	UTR3
chr17	29861555	A	G	RAB11FIP4	Alu	UTR3
chr17	78294732	A	G	RNF213	Alu	UTR3
chr17	78294253	A	G	RNF213	Alu	UTR3
chr17	78294209	A	G	RNF213	Alu	UTR3
chr17	78294183	A	G	RNF213	Alu	UTR3
chr17	3586941	T	C	P2RX5-TAX1BP3	Alu	ncRNA_intronic
chr17	40007649	T	C	KLHL11	Alu	UTR3
chr17	5112632	T	C	SCIMP	Alu	ncRNA_UTR3
chr17	26936171	T	C	SGK494	Alu	ncRNA_UTR3
chr17	26935646	T	C	SGK494	Alu	ncRNA_UTR3
chr17	26935647	T	C	SGK494	Alu	ncRNA_UTR3
chr17	26935601	T	C	SGK494	Alu	ncRNA_UTR3
chr17	26935592	T	C	SGK494	Alu	ncRNA_UTR3
chr17	26936904	T	C	SGK494	Alu	ncRNA_UTR3
chr17	26936898	T	C	SGK494	Alu	ncRNA_UTR3
chr17	3586938	T	C	P2RX5-TAX1BP3	Alu	ncRNA_intronic
chr17	3588322	T	C	P2RX5-TAX1BP3	Alu	ncRNA_intronic
chr17	75088153	A	G	SNHG20	Alu	ncRNA_intronic
chr17	3512288	T	C	SHPK	Alu	UTR3
chr17	3512398	T	C	SHPK	Alu	UTR3
chr17	3512399	T	C	SHPK	Alu	UTR3
chr17	3588300	T	C	P2RX5-TAX1BP3	Alu	ncRNA_intronic
chr17	3588304	T	C	P2RX5-TAX1BP3	Alu	ncRNA_intronic
chr17	73941076	T	C	ACOX1	Alu	UTR3
chr17	56428129	A	G	BZRAP1-AS1	Alu	ncRNA_intronic
chr17	1477187	T	C	SLC43A2	Alu	UTR3
chr17	1684121	T	C	SMYD4	Alu	UTR3
chr17	1684145	T	C	SMYD4	Alu	UTR3
chr17	1683572	T	C	SMYD4	Alu	UTR3
chr17	1684001	T	C	SMYD4	Alu	UTR3
chr17	1684442	T	C	SMYD4	Alu	UTR3
chr17	1684351	T	C	SMYD4	Alu	UTR3
chr17	1684352	T	C	SMYD4	Alu	UTR3
chr17	1684306	T	C	SMYD4	Alu	UTR3
chr17	75087263	A	G	SNHG20	Alu	ncRNA_intronic
chr17	75087390	A	G	SNHG20	Alu	ncRNA_intronic
chr17	43220126	A	G	ACBD4	Alu	UTR3
chr17	49042206	T	C	SPAG9	Alu	UTR3
chr17	49042216	T	C	SPAG9	Alu	UTR3
chr17	49041746	T	C	SPAG9	Alu	UTR3
chr17	49042252	T	C	SPAG9	Alu	UTR3
chr17	49041764	T	C	SPAG9	Alu	UTR3
chr17	49041769	T	C	SPAG9	Alu	UTR3
chr17	49041786	T	C	SPAG9	Alu	UTR3
chr17	49041827	T	C	SPAG9	Alu	UTR3
chr17	49041866	T	C	SPAG9	Alu	UTR3
chr17	49041840	T	C	SPAG9	Alu	UTR3
chr17	37412309	T	C	FBXL20	Alu	UTR3
chr17	3588251	T	C	P2RX5-TAX1BP3	Alu	ncRNA_intronic
chr17	3588255	T	C	P2RX5-TAX1BP3	Alu	ncRNA_intronic
chr17	49041783	T	C	SPAG9	Alu	UTR3
chr17	35875596	T	C	SYNRG	Alu	UTR3
chr17	35875738	T	C	SYNRG	Alu	UTR3
chr17	35875739	T	C	SYNRG	Alu	UTR3
chr17	35875740	T	C	SYNRG	Alu	UTR3
chr17	35875658	T	C	SYNRG	Alu	UTR3
chr17	35875741	T	C	SYNRG	Alu	UTR3
chr17	41291404	A	G	NBR2	Alu	ncRNA_intronic
chr17	43329888	A	G	MAP3K14-AS1	Alu	ncRNA_intronic
chr17	35875744	T	C	SYNRG	Alu	UTR3
chr17	35875699	T	C	SYNRG	Alu	UTR3
chr17	35875726	T	C	SYNRG	Alu	UTR3
chr17	35875673	T	C	SYNRG	Alu	UTR3
chr17	35875690	T	C	SYNRG	Alu	UTR3
chr17	35877088	T	C	SYNRG	Alu	UTR3
chr17	35877273	T	C	SYNRG	Alu	UTR3
chr17	35877278	T	C	SYNRG	Alu	UTR3
chr17	35877265	T	C	SYNRG	Alu	UTR3
chr17	35877217	T	C	SYNRG	Alu	UTR3
chr17	35877235	T	C	SYNRG	Alu	UTR3
chr17	35877234	T	C	SYNRG	Alu	UTR3
chr17	41371701	A	G	TMEM106A	Alu	UTR3
chr17	37412317	T	C	FBXL20	Alu	UTR3
chr17	4930445	A	G	KIF1C	Alu	UTR3
chr17	43220123	A	G	ACBD4	Alu	UTR3
chr17	41370608	A	G	TMEM106A	Alu	UTR3
chr17	41370612	A	G	TMEM106A	Alu	UTR3
chr17	41370630	A	G	TMEM106A	Alu	UTR3
chr17	41370569	A	G	TMEM106A	Alu	UTR3
chr17	41370518	A	G	TMEM106A	Alu	UTR3
chr17	41370418	A	G	TMEM106A	Alu	UTR3
chr17	41370424	A	G	TMEM106A	Alu	UTR3
chr17	41370425	A	G	TMEM106A	Alu	UTR3
chr17	41370433	A	G	TMEM106A	Alu	UTR3
chr17	41370448	A	G	TMEM106A	Alu	UTR3
chr17	41370519	A	G	TMEM106A	Alu	UTR3
chr17	41370504	A	G	TMEM106A	Alu	UTR3
chr17	1477184	T	C	SLC43A2	Alu	UTR3
chr17	41371671	A	G	TMEM106A	Alu	UTR3
chr17	41371672	A	G	TMEM106A	Alu	UTR3
chr17	20883421	A	G	LOC339260	Alu	ncRNA_intronic
chr17	29861528	A	G	RAB11FIP4	Alu	UTR3
chr17	20883390	A	G	LOC339260	Alu	ncRNA_intronic
chr17	76106025	T	C	TNRC6C-AS1	Alu	ncRNA_exonic
chr17	18177430	T	C	TOP3A	Alu	UTR3
chr17	18177375	T	C	TOP3A	Alu	UTR3
chr17	18177379	T	C	TOP3A	Alu	UTR3
chr17	73885274	T	C	TRIM65	Alu	UTR3
chr17	73885275	T	C	TRIM65	Alu	UTR3
chr17	8285635	T	C	RPL26	non-Alu	splicing
chr17	78294379	A	G	RNF213	Alu	UTR3
chr17	42877671	T	C	GJC1	Alu	UTR3
chr17	42877743	T	C	GJC1	Alu	UTR3
chr17	421034	T	C	VPS53	Alu	UTR3
chr17	418564	T	C	VPS53	Alu	UTR3
chr17	418557	T	C	VPS53	Alu	UTR3
chr17	419691	T	C	VPS53	Alu	UTR3
chr17	419692	T	C	VPS53	Alu	UTR3
chr17	420897	T	C	VPS53	Alu	UTR3
chr17	420820	T	C	VPS53	Alu	UTR3
chr17	420827	T	C	VPS53	Alu	UTR3
chr17	420828	T	C	VPS53	Alu	UTR3
chr17	420862	T	C	VPS53	Alu	UTR3
chr17	37412054	T	C	FBXL20	Alu	UTR3
chr17	42877711	T	C	GJC1	Alu	UTR3
chr17	42877727	T	C	GJC1	Alu	UTR3
chr17	1473459	T	C	SLC43A2	Alu	UTR3
chr17	29060932	A	G	SUZ12P1	Alu	ncRNA_intronic
chr17	42260008	T	C	ASB16-AS1	Alu	ncRNA_intronic
chr17	1473460	T	C	SLC43A2	Alu	UTR3
chr17	37410573	T	C	FBXL20	Alu	UTR3
chr17	43220106	A	G	ACBD4	Alu	UTR3
chr17	49041837	T	C	SPAG9	Alu	UTR3
chr17	29060933	A	G	SUZ12P1	Alu	ncRNA_intronic
chr17	80347653	T	C	OGFOD3	Alu	UTR3
chr17	35971590	T	C	DDX52	Alu	UTR3
chr17	36354194	T	C	LOC440434	Alu	ncRNA_intronic
chr17	37410581	T	C	FBXL20	Alu	UTR3
chr17	42877641	T	C	GJC1	Alu	UTR3
chr17	2321784	T	C	METTL16	Alu	UTR3
chr17	60527012	A	G	METTL2A	Alu	UTR3
chr17	20883587	A	G	LOC339260	Alu	ncRNA_intronic
chr17	35972194	T	C	DDX52	Alu	UTR3
chr17	36354185	T	C	LOC440434	Alu	ncRNA_intronic
chr17	56420687	A	G	BZRAP1-AS1	Alu	ncRNA_intronic
chr17	62817089	T	C	PLEKHM1P	Alu	ncRNA_intronic
chr17	1477051	T	C	SLC43A2	Alu	UTR3
chr17	2320486	T	C	METTL16	Alu	UTR3
chr17	1476232	T	C	SLC43A2	Alu	UTR3
chr17	1476222	T	C	SLC43A2	Alu	UTR3
chr17	37412452	T	C	FBXL20	Alu	UTR3
chr17	41319790	T	C	LOC101929767	Alu	ncRNA_intronic
chr17	56418858	A	G	BZRAP1-AS1	Alu	ncRNA_intronic
chr17	1473320	T	C	SLC43A2	Alu	UTR3
chr17	45566179	T	C	MRPL45P2	Alu	ncRNA_intronic
chr17	62817119	T	C	PLEKHM1P	Alu	ncRNA_intronic
chr17	41296783	A	G	NBR2	Alu	ncRNA_exonic
chr17	62817003	T	C	PLEKHM1P	Alu	ncRNA_intronic
chr17	3576240	T	C	P2RX5-TAX1BP3	Alu	ncRNA_intronic
chr17	26936868	T	C	SGK494	Alu	ncRNA_UTR3
chr17	74709265	T	C	JMJD6	Alu	UTR3
chr17	62762727	T	C	LOC146880	Alu	ncRNA_intronic
chr17	4930688	A	G	KIF1C	Alu	UTR3
chr17	43220062	A	G	ACBD4	Alu	UTR3
chr17	56420289	A	G	BZRAP1-AS1	Alu	ncRNA_intronic
chr17	56420331	A	G	BZRAP1-AS1	Alu	ncRNA_intronic
chr17	30656465	T	C	C17orf75	Alu	UTR3
chr17	75088077	A	G	SNHG20	Alu	ncRNA_intronic
chr17	41321228	T	C	LOC101929767	Alu	ncRNA_intronic
chr17	2321772	T	C	METTL16	Alu	UTR3
chr17	36355173	T	C	LOC440434	Alu	ncRNA_intronic
chr17	30656224	T	C	C17orf75	Alu	UTR3
chr17	56418743	A	G	BZRAP1-AS1	Alu	ncRNA_intronic
chr17	74709344	T	C	JMJD6	Alu	UTR3
chr17	62399616	T	C	PECAM1	Alu	UTR3
chr17	44413070	T	C	ARL17A	Alu	UTR3
chr17	1476345	T	C	SLC43A2	Alu	UTR3
chr17	37410441	T	C	FBXL20	Alu	UTR3
chr17	30655908	T	C	C17orf75	Alu	UTR3
chr17	36355294	T	C	LOC440434	Alu	ncRNA_intronic
chr17	36354215	T	C	LOC440434	Alu	ncRNA_intronic
chr17	3576400	T	C	P2RX5-TAX1BP3	Alu	ncRNA_intronic
chr17	30655833	T	C	C17orf75	Alu	UTR3
chr17	26937057	T	C	SGK494	Alu	ncRNA_UTR3
chr17	20279356	A	G	CCDC144CP	non-Alu	ncRNA_intronic
chr17	30655797	T	C	C17orf75	Alu	UTR3
chr17	62399598	T	C	PECAM1	Alu	UTR3
chr17	5133954	A	G	LOC100130950	Alu	ncRNA_intronic
chr18	14222199	A	G	ANKRD20A5P	non-Alu	ncRNA_intronic
chr18	36915334	T	C	LINC00669	non-Alu	ncRNA_intronic
chr18	36914997	T	C	LINC00669	non-Alu	ncRNA_intronic
chr18	20876322	T	C	TMEM241	Alu	UTR3
chr18	74521101	T	C	LOC100131655	Alu	ncRNA_intronic
chr18	74533331	T	C	LOC100131655	Alu	ncRNA_intronic
chr18	74533341	T	C	LOC100131655	Alu	ncRNA_intronic
chr18	20876491	T	C	TMEM241	Alu	UTR3
chr18	55308973	A	G	LOC100505549	Alu	UTR5
chr18	29650943	A	G	RNF125	Alu	UTR3
chr18	29651198	A	G	RNF125	Alu	UTR3
chr18	29650929	A	G	RNF125	Alu	UTR3
chr18	29650928	A	G	RNF125	Alu	UTR3
chr18	29651886	A	G	RNF125	Alu	UTR3
chr18	29651890	A	G	RNF125	Alu	UTR3
chr18	29650104	A	G	RNF125	Alu	UTR3
chr18	29648942	A	G	RNF125	Alu	UTR3
chr18	20876366	T	C	TMEM241	Alu	UTR3
chr18	20876381	T	C	TMEM241	Alu	UTR3
chr18	20876394	T	C	TMEM241	Alu	UTR3
chr18	29650107	A	G	RNF125	Alu	UTR3
chr18	29650169	A	G	RNF125	Alu	UTR3
chr18	29648927	A	G	RNF125	Alu	UTR3
chr18	29650771	A	G	RNF125	Alu	UTR3
chr18	14102265	T	C	ZNF519	Alu	UTR3
chr18	29650768	A	G	RNF125	Alu	UTR3
chr18	74531396	T	C	LOC100131655	Alu	ncRNA_intronic
chr18	74533332	T	C	LOC100131655	Alu	ncRNA_intronic
chr18	74532566	T	C	LOC100131655	Alu	ncRNA_intronic
chr18	29650724	A	G	RNF125	Alu	UTR3
chr18	20876547	T	C	TMEM241	Alu	UTR3
chr18	19996845	T	C	CTAGE1	non-Alu	exonic
chr18	19996848	T	C	CTAGE1	non-Alu	exonic
chr19	8483486	A	G	37316	Alu	UTR5
chr19	8483478	A	G	37316	Alu	UTR5
chr19	14845069	T	C	ADGRE2	Alu	UTR3
chr19	14845457	T	C	ADGRE2	Alu	UTR3
chr19	14845081	T	C	ADGRE2	Alu	UTR3
chr19	14845123	T	C	ADGRE2	Alu	UTR3
chr19	14845472	T	C	ADGRE2	Alu	UTR3
chr19	14845512	T	C	ADGRE2	Alu	UTR3
chr19	14845514	T	C	ADGRE2	Alu	UTR3
chr19	17398069	A	G	ANKLE1	Alu	UTR3
chr19	17525617	A	G	BISPR	Alu	ncRNA_exonic
[truncated: 2,607 more rows]

## Sheet: Table S3b
Table S3b. Results of Wilcoxon rank-sum tests for differences of mutations number per gene between groups. Cases (N=106) Cntrl (N=41) Genes (N = 3389)
gene	.y.	group1	group2	p	p.adj	p.format	p.signif	method
FAM129C	value	Ctrl	Cases	1.69	3.4e-13	1.7e-14	****	Wilcoxon
CCAR1	value	Ctrl	Cases	454000	2.5e-07	4.5e-08	****	Wilcoxon
IKZF3	value	Ctrl	Cases	1020000	6.3e-08	1.0e-08	****	Wilcoxon
NPLOC4	value	Ctrl	Cases	0.00222	9.9e-16	< 2e-16	****	Wilcoxon
MDM4	value	Ctrl	Cases	1810	1.9e-10	1.8e-11	****	Wilcoxon
GNL3L	value	Ctrl	Cases	74200	5.6e-09	7.4e-10	****	Wilcoxon
DAP3	value	Ctrl	Cases	1.58e-06	1.1e-16	< 2e-16	****	Wilcoxon
POLH	value	Ctrl	Cases	0.0404	1.2e-14	4.0e-16	****	Wilcoxon
MAVS	value	Ctrl	Cases	0.0208217569705116	0.041	0.02082	*	Wilcoxon
SPN	value	Ctrl	Cases	0.00252	1.1e-15	< 2e-16	****	Wilcoxon
NFATC2IP	value	Ctrl	Cases	5890000	3.2e-07	5.9e-08	****	Wilcoxon
LOC400927	value	Ctrl	Cases	6.21e-05	4.8e-17	< 2e-16	****	Wilcoxon
CCDC84	value	Ctrl	Cases	13.6	2.1e-12	1.4e-13	****	Wilcoxon
KAT8	value	Ctrl	Cases	0.00205	6.7e-15	< 2e-16	****	Wilcoxon
LYRM7	value	Ctrl	Cases	22800	1.9e-09	2.3e-10	****	Wilcoxon
ZNF587	value	Ctrl	Cases	582000	3.8e-08	5.8e-09	****	Wilcoxon
P2RX5-TAX1BP3	value	Ctrl	Cases	0.00297	1.2e-15	< 2e-16	****	Wilcoxon
TNFRSF9	value	Ctrl	Cases	0.259	6.3e-14	2.6e-15	****	Wilcoxon
COQ4	value	Ctrl	Cases	0.0022	9.9e-16	< 2e-16	****	Wilcoxon
PDDC1	value	Ctrl	Cases	0.000272	1.7e-16	< 2e-16	****	Wilcoxon
NUP43	value	Ctrl	Cases	0.00992	2.7e-14	9.9e-16	****	Wilcoxon
ARPC2	value	Ctrl	Cases	479000000	2e-05	4.8e-06	****	Wilcoxon
MRI1	value	Ctrl	Cases	1540	1.6e-10	1.5e-11	****	Wilcoxon
CD22	value	Ctrl	Cases	0.268547952768331	0.37	0.26855	ns	Wilcoxon
LINC01000	value	Ctrl	Cases	4.6e-07	8.6e-19	< 2e-16	****	Wilcoxon
CTSS	value	Ctrl	Cases	2.37e-05	2.4e-17	< 2e-16	****	Wilcoxon
TEP1	value	Ctrl	Cases	6.1e-05	4.8e-17	< 2e-16	****	Wilcoxon
PGPEP1	value	Ctrl	Cases	0.513540698183553	0.61	0.51354	ns	Wilcoxon
RASSF1	value	Ctrl	Cases	0.0365	1.1e-14	3.6e-16	****	Wilcoxon
RBM14-RBM4	value	Ctrl	Cases	10100000	5.3e-07	1.0e-07	****	Wilcoxon
LIMD1	value	Ctrl	Cases	2710000000	9.9e-05	2.7e-05	****	Wilcoxon
RABEP2	value	Ctrl	Cases	16.5	2.6e-12	1.7e-13	****	Wilcoxon
VHL	value	Ctrl	Cases	0.865773205446702	0.91	0.86577	ns	Wilcoxon
ANAPC16	value	Ctrl	Cases	15100	1.3e-09	1.5e-10	****	Wilcoxon
GNPTG	value	Ctrl	Cases	0.00205	9.4e-16	< 2e-16	****	Wilcoxon
VPS29	value	Ctrl	Cases	62100000	2.9e-06	6.2e-07	****	Wilcoxon
CENPN	value	Ctrl	Cases	0.527	1.1e-13	5.3e-15	****	Wilcoxon
PSMB2	value	Ctrl	Cases	2340	1.9e-09	2.3e-10	****	Wilcoxon
ZNF83	value	Ctrl	Cases	7.07	1.2e-12	7.1e-14	****	Wilcoxon
CYP20A1	value	Ctrl	Cases	9610000	5.1e-07	9.6e-08	****	Wilcoxon
SRP54	value	Ctrl	Cases	2200000	1.3e-07	2.2e-08	****	Wilcoxon
PCED1B	value	Ctrl	Cases	0.00248	1.1e-15	< 2e-16	****	Wilcoxon
LAMTOR4	value	Ctrl	Cases	0.272	6.6e-14	2.7e-15	****	Wilcoxon
FTX	value	Ctrl	Cases	0.0415590008861725	0.075	0.04156	*	Wilcoxon
CTSB	value	Ctrl	Cases	1.09e-06	1.8e-18	< 2e-16	****	Wilcoxon
RBBP4	value	Ctrl	Cases	0.00675	2.6e-15	< 2e-16	****	Wilcoxon
XIAP	value	Ctrl	Cases	0.69821317915579	0.77	0.69821	ns	Wilcoxon
USP4	value	Ctrl	Cases	0.0481416752794875	0.086	0.04814	*	Wilcoxon
SNED1	value	Ctrl	Cases	2.5	4.8e-13	2.5e-14	****	Wilcoxon
ZNF101	value	Ctrl	Cases	8960	6.7e-09	9.0e-10	****	Wilcoxon
TYK2	value	Ctrl	Cases	0.357	8.4e-14	3.6e-15	****	Wilcoxon
TXNDC15	value	Ctrl	Cases	4.48e-05	4e-17	< 2e-16	****	Wilcoxon
PSMA5	value	Ctrl	Cases	0.000443	2.6e-16	< 2e-16	****	Wilcoxon
POLR2J3	value	Ctrl	Cases	4.77e-05	4e-17	< 2e-16	****	Wilcoxon
ITGAE	value	Ctrl	Cases	1.94e-05	2e-17	< 2e-16	****	Wilcoxon
PRKCSH	value	Ctrl	Cases	5.8	1e-12	5.8e-14	****	Wilcoxon
SNRPD3	value	Ctrl	Cases	0.0942528009675364	0.15	0.09425	ns	Wilcoxon
APOL1	value	Ctrl	Cases	15800000	8.1e-07	1.6e-07	****	Wilcoxon
DCAF16	value	Ctrl	Cases	0.00305	1.2e-15	< 2e-16	****	Wilcoxon
PRR11	value	Ctrl	Cases	11.7	1.9e-12	1.2e-13	****	Wilcoxon
CCDC130	value	Ctrl	Cases	0.0255	8.3e-15	2.5e-16	****	Wilcoxon
PLCG2	value	Ctrl	Cases	0.0233997758703798	0.046	0.02340	*	Wilcoxon
PUS1	value	Ctrl	Cases	3.05e-05	1.9e-16	< 2e-16	****	Wilcoxon
POLG2	value	Ctrl	Cases	466000	3.1e-08	4.7e-09	****	Wilcoxon
ARPC4-TTLL3,TTLL3	value	Ctrl	Cases	4.24	7.6e-13	4.2e-14	****	Wilcoxon
IL21R	value	Ctrl	Cases	4560000000	0.00016	4.6e-05	****	Wilcoxon
TMPO	value	Ctrl	Cases	0.0026560338417517	0.0065	0.00266	**	Wilcoxon
TNFAIP8L1	value	Ctrl	Cases	6080000000	0.00021	6.1e-05	****	Wilcoxon
AHR	value	Ctrl	Cases	1.18e-05	1.4e-17	< 2e-16	****	Wilcoxon
ZNF587B	value	Ctrl	Cases	218000000	9.5e-06	2.2e-06	****	Wilcoxon
H2AFV	value	Ctrl	Cases	8630000	4.6e-07	8.6e-08	****	Wilcoxon
ZNF789	value	Ctrl	Cases	0.00315	7.4e-14	3.1e-15	****	Wilcoxon
IPP	value	Ctrl	Cases	15400000	7.9e-07	1.5e-07	****	Wilcoxon
MPV17	value	Ctrl	Cases	7.71e-05	4.1e-16	< 2e-16	****	Wilcoxon
CDK10	value	Ctrl	Cases	35.8	5.2e-12	3.6e-13	****	Wilcoxon
SPIB	value	Ctrl	Cases	300	3.5e-11	3.0e-12	****	Wilcoxon
MRPL30	value	Ctrl	Cases	0.000152	1.1e-16	< 2e-16	****	Wilcoxon
RNF114	value	Ctrl	Cases	0.83	1.8e-13	8.3e-15	****	Wilcoxon
WDR4	value	Ctrl	Cases	7020000	3.8e-07	7.0e-08	****	Wilcoxon
OPA3	value	Ctrl	Cases	0.000424489332991255	0.0012	0.00042	***	Wilcoxon
FCF1	value	Ctrl	Cases	5.96	1e-12	6.0e-14	****	Wilcoxon
RPL30	value	Ctrl	Cases	6.44e-06	8.1e-18	< 2e-16	****	Wilcoxon
IFNGR2	value	Ctrl	Cases	8.92	1.5e-12	8.9e-14	****	Wilcoxon
ATP2A3	value	Ctrl	Cases	3.67e-09	5.4e-18	< 2e-16	****	Wilcoxon
RAB2B	value	Ctrl	Cases	3e-05	2.8e-17	< 2e-16	****	Wilcoxon
HP1BP3	value	Ctrl	Cases	477000	3.1e-08	4.8e-09	****	Wilcoxon
PHACTR4	value	Ctrl	Cases	11000000	5.7e-07	1.1e-07	****	Wilcoxon
ITPA	value	Ctrl	Cases	28.7	4.3e-12	2.9e-13	****	Wilcoxon
GBP4	value	Ctrl	Cases	537	6.1e-11	5.4e-12	****	Wilcoxon
STAG3L5P-PVRIG2P-PILRB	value	Ctrl	Cases	12.2	2e-12	1.2e-13	****	Wilcoxon
TMEM165	value	Ctrl	Cases	378	3.7e-10	3.8e-11	****	Wilcoxon
COPE	value	Ctrl	Cases	1020000	6.3e-08	1.0e-08	****	Wilcoxon
SPG7	value	Ctrl	Cases	1210000000	4.7e-05	1.2e-05	****	Wilcoxon
38961	value	Ctrl	Cases	85300000	3.9e-06	8.5e-07	****	Wilcoxon
RABGEF1	value	Ctrl	Cases	3840000	2.2e-07	3.8e-08	****	Wilcoxon
NLRC5	value	Ctrl	Cases	5.31	9.4e-13	5.3e-14	****	Wilcoxon
KIAA1551	value	Ctrl	Cases	0.481	1.1e-13	4.8e-15	****	Wilcoxon
DNAJC11	value	Ctrl	Cases	462000	3.1e-08	4.6e-09	****	Wilcoxon
NDUFB1	value	Ctrl	Cases	0.364	8.5e-14	3.6e-15	****	Wilcoxon
ADRBK2	value	Ctrl	Cases	395	4.5e-11	4.0e-12	****	Wilcoxon
PARP15	value	Ctrl	Cases	0.0020168146304937	0.0051	0.00202	**	Wilcoxon
UGGT1	value	Ctrl	Cases	48800000	2.3e-06	4.9e-07	****	Wilcoxon
TAF8	value	Ctrl	Cases	0.000375527520384349	0.0011	0.00038	***	Wilcoxon
ZDHHC20	value	Ctrl	Cases	5710	5.4e-10	5.7e-11	****	Wilcoxon
HINT1	value	Ctrl	Cases	6930000	3.8e-07	6.9e-08	****	Wilcoxon
BPNT1	value	Ctrl	Cases	0.314	7.4e-14	3.1e-15	****	Wilcoxon
HOOK3	value	Ctrl	Cases	0.00223520926953983	0.0056	0.00224	**	Wilcoxon
QPCTL	value	Ctrl	Cases	49200	3.9e-09	4.9e-10	****	Wilcoxon
RBM5	value	Ctrl	Cases	509000000	2.1e-05	5.1e-06	****	Wilcoxon
XKR6	value	Ctrl	Cases	1110	1.2e-10	1.1e-11	****	Wilcoxon
CXorf56	value	Ctrl	Cases	217	2.6e-11	2.2e-12	****	Wilcoxon
GNPNAT1	value	Ctrl	Cases	0.274761961328091	0.38	0.27476	ns	Wilcoxon
NASP	value	Ctrl	Cases	0.00994	3.5e-15	< 2e-16	****	Wilcoxon
FAM126B	value	Ctrl	Cases	5.45	9.6e-13	5.5e-14	****	Wilcoxon
RBM8A	value	Ctrl	Cases	0.00691	2.6e-15	< 2e-16	****	Wilcoxon
ZNF320	value	Ctrl	Cases	0.00522	1.5e-14	5.2e-16	****	Wilcoxon
EML2	value	Ctrl	Cases	0.222	5.6e-14	2.2e-15	****	Wilcoxon
NICN1	value	Ctrl	Cases	0.0198	3.9e-13	2.0e-14	****	Wilcoxon
SLC35E2	value	Ctrl	Cases	17400	1.5e-09	1.7e-10	****	Wilcoxon
NEIL1	value	Ctrl	Cases	142	1.8e-11	1.4e-12	****	Wilcoxon
CPSF3L	value	Ctrl	Cases	0.0138	4.8e-15	< 2e-16	****	Wilcoxon
GINS4	value	Ctrl	Cases	0.272574645603678	0.37	0.27257	ns	Wilcoxon
ACOX1	value	Ctrl	Cases	5580000000	0.00019	5.6e-05	****	Wilcoxon
APOL6	value	Ctrl	Cases	38400000	1.9e-06	3.8e-07	****	Wilcoxon
CD40	value	Ctrl	Cases	0.0499	1.5e-14	5.0e-16	****	Wilcoxon
SLC12A9	value	Ctrl	Cases	0.000811	4.3e-16	< 2e-16	****	Wilcoxon
MGEA5	value	Ctrl	Cases	0.256979895505073	0.36	0.25698	ns	Wilcoxon
FDPS	value	Ctrl	Cases	0.000969853108546226	0.0026	0.00097	***	Wilcoxon
PLEKHG2	value	Ctrl	Cases	31.5	4.6e-12	3.2e-13	****	Wilcoxon
N4BP2L2	value	Ctrl	Cases	3270000	1.9e-07	3.3e-08	****	Wilcoxon
EIF2B1	value	Ctrl	Cases	65600000	3.1e-06	6.6e-07	****	Wilcoxon
EMC1	value	Ctrl	Cases	2410000	1.4e-07	2.4e-08	****	Wilcoxon
MCOLN2	value	Ctrl	Cases	0.0904126151962821	0.15	0.09041	ns	Wilcoxon
CPNE1	value	Ctrl	Cases	0.0163	4.2e-14	1.6e-15	****	Wilcoxon
PCSK7	value	Ctrl	Cases	371	4.3e-11	3.7e-12	****	Wilcoxon
DNAJC24	value	Ctrl	Cases	275000	1.9e-08	2.7e-09	****	Wilcoxon
CCT8	value	Ctrl	Cases	0.00345	1.4e-15	< 2e-16	****	Wilcoxon
HCK	value	Ctrl	Cases	174	2.1e-11	1.7e-12	****	Wilcoxon
MAGT1	value	Ctrl	Cases	0.757286576600706	0.82	0.75729	ns	Wilcoxon
NOM1	value	Ctrl	Cases	195000000	8.5e-06	1.9e-06	****	Wilcoxon
LOC100130744	value	Ctrl	Cases	246	2.9e-11	2.5e-12	****	Wilcoxon
PHAX	value	Ctrl	Cases	0.00129489239387297	0.0034	0.00129	**	Wilcoxon
PGS1	value	Ctrl	Cases	0.0121	4.2e-15	< 2e-16	****	Wilcoxon
PEX26	value	Ctrl	Cases	2430000	1.4e-07	2.4e-08	****	Wilcoxon
PGAM5	value	Ctrl	Cases	0.000700984260841823	0.0019	0.00070	***	Wilcoxon
CPT1A	value	Ctrl	Cases	0.0943	2.6e-14	9.4e-16	****	Wilcoxon
BISPR	value	Ctrl	Cases	43100	2.9e-08	4.3e-09	****	Wilcoxon
TMEM106A	value	Ctrl	Cases	48	6.8e-12	4.8e-13	****	Wilcoxon
RBSN	value	Ctrl	Cases	0.000174	1.2e-16	< 2e-16	****	Wilcoxon
HSH2D	value	Ctrl	Cases	0.0228829177726654	0.045	0.02288	*	Wilcoxon
KLHL6	value	Ctrl	Cases	39.4	5.6e-12	3.9e-13	****	Wilcoxon
KXD1	value	Ctrl	Cases	1930	2e-10	1.9e-11	****	Wilcoxon
GNB4	value	Ctrl	Cases	6.19e-07	8.1e-18	< 2e-16	****	Wilcoxon
UBA1	value	Ctrl	Cases	5.82e-06	8.1e-18	< 2e-16	****	Wilcoxon
METTL6	value	Ctrl	Cases	0.163	4.2e-14	1.6e-15	****	Wilcoxon
CNPY3	value	Ctrl	Cases	2.46	4.8e-13	2.5e-14	****	Wilcoxon
SUMF2	value	Ctrl	Cases	0.00809	3e-15	< 2e-16	****	Wilcoxon
CTSA	value	Ctrl	Cases	2.62e-05	2.6e-17	< 2e-16	****	Wilcoxon
TMEM170A	value	Ctrl	Cases	16600000	8.4e-07	1.7e-07	****	Wilcoxon
ZNF708	value	Ctrl	Cases	0.127	3.4e-14	1.3e-15	****	Wilcoxon
CYB561A3	value	Ctrl	Cases	0.000323	2e-16	< 2e-16	****	Wilcoxon
EPS15	value	Ctrl	Cases	68900	5.3e-09	6.9e-10	****	Wilcoxon
XPNPEP3	value	Ctrl	Cases	0.138	2.8e-13	1.4e-14	****	Wilcoxon
ANAPC7	value	Ctrl	Cases	0.525	1.1e-13	5.2e-15	****	Wilcoxon
FRMD8	value	Ctrl	Cases	19.2	2.9e-12	1.9e-13	****	Wilcoxon
FAM192A	value	Ctrl	Cases	37.5	4.3e-11	3.8e-12	****	Wilcoxon
APOOL	value	Ctrl	Cases	476000	3.1e-08	4.8e-09	****	Wilcoxon
FNBP1	value	Ctrl	Cases	0.00945803463029761	0.02	0.00946	**	Wilcoxon
RGS13	value	Ctrl	Cases	27000	2.2e-09	2.7e-10	****	Wilcoxon
OIP5-AS1	value	Ctrl	Cases	915000000	3.6e-05	9.2e-06	****	Wilcoxon
SYNRG	value	Ctrl	Cases	6.26e-05	4.8e-17	< 2e-16	****	Wilcoxon
ZC3H12D	value	Ctrl	Cases	232	2.7e-11	2.3e-12	****	Wilcoxon
RBBP9	value	Ctrl	Cases	0.385396509464778	0.49	0.38540	ns	Wilcoxon
MIS18BP1	value	Ctrl	Cases	4980000	2.8e-07	5.0e-08	****	Wilcoxon
HSPD1	value	Ctrl	Cases	12800	9.4e-09	1.3e-09	****	Wilcoxon
CNR2	value	Ctrl	Cases	120000000	5.4e-06	1.2e-06	****	Wilcoxon
SLC35E1	value	Ctrl	Cases	0.0362278927683232	0.067	0.03623	*	Wilcoxon
NDE1	value	Ctrl	Cases	4690000000	0.00016	4.7e-05	****	Wilcoxon
MED18	value	Ctrl	Cases	77200	5.8e-09	7.7e-10	****	Wilcoxon
NOP14	value	Ctrl	Cases	0.201579091774459	0.29	0.20158	ns	Wilcoxon
METTL7A	value	Ctrl	Cases	1.88e-06	2e-17	< 2e-16	****	Wilcoxon
AP5B1	value	Ctrl	Cases	9540	8.6e-10	9.5e-11	****	Wilcoxon
ICMT	value	Ctrl	Cases	0.0156	5.3e-15	< 2e-16	****	Wilcoxon
ZNF397	value	Ctrl	Cases	62.9	8.6e-12	6.3e-13	****	Wilcoxon
COX18	value	Ctrl	Cases	0.00068090231691044	0.0019	0.00068	***	Wilcoxon
MREG	value	Ctrl	Cases	0.0219371747985347	0.043	0.02194	*	Wilcoxon
TRMT2B	value	Ctrl	Cases	119	1.5e-11	1.2e-12	****	Wilcoxon
SGK494	value	Ctrl	Cases	13500	1.2e-09	1.3e-10	****	Wilcoxon
MRPL20	value	Ctrl	Cases	0.0019	8.9e-16	< 2e-16	****	Wilcoxon
ZNF431	value	Ctrl	Cases	0.398	9.2e-14	4.0e-15	****	Wilcoxon
PRKD2	value	Ctrl	Cases	69600	5.4e-09	7.0e-10	****	Wilcoxon
NDUFB7	value	Ctrl	Cases	0.0197	6.5e-15	< 2e-16	****	Wilcoxon
C7orf26	value	Ctrl	Cases	0.000219	1.5e-16	< 2e-16	****	Wilcoxon
CLEC2D	value	Ctrl	Cases	7.94	1.3e-12	7.9e-14	****	Wilcoxon
ZYG11B	value	Ctrl	Cases	3370	3.4e-10	3.4e-11	****	Wilcoxon
SLC20A2	value	Ctrl	Cases	2740000	1.6e-07	2.7e-08	****	Wilcoxon
BABAM1	value	Ctrl	Cases	0.00951	3.4e-15	< 2e-16	****	Wilcoxon
SGTB	value	Ctrl	Cases	0.0396	1.2e-14	4.0e-16	****	Wilcoxon
ARPC3	value	Ctrl	Cases	7.66	1.3e-12	7.7e-14	****	Wilcoxon
FKBP3	value	Ctrl	Cases	3.25	6e-13	3.3e-14	****	Wilcoxon
ZNF264	value	Ctrl	Cases	433000000	1.8e-05	4.3e-06	****	Wilcoxon
APOBEC3F	value	Ctrl	Cases	0.544125955249379	0.64	0.54413	ns	Wilcoxon
ZNF440	value	Ctrl	Cases	1770	1.8e-10	1.8e-11	****	Wilcoxon
C11orf58	value	Ctrl	Cases	141	1.8e-11	1.4e-12	****	Wilcoxon
ANAPC5	value	Ctrl	Cases	504000	3.3e-08	5.0e-09	****	Wilcoxon
MAP4K1	value	Ctrl	Cases	384000000	1.6e-05	3.8e-06	****	Wilcoxon
LOC493754	value	Ctrl	Cases	1350	1.4e-10	1.3e-11	****	Wilcoxon
MBD3	value	Ctrl	Cases	0.222759940629445	0.32	0.22276	ns	Wilcoxon
NOP58	value	Ctrl	Cases	212000	1.5e-08	2.1e-09	****	Wilcoxon
POU2F2	value	Ctrl	Cases	18700	1.6e-09	1.9e-10	****	Wilcoxon
MICU2	value	Ctrl	Cases	8370	7.7e-10	8.4e-11	****	Wilcoxon
LINC00426	value	Ctrl	Cases	10500000	5.5e-07	1.1e-07	****	Wilcoxon
KIF1C	value	Ctrl	Cases	0.00440578145977949	0.01	0.00441	**	Wilcoxon
SLC9A7	value	Ctrl	Cases	0.29903580494954	0.41	0.29904	ns	Wilcoxon
C5orf56	value	Ctrl	Cases	128000	9.4e-09	1.3e-09	****	Wilcoxon
ARFGAP2	value	Ctrl	Cases	114	1.5e-11	1.1e-12	****	Wilcoxon
TIMM17A	value	Ctrl	Cases	207	2.5e-11	2.1e-12	****	Wilcoxon
MAPK1IP1L	value	Ctrl	Cases	0.002554923073172	0.0063	0.00255	**	Wilcoxon
ELOVL5	value	Ctrl	Cases	12200	1.1e-09	1.2e-10	****	Wilcoxon
SLC12A6	value	Ctrl	Cases	581000000	2.3e-05	5.8e-06	****	Wilcoxon
AP4S1	value	Ctrl	Cases	6690000	3.6e-07	6.7e-08	****	Wilcoxon
LOC100630923	value	Ctrl	Cases	0.0213425572007676	0.042	0.02134	*	Wilcoxon
C8orf44,C8orf44-SGK3	value	Ctrl	Cases	29.2	4.3e-12	2.9e-13	****	Wilcoxon
TGOLN2	value	Ctrl	Cases	1050	1.1e-10	1.1e-11	****	Wilcoxon
CASP10	value	Ctrl	Cases	5420	5.2e-10	5.4e-11	****	Wilcoxon
CORO7-PAM16,PAM16	value	Ctrl	Cases	12600	9.3e-09	1.3e-09	****	Wilcoxon
ZNF818P	value	Ctrl	Cases	762	8.3e-11	7.6e-12	****	Wilcoxon
LAT2	value	Ctrl	Cases	0.510724133131937	0.61	0.51072	ns	Wilcoxon
SLC25A25-AS1	value	Ctrl	Cases	0.0844	2.4e-14	8.4e-16	****	Wilcoxon
IPO5P1	value	Ctrl	Cases	491000	3.2e-08	4.9e-09	****	Wilcoxon
GUSBP11	value	Ctrl	Cases	5400	5.2e-10	5.4e-11	****	Wilcoxon
SRP9	value	Ctrl	Cases	0.00223863001125019	0.0056	0.00224	**	Wilcoxon
ANKRD10	value	Ctrl	Cases	0.155082790146723	0.23	0.15508	ns	Wilcoxon
EEF2K	value	Ctrl	Cases	0.0087807716133483	0.019	0.00878	**	Wilcoxon
RINL	value	Ctrl	Cases	0.000161384318060749	0.00051	0.00016	***	Wilcoxon
SMYD4	value	Ctrl	Cases	858	9.3e-11	8.6e-12	****	Wilcoxon
SLC35E2B	value	Ctrl	Cases	0.757	1.6e-13	7.6e-15	****	Wilcoxon
STK4	value	Ctrl	Cases	4010000	2.2e-07	4.0e-08	****	Wilcoxon
KIAA1143	value	Ctrl	Cases	1.25e-07	2.6e-19	< 2e-16	****	Wilcoxon
CWF19L1	value	Ctrl	Cases	0.00444199739577264	0.01	0.00444	**	Wilcoxon
IRAK4	value	Ctrl	Cases	6.23	1.1e-12	6.2e-14	****	Wilcoxon
LINC00265	value	Ctrl	Cases	3.81e-07	7.6e-19	< 2e-16	****	Wilcoxon
IFNAR2	value	Ctrl	Cases	370000000	1.5e-05	3.7e-06	****	Wilcoxon
GINS1	value	Ctrl	Cases	33500	2.7e-09	3.4e-10	****	Wilcoxon
METTL16	value	Ctrl	Cases	0.0255344164638902	0.049	0.02553	*	Wilcoxon
C19orf43	value	Ctrl	Cases	0.0026	1.1e-15	< 2e-16	****	Wilcoxon
ZBTB25	value	Ctrl	Cases	988000	6.1e-08	9.9e-09	****	Wilcoxon
CNPY2	value	Ctrl	Cases	351	4e-11	3.5e-12	****	Wilcoxon
GOLGA3	value	Ctrl	Cases	0.329083692218626	0.44	0.32908	ns	Wilcoxon
COPS5	value	Ctrl	Cases	0.00177	8.4e-16	< 2e-16	****	Wilcoxon
FAM20B	value	Ctrl	Cases	1040	1.1e-10	1.0e-11	****	Wilcoxon
SEPT1,ZNF48	value	Ctrl	Cases	0.0313343977178816	0.06	0.03133	*	Wilcoxon
CLEC17A	value	Ctrl	Cases	0.00249178541051287	0.0061	0.00249	**	Wilcoxon
UPF3A	value	Ctrl	Cases	8.62e-05	6.3e-17	< 2e-16	****	Wilcoxon
PFDN5	value	Ctrl	Cases	0.000488	2.8e-16	< 2e-16	****	Wilcoxon
RSL1D1	value	Ctrl	Cases	0.171836226571541	0.26	0.17184	ns	Wilcoxon
CBFA2T2	value	Ctrl	Cases	0.00447	1.8e-15	< 2e-16	****	Wilcoxon
MRPL52	value	Ctrl	Cases	0.0591	1.7e-14	5.9e-16	****	Wilcoxon
C19orf12	value	Ctrl	Cases	1.73	3.4e-13	1.7e-14	****	Wilcoxon
NXPE3	value	Ctrl	Cases	0.437	9.9e-14	4.4e-15	****	Wilcoxon
MGC72080	value	Ctrl	Cases	291	3.4e-11	2.9e-12	****	Wilcoxon
CTSZ	value	Ctrl	Cases	0.139	3.6e-14	1.4e-15	****	Wilcoxon
RAD1	value	Ctrl	Cases	0.0005	2.9e-16	< 2e-16	****	Wilcoxon
ACBD4	value	Ctrl	Cases	14.3	1.8e-11	1.4e-12	****	Wilcoxon
GFOD2	value	Ctrl	Cases	45.8	6.5e-12	4.6e-13	****	Wilcoxon
DPY19L4	value	Ctrl	Cases	0.00848	3.1e-15	< 2e-16	****	Wilcoxon
EIF3K	value	Ctrl	Cases	11.2	1.8e-12	1.1e-13	****	Wilcoxon
GYS1	value	Ctrl	Cases	0.000368886163583329	0.0011	0.00037	***	Wilcoxon
SCAMP2	value	Ctrl	Cases	6280	5.9e-10	6.3e-11	****	Wilcoxon
CNN2	value	Ctrl	Cases	62	6.8e-11	6.2e-12	****	Wilcoxon
IL17RA	value	Ctrl	Cases	0.000942	4.9e-16	< 2e-16	****	Wilcoxon
GMFG	value	Ctrl	Cases	0.268	5.1e-13	2.7e-14	****	Wilcoxon
AFG3L1P	value	Ctrl	Cases	23700	1.9e-09	2.4e-10	****	Wilcoxon
FAM98C	value	Ctrl	Cases	4.36	7.7e-13	4.4e-14	****	Wilcoxon
TMEM19	value	Ctrl	Cases	0.00381687290991194	0.0091	0.00382	**	Wilcoxon
GNE	value	Ctrl	Cases	6430	6e-10	6.4e-11	****	Wilcoxon
HERPUD1	value	Ctrl	Cases	135	1.7e-11	1.3e-12	****	Wilcoxon
PIEZO1	value	Ctrl	Cases	0.0146267986755306	0.03	0.01463	*	Wilcoxon
STAT3	value	Ctrl	Cases	12700	1.1e-09	1.3e-10	****	Wilcoxon
LSM7	value	Ctrl	Cases	2.6	5e-13	2.6e-14	****	Wilcoxon
ERV3-1	value	Ctrl	Cases	114	1.5e-11	1.1e-12	****	Wilcoxon
ATG14	value	Ctrl	Cases	0.0979	2.7e-14	9.8e-16	****	Wilcoxon
ATAD3B	value	Ctrl	Cases	147000	1.1e-08	1.5e-09	****	Wilcoxon
RHOA	value	Ctrl	Cases	18200	1.5e-09	1.8e-10	****	Wilcoxon
MAN2B1	value	Ctrl	Cases	638000000	2.6e-05	6.4e-06	****	Wilcoxon
DUSP18	value	Ctrl	Cases	10400	9.3e-10	1.0e-10	****	Wilcoxon
ZNF718	value	Ctrl	Cases	8.27	1.4e-12	8.3e-14	****	Wilcoxon
ENOSF1	value	Ctrl	Cases	157000000	7e-06	1.6e-06	****	Wilcoxon
CABIN1	value	Ctrl	Cases	0.131	3.5e-14	1.3e-15	****	Wilcoxon
KCTD13	value	Ctrl	Cases	646	7.1e-11	6.5e-12	****	Wilcoxon
KIAA0226L	value	Ctrl	Cases	5500	5.2e-10	5.5e-11	****	Wilcoxon
PRPF3	value	Ctrl	Cases	161	2e-11	1.6e-12	****	Wilcoxon
CARD11	value	Ctrl	Cases	1970000	1.2e-07	2.0e-08	****	Wilcoxon
C1orf186	value	Ctrl	Cases	97.5	1.3e-11	9.8e-13	****	Wilcoxon
ARRDC1	value	Ctrl	Cases	380	4.3e-11	3.8e-12	****	Wilcoxon
CSAD	value	Ctrl	Cases	2190	2.2e-10	2.2e-11	****	Wilcoxon
GIT2	value	Ctrl	Cases	10300	9.2e-10	1.0e-10	****	Wilcoxon
GGA1	value	Ctrl	Cases	0.000889942241610336	0.0024	0.00089	***	Wilcoxon
GVINP1	value	Ctrl	Cases	737000	4.7e-08	7.4e-09	****	Wilcoxon
VPS53	value	Ctrl	Cases	11600	1e-09	1.2e-10	****	Wilcoxon
DLEU2	value	Ctrl	Cases	609000	3.9e-08	6.1e-09	****	Wilcoxon
ZNF839	value	Ctrl	Cases	19200	1.6e-09	1.9e-10	****	Wilcoxon
ZNF655	value	Ctrl	Cases	9980000	5.2e-07	1.0e-07	****	Wilcoxon
ATM	value	Ctrl	Cases	176000	1.2e-08	1.8e-09	****	Wilcoxon
CFLAR	value	Ctrl	Cases	5190000000	0.00018	5.2e-05	****	Wilcoxon
INPP5B	value	Ctrl	Cases	0.000233036423638315	0.00071	0.00023	***	Wilcoxon
PLEKHA2	value	Ctrl	Cases	4690000000	0.00016	4.7e-05	****	Wilcoxon
NBPF10,NBPF20	value	Ctrl	Cases	0.000108614280429055	0.00036	0.00011	***	Wilcoxon
MPHOSPH8	value	Ctrl	Cases	0.085748418511363	0.14	0.08575	ns	Wilcoxon
CCNYL1	value	Ctrl	Cases	0.412	9.4e-14	4.1e-15	****	Wilcoxon
TRIM56	value	Ctrl	Cases	1120000	6.8e-08	1.1e-08	****	Wilcoxon
ZBTB24	value	Ctrl	Cases	0.0674	1.9e-14	6.7e-16	****	Wilcoxon
DHFR	value	Ctrl	Cases	0.000661	3.6e-16	< 2e-16	****	Wilcoxon
F11R	value	Ctrl	Cases	270000	1.8e-08	2.7e-09	****	Wilcoxon
SNHG3	value	Ctrl	Cases	0.926815489157953	0.95	0.92682	ns	Wilcoxon
GATC	value	Ctrl	Cases	0.0875381211482119	0.15	0.08754	ns	Wilcoxon
MTDH	value	Ctrl	Cases	1480000000	5.6e-05	1.5e-05	****	Wilcoxon
IFNAR1	value	Ctrl	Cases	383000000	1.6e-05	3.8e-06	****	Wilcoxon
MTMR14	value	Ctrl	Cases	0.00256	1.1e-15	< 2e-16	****	Wilcoxon
MILR1	value	Ctrl	Cases	7.65e-05	5.7e-17	< 2e-16	****	Wilcoxon
CLN8	value	Ctrl	Cases	0.000668	3.6e-16	< 2e-16	****	Wilcoxon
HSPB11	value	Ctrl	Cases	0.000271	1.7e-16	< 2e-16	****	Wilcoxon
FAM129A	value	Ctrl	Cases	0.240282268852197	0.34	0.24028	ns	Wilcoxon
ARPC1A	value	Ctrl	Cases	0.00024	1.1e-15	< 2e-16	****	Wilcoxon
PMS2P3	value	Ctrl	Cases	6.3e-05	4.8e-17	< 2e-16	****	Wilcoxon
SPAG9	value	Ctrl	Cases	0.0351	1.1e-14	3.5e-16	****	Wilcoxon
SLC25A3	value	Ctrl	Cases	0.00847345779052739	0.019	0.00847	**	Wilcoxon
HCLS1	value	Ctrl	Cases	16000	1.4e-09	1.6e-10	****	Wilcoxon
C2orf68	value	Ctrl	Cases	381000	2.6e-08	3.8e-09	****	Wilcoxon
ZNF611	value	Ctrl	Cases	36800000	1.8e-06	3.7e-07	****	Wilcoxon
B3GAT3	value	Ctrl	Cases	13700	9.9e-09	1.4e-09	****	Wilcoxon
NAAA	value	Ctrl	Cases	586	6.5e-11	5.9e-12	****	Wilcoxon
RPL27A	value	Ctrl	Cases	0.00326352327823699	0.0079	0.00326	**	Wilcoxon
ALDH6A1	value	Ctrl	Cases	59.7	8.2e-12	6.0e-13	****	Wilcoxon
COA4	value	Ctrl	Cases	0.00358	1.1e-14	3.6e-16	****	Wilcoxon
APOBEC3D	value	Ctrl	Cases	0.467511908562276	0.58	0.46751	ns	Wilcoxon
FNTA	value	Ctrl	Cases	0.00192	8.9e-16	< 2e-16	****	Wilcoxon
POLR2G	value	Ctrl	Cases	0.857	1.8e-13	8.6e-15	****	Wilcoxon
OSGEP	value	Ctrl	Cases	21	3.2e-12	2.1e-13	****	Wilcoxon
MIR5095,MIR548AE2	value	Ctrl	Cases	54500	4.3e-09	5.5e-10	****	Wilcoxon
ARNTL2	value	Ctrl	Cases	0.0274640436202288	0.053	0.02746	*	Wilcoxon
KRTCAP2	value	Ctrl	Cases	0.492	1.1e-13	4.9e-15	****	Wilcoxon
PEX13	value	Ctrl	Cases	74100	5.6e-09	7.4e-10	****	Wilcoxon
RCC2	value	Ctrl	Cases	98500000	4.5e-06	9.9e-07	****	Wilcoxon
ABHD3	value	Ctrl	Cases	8.74	1.4e-12	8.7e-14	****	Wilcoxon
CCDC53	value	Ctrl	Cases	3480	3.4e-10	3.5e-11	****	Wilcoxon
C11orf80	value	Ctrl	Cases	405000	2.3e-07	4.0e-08	****	Wilcoxon
LETMD1	value	Ctrl	Cases	0.0505	1.5e-14	5.1e-16	****	Wilcoxon
POLR3E	value	Ctrl	Cases	128	1.6e-11	1.3e-12	****	Wilcoxon
TPM4	value	Ctrl	Cases	223000	1.5e-08	2.2e-09	****	Wilcoxon
SMPD4	value	Ctrl	Cases	0.0702	2e-14	7.0e-16	****	Wilcoxon
SH3BP2	value	Ctrl	Cases	0.2391588259103	0.34	0.23916	ns	Wilcoxon
ZNF780B	value	Ctrl	Cases	6.09	1.1e-12	6.1e-14	****	Wilcoxon
RPL36A,RPL36A-HNRNPH2	value	Ctrl	Cases	0.000538876091267391	0.0015	0.00054	***	Wilcoxon
KATNBL1	value	Ctrl	Cases	13.2	2.1e-12	1.3e-13	****	Wilcoxon
GRHPR	value	Ctrl	Cases	0.512	1.1e-13	5.1e-15	****	Wilcoxon
SYMPK	value	Ctrl	Cases	0.0742069256131501	0.13	0.07421	ns	Wilcoxon
IST1	value	Ctrl	Cases	11300	9.9e-10	1.1e-10	****	Wilcoxon
NDUFC2	value	Ctrl	Cases	160	2e-11	1.6e-12	****	Wilcoxon
SCARB1	value	Ctrl	Cases	0.000314843100921529	0.00093	0.00031	***	Wilcoxon
ZCCHC7	value	Ctrl	Cases	0.000925740813321831	0.0025	0.00093	***	Wilcoxon
SLC20A1	value	Ctrl	Cases	157	2e-11	1.6e-12	****	Wilcoxon
ACSF3	value	Ctrl	Cases	19.1	2.9e-12	1.9e-13	****	Wilcoxon
LOC100133091	value	Ctrl	Cases	37.3	5.3e-12	3.7e-13	****	Wilcoxon
GJC1	value	Ctrl	Cases	1980000	1.2e-07	2.0e-08	****	Wilcoxon
ISG20	value	Ctrl	Cases	3340000	1.9e-07	3.3e-08	****	Wilcoxon
CD46	value	Ctrl	Cases	145000	1e-08	1.5e-09	****	Wilcoxon
SYTL1	value	Ctrl	Cases	18.5	2.3e-11	1.9e-12	****	Wilcoxon
DMTF1	value	Ctrl	Cases	0.001171743747434	0.0031	0.00117	**	Wilcoxon
VTI1A	value	Ctrl	Cases	77700000	3.6e-06	7.8e-07	****	Wilcoxon
RCSD1	value	Ctrl	Cases	13700	1.2e-09	1.4e-10	****	Wilcoxon
AGMAT	value	Ctrl	Cases	142000	1e-08	1.4e-09	****	Wilcoxon
ICE2	value	Ctrl	Cases	30000000	1.5e-06	3.0e-07	****	Wilcoxon
CRYZL1	value	Ctrl	Cases	0.00171567746993588	0.0044	0.00172	**	Wilcoxon
PPIL3	value	Ctrl	Cases	660000000	2.6e-05	6.6e-06	****	Wilcoxon
CHTOP	value	Ctrl	Cases	34.8	5e-12	3.5e-13	****	Wilcoxon
PIP5K1A	value	Ctrl	Cases	0.000351590103482183	0.001	0.00035	***	Wilcoxon
RNF125	value	Ctrl	Cases	14500	1.2e-09	1.5e-10	****	Wilcoxon
NMRAL1	value	Ctrl	Cases	533000000	0.00018	5.3e-05	****	Wilcoxon
SNX22	value	Ctrl	Cases	0.890853438489674	0.93	0.89085	ns	Wilcoxon
MAP3K13	value	Ctrl	Cases	0.00114502376485049	0.003	0.00115	**	Wilcoxon
SOAT1	value	Ctrl	Cases	38200	3.1e-09	3.8e-10	****	Wilcoxon
POLR2J2	value	Ctrl	Cases	3.5	6.3e-13	3.5e-14	****	Wilcoxon
TUBGCP2	value	Ctrl	Cases	199000000	8.7e-06	2.0e-06	****	Wilcoxon
KCNC3	value	Ctrl	Cases	232	2.7e-11	2.3e-12	****	Wilcoxon
TMEM9B-AS1	value	Ctrl	Cases	13400	1.2e-09	1.3e-10	****	Wilcoxon
MATR3	value	Ctrl	Cases	127000000	4.9e-05	1.3e-05	****	Wilcoxon
LINC00847	value	Ctrl	Cases	0.00576150967025289	0.013	0.00576	**	Wilcoxon
METTL2B	value	Ctrl	Cases	0.00169	8.1e-16	< 2e-16	****	Wilcoxon
GTF2H3	value	Ctrl	Cases	52700000	2.5e-06	5.3e-07	****	Wilcoxon
DESI1	value	Ctrl	Cases	32800000	1.6e-06	3.3e-07	****	Wilcoxon
CEBPZOS	value	Ctrl	Cases	0.0821853095102684	0.14	0.08219	ns	Wilcoxon
PPIA	value	Ctrl	Cases	2670000000	9.8e-05	2.7e-05	****	Wilcoxon
C15orf40	value	Ctrl	Cases	0.0448	1.4e-14	4.5e-16	****	Wilcoxon
SERBP1	value	Ctrl	Cases	0.00546459665637229	0.013	0.00546	**	Wilcoxon
LINC-PINT	value	Ctrl	Cases	0.000748305684954524	0.0021	0.00075	***	Wilcoxon
AHRR,PDCD6	value	Ctrl	Cases	0.00187	6.2e-15	< 2e-16	****	Wilcoxon
TMEM119	value	Ctrl	Cases	6.43e-06	8.1e-18	< 2e-16	****	Wilcoxon
DCLRE1C	value	Ctrl	Cases	118000	8.7e-09	1.2e-09	****	Wilcoxon
HAUS2	value	Ctrl	Cases	0.00039253023721932	0.0011	0.00039	***	Wilcoxon
CDK13	value	Ctrl	Cases	0.0112853970734488	0.024	0.01129	*	Wilcoxon
SELO	value	Ctrl	Cases	0.0081	3e-15	< 2e-16	****	Wilcoxon
NOL9	value	Ctrl	Cases	7210000	3.9e-07	7.2e-08	****	Wilcoxon
C5orf45	value	Ctrl	Cases	495000	3.2e-08	4.9e-09	****	Wilcoxon
HEATR3	value	Ctrl	Cases	271000000	1.2e-05	2.7e-06	****	Wilcoxon
ZNF621	value	Ctrl	Cases	1310000000	5e-05	1.3e-05	****	Wilcoxon
PCED1B-AS1	value	Ctrl	Cases	0.00027	1.7e-16	< 2e-16	****	Wilcoxon
SLC38A10	value	Ctrl	Cases	0.0162	5.5e-15	< 2e-16	****	Wilcoxon
LOC339803	value	Ctrl	Cases	0.224	5.6e-14	2.2e-15	****	Wilcoxon
ADAM19	value	Ctrl	Cases	0.899267098844046	0.93	0.89927	ns	Wilcoxon
VPS41	value	Ctrl	Cases	0.000426333103794115	0.0012	0.00043	***	Wilcoxon
HADHB	value	Ctrl	Cases	69700	5.4e-09	7.0e-10	****	Wilcoxon
ARSA	value	Ctrl	Cases	1.95	3.8e-13	1.9e-14	****	Wilcoxon
PAICS	value	Ctrl	Cases	14.5	2.3e-12	1.4e-13	****	Wilcoxon
FBXL18	value	Ctrl	Cases	0.041	1.2e-14	4.1e-16	****	Wilcoxon
TMEM120B	value	Ctrl	Cases	16700	1.4e-09	1.7e-10	****	Wilcoxon
C1orf43	value	Ctrl	Cases	2.93	5.4e-13	2.9e-14	****	Wilcoxon
LINC00342	value	Ctrl	Cases	128	1.6e-11	1.3e-12	****	Wilcoxon
RBM3	value	Ctrl	Cases	0.232	5.7e-14	2.3e-15	****	Wilcoxon
ACER3	value	Ctrl	Cases	0.226	4.4e-13	2.3e-14	****	Wilcoxon
C6orf62	value	Ctrl	Cases	216	2.6e-11	2.2e-12	****	Wilcoxon
PPIH	value	Ctrl	Cases	7880	7.3e-10	7.9e-11	****	Wilcoxon
LINC01578	value	Ctrl	Cases	1360000000	5.2e-05	1.4e-05	****	Wilcoxon
EXOSC2	value	Ctrl	Cases	607	6.7e-11	6.1e-12	****	Wilcoxon
IL12RB1	value	Ctrl	Cases	114	1.5e-11	1.1e-12	****	Wilcoxon
CEP104	value	Ctrl	Cases	5610	5.3e-10	5.6e-11	****	Wilcoxon
LOC90784	value	Ctrl	Cases	0.864675221266963	0.9	0.86468	ns	Wilcoxon
SLIRP	value	Ctrl	Cases	5.4	7.5e-12	5.4e-13	****	Wilcoxon
ATP5S	value	Ctrl	Cases	315000000	1.3e-05	3.1e-06	****	Wilcoxon
DTD2	value	Ctrl	Cases	0.00144	4.9e-15	< 2e-16	****	Wilcoxon
RRNAD1	value	Ctrl	Cases	8.23	1.4e-12	8.2e-14	****	Wilcoxon
SLC35E3	value	Ctrl	Cases	1.43	2.9e-13	1.4e-14	****	Wilcoxon
DFFA	value	Ctrl	Cases	0.0243869293802806	0.047	0.02439	*	Wilcoxon
ZSWIM1	value	Ctrl	Cases	115000000	5.2e-06	1.2e-06	****	Wilcoxon
PPP6R2	value	Ctrl	Cases	18.4	2.8e-12	1.8e-13	****	Wilcoxon
ZNF37BP	value	Ctrl	Cases	18	2.8e-12	1.8e-13	****	Wilcoxon
ZNF738	value	Ctrl	Cases	0.187	4.7e-14	1.9e-15	****	Wilcoxon
RHBDD3	value	Ctrl	Cases	569	6.4e-11	5.7e-12	****	Wilcoxon
RAP1B	value	Ctrl	Cases	27900	2.3e-09	2.8e-10	****	Wilcoxon
GGNBP2	value	Ctrl	Cases	279	3.3e-11	2.8e-12	****	Wilcoxon
EIF3D	value	Ctrl	Cases	12.4	2e-12	1.2e-13	****	Wilcoxon
NUDC	value	Ctrl	Cases	0.126	3.4e-14	1.3e-15	****	Wilcoxon
RPARP-AS1	value	Ctrl	Cases	87.6	1.2e-11	8.8e-13	****	Wilcoxon
TRAPPC4	value	Ctrl	Cases	6.64	1.1e-12	6.6e-14	****	Wilcoxon
JPX	value	Ctrl	Cases	9210	6.9e-09	9.2e-10	****	Wilcoxon
D2HGDH	value	Ctrl	Cases	90.5	1.2e-11	9.0e-13	****	Wilcoxon
CLASRP	value	Ctrl	Cases	6410	6e-10	6.4e-11	****	Wilcoxon
LZTS2	value	Ctrl	Cases	2.54	4.9e-13	2.5e-14	****	Wilcoxon
TRMT13	value	Ctrl	Cases	78500	4.9e-08	7.9e-09	****	Wilcoxon
SNRPG	value	Ctrl	Cases	12.8	2e-12	1.3e-13	****	Wilcoxon
C19orf25	value	Ctrl	Cases	10100	9.1e-10	1.0e-10	****	Wilcoxon
ARRDC2	value	Ctrl	Cases	7.12	1.2e-12	7.1e-14	****	Wilcoxon
METTL8	value	Ctrl	Cases	0.0590158414273966	0.1	0.05902	ns	Wilcoxon
SLC6A16	value	Ctrl	Cases	0.937	2e-13	9.4e-15	****	Wilcoxon
ANP32B	value	Ctrl	Cases	0.863	1.8e-13	8.6e-15	****	Wilcoxon
AP2A1	value	Ctrl	Cases	20100000	1e-06	2.0e-07	****	Wilcoxon
NEAT1	value	Ctrl	Cases	0.328987027365349	0.44	0.32899	ns	Wilcoxon
MOB3A	value	Ctrl	Cases	0.516622838999545	0.62	0.51662	ns	Wilcoxon
AFMID	value	Ctrl	Cases	0.000331381460520379	0.00098	0.00033	***	Wilcoxon
EMC3-AS1	value	Ctrl	Cases	1340000000	5.1e-05	1.3e-05	****	Wilcoxon
NMNAT1	value	Ctrl	Cases	318000000	1.3e-05	3.2e-06	****	Wilcoxon
NGLY1	value	Ctrl	Cases	1890	2e-10	1.9e-11	****	Wilcoxon
TRAP1	value	Ctrl	Cases	6390000	3.5e-07	6.4e-08	****	Wilcoxon
LINC00957	value	Ctrl	Cases	3.15	5.8e-13	3.2e-14	****	Wilcoxon
PPAPDC1B	value	Ctrl	Cases	64600	5e-09	6.5e-10	****	Wilcoxon
TFDP2	value	Ctrl	Cases	0.362094025328944	0.47	0.36209	ns	Wilcoxon
FAM122C	value	Ctrl	Cases	14.5	2.3e-12	1.4e-13	****	Wilcoxon
DNM2	value	Ctrl	Cases	756000	4.8e-08	7.6e-09	****	Wilcoxon
SOGA1	value	Ctrl	Cases	647000000	2.6e-05	6.5e-06	****	Wilcoxon
IQCB1	value	Ctrl	Cases	0.104355048195794	0.17	0.10436	ns	Wilcoxon
MCCC1	value	Ctrl	Cases	41300	3.3e-09	4.1e-10	****	Wilcoxon
GTPBP10	value	Ctrl	Cases	605	6.7e-11	6.1e-12	****	Wilcoxon
LSM14A	value	Ctrl	Cases	156000000	6.9e-06	1.6e-06	****	Wilcoxon
SGPP1	value	Ctrl	Cases	1290	1.1e-09	1.3e-10	****	Wilcoxon
MBOAT7	value	Ctrl	Cases	1040	1.1e-10	1.0e-11	****	Wilcoxon
LOC100129917	value	Ctrl	Cases	1040	1.1e-10	1.0e-11	****	Wilcoxon
MCM3AP	value	Ctrl	Cases	0.000372896374393499	0.0011	0.00037	***	Wilcoxon
ERP29	value	Ctrl	Cases	68	9.2e-12	6.8e-13	****	Wilcoxon
AKIRIN1	value	Ctrl	Cases	45700	3.6e-09	4.6e-10	****	Wilcoxon
MED15	value	Ctrl	Cases	814	8.8e-11	8.1e-12	****	Wilcoxon
NUGGC	value	Ctrl	Cases	62.7	8.6e-12	6.3e-13	****	Wilcoxon
ZNF43	value	Ctrl	Cases	54300	4.3e-09	5.4e-10	****	Wilcoxon
SLC25A16	value	Ctrl	Cases	485000	3.2e-08	4.8e-09	****	Wilcoxon
MASTL	value	Ctrl	Cases	3740000000	0.00013	3.7e-05	****	Wilcoxon
TOMM40	value	Ctrl	Cases	0.000172760002949241	0.00054	0.00017	***	Wilcoxon
CENPU	value	Ctrl	Cases	474	5.4e-11	4.7e-12	****	Wilcoxon
ZNF417	value	Ctrl	Cases	2530000	1.5e-07	2.5e-08	****	Wilcoxon
ZNF486	value	Ctrl	Cases	236000	1.6e-08	2.4e-09	****	Wilcoxon
GET4	value	Ctrl	Cases	11500	1e-09	1.2e-10	****	Wilcoxon
ADAM8	value	Ctrl	Cases	261000	1.8e-08	2.6e-09	****	Wilcoxon
ARHGAP17	value	Ctrl	Cases	1560000	9.4e-08	1.6e-08	****	Wilcoxon
PDP2	value	Ctrl	Cases	0.719476266266899	0.79	0.71948	ns	Wilcoxon
C20orf196	value	Ctrl	Cases	203000	1.4e-08	2.0e-09	****	Wilcoxon
LOC100507424	value	Ctrl	Cases	13500	1.2e-09	1.3e-10	****	Wilcoxon
DDX58	value	Ctrl	Cases	130000	9.5e-09	1.3e-09	****	Wilcoxon
HIATL2	value	Ctrl	Cases	1060000000	4.1e-05	1.1e-05	****	Wilcoxon
RNF213	value	Ctrl	Cases	113000000	5.1e-06	1.1e-06	****	Wilcoxon
TMEM198B	value	Ctrl	Cases	2860	2.9e-10	2.9e-11	****	Wilcoxon
IL4I1,NUP62	value	Ctrl	Cases	11500000	6e-07	1.2e-07	****	Wilcoxon
ZKSCAN7	value	Ctrl	Cases	0.000426692389252497	0.0012	0.00043	***	Wilcoxon
E2F5	value	Ctrl	Cases	171000	1.2e-08	1.7e-09	****	Wilcoxon
RPEL1	value	Ctrl	Cases	3560000000	0.00013	3.6e-05	****	Wilcoxon
ZNF542P	value	Ctrl	Cases	8970000	4.8e-07	9.0e-08	****	Wilcoxon
PIPSL	value	Ctrl	Cases	0.376056100173067	0.49	0.37606	ns	Wilcoxon
RPS25	value	Ctrl	Cases	199000	1.4e-08	2.0e-09	****	Wilcoxon
TMEM192	value	Ctrl	Cases	773	8.4e-11	7.7e-12	****	Wilcoxon
37316	value	Ctrl	Cases	3200	3.2e-10	3.2e-11	****	Wilcoxon
LOC100131655	value	Ctrl	Cases	671000000	2.7e-05	6.7e-06	****	Wilcoxon
METTL23	value	Ctrl	Cases	310	3.6e-11	3.1e-12	****	Wilcoxon
SRPK1	value	Ctrl	Cases	5390	5.2e-10	5.4e-11	****	Wilcoxon
SETX	value	Ctrl	Cases	138000	1e-08	1.4e-09	****	Wilcoxon
CC2D1B	value	Ctrl	Cases	11100	9.8e-10	1.1e-10	****	Wilcoxon
RAB11FIP3	value	Ctrl	Cases	0.0085334134156444	0.019	0.00853	**	Wilcoxon
ESRRA	value	Ctrl	Cases	6720000	3.6e-07	6.7e-08	****	Wilcoxon
CBR4	value	Ctrl	Cases	889000	5.6e-08	8.9e-09	****	Wilcoxon
RELB	value	Ctrl	Cases	0.00103484551314852	0.0028	0.00103	**	Wilcoxon
DENND1C	value	Ctrl	Cases	0.052783550735057	0.093	0.05278	ns	Wilcoxon
WDR6	value	Ctrl	Cases	42400000	2e-06	4.2e-07	****	Wilcoxon
PCNP	value	Ctrl	Cases	55500	4.3e-09	5.5e-10	****	Wilcoxon
ARHGAP1	value	Ctrl	Cases	742000000	2.9e-05	7.4e-06	****	Wilcoxon
SNHG4	value	Ctrl	Cases	2.65e-05	2.6e-17	< 2e-16	****	Wilcoxon
RBM39	value	Ctrl	Cases	0.000968371810347436	0.0026	0.00097	***	Wilcoxon
MRTO4	value	Ctrl	Cases	0.000180615846427313	0.00056	0.00018	***	Wilcoxon
TRIM65	value	Ctrl	Cases	0.845752579349125	0.89	0.84575	ns	Wilcoxon
MRPS16	value	Ctrl	Cases	0.449550494396401	0.56	0.44955	ns	Wilcoxon
LYRM2	value	Ctrl	Cases	0.0449389910225242	0.081	0.04494	*	Wilcoxon
CCDC88C	value	Ctrl	Cases	0.84956808719265	0.89	0.84957	ns	Wilcoxon
ZNF700	value	Ctrl	Cases	0.0105735635908075	0.023	0.01057	*	Wilcoxon
MDM2	value	Ctrl	Cases	0.407	9.3e-14	4.1e-15	****	Wilcoxon
CTC1	value	Ctrl	Cases	0.00118	6e-16	< 2e-16	****	Wilcoxon
ATG12	value	Ctrl	Cases	2.92	5.4e-13	2.9e-14	****	Wilcoxon
C16orf72	value	Ctrl	Cases	0.429775213057161	0.54	0.42978	ns	Wilcoxon
RPS9	value	Ctrl	Cases	18400	1.5e-09	1.8e-10	****	Wilcoxon
H6PD	value	Ctrl	Cases	0.000240168403825778	0.00073	0.00024	***	Wilcoxon
GSR	value	Ctrl	Cases	10000	9e-10	1.0e-10	****	Wilcoxon
FOXRED2	value	Ctrl	Cases	0.000362860537130451	0.0011	0.00036	***	Wilcoxon
LOC100131564	value	Ctrl	Cases	0.873324075042945	0.91	0.87332	ns	Wilcoxon
RPL23A	value	Ctrl	Cases	0.00435172097917722	0.01	0.00435	**	Wilcoxon
RPS29	value	Ctrl	Cases	7610000	4.1e-07	7.6e-08	****	Wilcoxon
TRAF1	value	Ctrl	Cases	0.49703511537153	0.6	0.49704	ns	Wilcoxon
SDF4	value	Ctrl	Cases	0.00273	1.1e-15	< 2e-16	****	Wilcoxon
37500	value	Ctrl	Cases	0.891168360944004	0.93	0.89117	ns	Wilcoxon
CRCP	value	Ctrl	Cases	1450000	8.8e-08	1.4e-08	****	Wilcoxon
AP1S3	value	Ctrl	Cases	0.95465225147219	0.97	0.95465	ns	Wilcoxon
SNX1	value	Ctrl	Cases	689000000	2.7e-05	6.9e-06	****	Wilcoxon
ADAT1	value	Ctrl	Cases	34.6	5e-12	3.5e-13	****	Wilcoxon
NUDT22	value	Ctrl	Cases	0.00276	8.9e-15	2.8e-16	****	Wilcoxon
NUPL2	value	Ctrl	Cases	85.4	1.1e-11	8.5e-13	****	Wilcoxon
RPS19	value	Ctrl	Cases	332	3.8e-11	3.3e-12	****	Wilcoxon
NFAM1	value	Ctrl	Cases	10.2	1.7e-12	1.0e-13	****	Wilcoxon
FAM118A	value	Ctrl	Cases	585000	3.8e-08	5.9e-09	****	Wilcoxon
KLC1	value	Ctrl	Cases	0.666081824930526	0.75	0.66608	ns	Wilcoxon
SYNJ2BP	value	Ctrl	Cases	9.23	1.5e-12	9.2e-14	****	Wilcoxon
THAP9-AS1	value	Ctrl	Cases	684000	4.4e-08	6.8e-09	****	Wilcoxon
EIF2S3	value	Ctrl	Cases	0.342479466754213	0.45	0.34248	ns	Wilcoxon
TPT1-AS1	value	Ctrl	Cases	2470000	1.4e-07	2.5e-08	****	Wilcoxon
IL4R	value	Ctrl	Cases	0.0866	2.4e-14	8.7e-16	****	Wilcoxon
CCDC125	value	Ctrl	Cases	0.00763363575086264	0.017	0.00763	**	Wilcoxon
H3F3AP4	value	Ctrl	Cases	2.68	5.1e-13	2.7e-14	****	Wilcoxon
ZNF639	value	Ctrl	Cases	303000000	0.00011	3.0e-05	****	Wilcoxon
AARSD1,PTGES3L-AARSD1	value	Ctrl	Cases	3.94	7.1e-13	3.9e-14	****	Wilcoxon
JRK	value	Ctrl	Cases	0.0129506121802752	0.027	0.01295	*	Wilcoxon
TMEM241	value	Ctrl	Cases	1540000	9.3e-08	1.5e-08	****	Wilcoxon
NIF3L1	value	Ctrl	Cases	8800	8e-10	8.8e-11	****	Wilcoxon
NNT-AS1	value	Ctrl	Cases	0.0658894344570233	0.11	0.06589	ns	Wilcoxon
CLCC1	value	Ctrl	Cases	23700000	1.2e-06	2.4e-07	****	Wilcoxon
MCPH1	value	Ctrl	Cases	3.69	6.7e-13	3.7e-14	****	Wilcoxon
PANK2	value	Ctrl	Cases	151000	1.1e-08	1.5e-09	****	Wilcoxon
DENND6A	value	Ctrl	Cases	211	2.5e-11	2.1e-12	****	Wilcoxon
BECN1	value	Ctrl	Cases	1.51	3.1e-13	1.5e-14	****	Wilcoxon
TARDBP	value	Ctrl	Cases	0.0027890476167799	0.0068	0.00279	**	Wilcoxon
FOXK1	value	Ctrl	Cases	8400	7.7e-10	8.4e-11	****	Wilcoxon
RPL28	value	Ctrl	Cases	6600000	3.1e-06	6.6e-07	****	Wilcoxon
PSMB5	value	Ctrl	Cases	18.1	2.8e-12	1.8e-13	****	Wilcoxon
ZNF765	value	Ctrl	Cases	4310	2.9e-08	4.3e-09	****	Wilcoxon
SEC11C	value	Ctrl	Cases	3660000000	0.00013	3.7e-05	****	Wilcoxon
ATXN3	value	Ctrl	Cases	14700	1.3e-09	1.5e-10	****	Wilcoxon
ZC3H18	value	Ctrl	Cases	79.5	1.1e-11	7.9e-13	****	Wilcoxon
SLC26A2	value	Ctrl	Cases	53.5	7.5e-12	5.4e-13	****	Wilcoxon
FBXW8	value	Ctrl	Cases	56.2	7.8e-12	5.6e-13	****	Wilcoxon
GM2A	value	Ctrl	Cases	0.426159777998906	0.53	0.42616	ns	Wilcoxon
ORAI2	value	Ctrl	Cases	3020000	1.7e-07	3.0e-08	****	Wilcoxon
CALR	value	Ctrl	Cases	216000000	9.4e-06	2.2e-06	****	Wilcoxon
DNAJC21	value	Ctrl	Cases	219	2.6e-11	2.2e-12	****	Wilcoxon
TIA1	value	Ctrl	Cases	0.000163215409385383	0.00051	0.00016	***	Wilcoxon
RNF149	value	Ctrl	Cases	0.000845654366351759	0.0023	0.00085	***	Wilcoxon
SFT2D1	value	Ctrl	Cases	0.0128039607863718	0.027	0.01280	*	Wilcoxon
LOC101927027,MIR548N	value	Ctrl	Cases	0.773813231237336	0.84	0.77381	ns	Wilcoxon
TAOK3	value	Ctrl	Cases	25900000	1.3e-06	2.6e-07	****	Wilcoxon
NPM1	value	Ctrl	Cases	3090	2.5e-09	3.1e-10	****	Wilcoxon
TALDO1	value	Ctrl	Cases	661	7.2e-11	6.6e-12	****	Wilcoxon
CDC123	value	Ctrl	Cases	6560	6.1e-10	6.6e-11	****	Wilcoxon
BRCA2	value	Ctrl	Cases	9450000000	0.00031	9.5e-05	****	Wilcoxon
LINC00963	value	Ctrl	Cases	21.2	3.2e-12	2.1e-13	****	Wilcoxon
MTA1	value	Ctrl	Cases	8600000000	0.00029	8.6e-05	****	Wilcoxon
ZNF137P	value	Ctrl	Cases	36.2	5.2e-12	3.6e-13	****	Wilcoxon
SLC25A15	value	Ctrl	Cases	72300	5.5e-09	7.2e-10	****	Wilcoxon
RBM34	value	Ctrl	Cases	26200	2.1e-09	2.6e-10	****	Wilcoxon
OCIAD1	value	Ctrl	Cases	12500	9.3e-09	1.3e-09	****	Wilcoxon
ATP5J2,ATP5J2-PTCD1	value	Ctrl	Cases	169	2.1e-11	1.7e-12	****	Wilcoxon
VMAC	value	Ctrl	Cases	0.000137755594098658	0.00044	0.00014	***	Wilcoxon
LUC7L	value	Ctrl	Cases	0.328531713949263	0.44	0.32853	ns	Wilcoxon
MEF2B,MEF2BNB-MEF2B	value	Ctrl	Cases	103000000	4.7e-06	1.0e-06	****	Wilcoxon
FBXO11	value	Ctrl	Cases	0.00269497704682858	0.0066	0.00269	**	Wilcoxon
SLTM	value	Ctrl	Cases	10400	9.2e-10	1.0e-10	****	Wilcoxon
CCT4	value	Ctrl	Cases	209000	1.4e-08	2.1e-09	****	Wilcoxon
RUFY3	value	Ctrl	Cases	9450	8.5e-10	9.5e-11	****	Wilcoxon
ZNF737	value	Ctrl	Cases	1410000	8.5e-08	1.4e-08	****	Wilcoxon
MGME1	value	Ctrl	Cases	18400	1.5e-09	1.8e-10	****	Wilcoxon
ANKRD13D	value	Ctrl	Cases	69.1	9.3e-12	6.9e-13	****	Wilcoxon
GPN2	value	Ctrl	Cases	423000000	1.7e-05	4.2e-06	****	Wilcoxon
ELP2	value	Ctrl	Cases	0.000657163339183223	0.0018	0.00066	***	Wilcoxon
LOC171391	value	Ctrl	Cases	0.000260871211406508	0.00078	0.00026	***	Wilcoxon
PDIA6	value	Ctrl	Cases	457	3.6e-09	4.6e-10	****	Wilcoxon
MIS12	value	Ctrl	Cases	1610000000	6.1e-05	1.6e-05	****	Wilcoxon
TMEM91	value	Ctrl	Cases	0.000616846411862982	0.0017	0.00062	***	Wilcoxon
MIR1273H,UGDH-AS1	value	Ctrl	Cases	4300000000	0.00015	4.3e-05	****	Wilcoxon
ZNF714	value	Ctrl	Cases	19800000	1e-06	2.0e-07	****	Wilcoxon
RABEP1	value	Ctrl	Cases	0.00329943700575334	0.008	0.00330	**	Wilcoxon
TRPM7	value	Ctrl	Cases	281000000	1.2e-05	2.8e-06	****	Wilcoxon
LOC100996437	value	Ctrl	Cases	156000000	6.9e-06	1.6e-06	****	Wilcoxon
PIGH	value	Ctrl	Cases	1340000	8.1e-08	1.3e-08	****	Wilcoxon
WAC-AS1	value	Ctrl	Cases	0.0226643443538199	0.045	0.02266	*	Wilcoxon
COX7A2	value	Ctrl	Cases	0.0188280122004006	0.038	0.01883	*	Wilcoxon
DNAJC7	value	Ctrl	Cases	3640000	2.1e-07	3.6e-08	****	Wilcoxon
IFI16	value	Ctrl	Cases	0.000140499629314696	0.00045	0.00014	***	Wilcoxon
PHF7	value	Ctrl	Cases	56	6.3e-11	5.6e-12	****	Wilcoxon
LOC100130476	value	Ctrl	Cases	3890	3.8e-10	3.9e-11	****	Wilcoxon
RBM6	value	Ctrl	Cases	2220000000	8.2e-05	2.2e-05	****	Wilcoxon
PRKAR1A,WIPI1	value	Ctrl	Cases	3080	3.1e-10	3.1e-11	****	Wilcoxon
FBXL20	value	Ctrl	Cases	6450	6e-10	6.5e-11	****	Wilcoxon
SLC25A29	value	Ctrl	Cases	25000000	1.2e-06	2.5e-07	****	Wilcoxon
CROCCP2	value	Ctrl	Cases	4450	4.3e-10	4.5e-11	****	Wilcoxon
C21orf58	value	Ctrl	Cases	3100000000	0.00011	3.1e-05	****	Wilcoxon
AARS	value	Ctrl	Cases	994000	6.2e-08	9.9e-09	****	Wilcoxon
EHD1	value	Ctrl	Cases	20500000	1e-06	2.0e-07	****	Wilcoxon
DPH1	value	Ctrl	Cases	319000000	1.3e-05	3.2e-06	****	Wilcoxon
UBE2D2	value	Ctrl	Cases	3010000000	0.00011	3.0e-05	****	Wilcoxon
RSRC2	value	Ctrl	Cases	2030000000	7.6e-05	2.0e-05	****	Wilcoxon
TBL1XR1	value	Ctrl	Cases	21900	1.8e-09	2.2e-10	****	Wilcoxon
BIRC3	value	Ctrl	Cases	0.00010804132138698	0.00035	0.00011	***	Wilcoxon
AK6,TAF9	value	Ctrl	Cases	3780	3.7e-10	3.8e-11	****	Wilcoxon
POLR2H	value	Ctrl	Cases	4310	4.2e-10	4.3e-11	****	Wilcoxon
DDX52	value	Ctrl	Cases	462000000	1.9e-05	4.6e-06	****	Wilcoxon
C14orf119	value	Ctrl	Cases	880	9.5e-11	8.8e-12	****	Wilcoxon
GRSF1	value	Ctrl	Cases	407000000	1.7e-05	4.1e-06	****	Wilcoxon
ARIH2	value	Ctrl	Cases	198000	1.4e-08	2.0e-09	****	Wilcoxon
SNRNP35	value	Ctrl	Cases	0.00304866327486481	0.0074	0.00305	**	Wilcoxon
ZNF638	value	Ctrl	Cases	0.0211646322756539	0.042	0.02116	*	Wilcoxon
KLHL42	value	Ctrl	Cases	612000000	2.5e-05	6.1e-06	****	Wilcoxon
PABPC1	value	Ctrl	Cases	2410000000	8.9e-05	2.4e-05	****	Wilcoxon
ANKLE2	value	Ctrl	Cases	226000	1.6e-08	2.3e-09	****	Wilcoxon
YY1AP1	value	Ctrl	Cases	0.0283373873132823	0.054	0.02834	*	Wilcoxon
USP33	value	Ctrl	Cases	30000000	1.5e-06	3.0e-07	****	Wilcoxon
ANKHD1,ANKHD1-EIF4EBP3	value	Ctrl	Cases	0.000119254117489243	0.00039	0.00012	***	Wilcoxon
POLM	value	Ctrl	Cases	131000000	5.8e-06	1.3e-06	****	Wilcoxon
LINC00174	value	Ctrl	Cases	4910000	2.7e-07	4.9e-08	****	Wilcoxon
PDE7A	value	Ctrl	Cases	0.11626051097043	0.18	0.11626	ns	Wilcoxon
INPP5D	value	Ctrl	Cases	0.00747397152446791	0.017	0.00747	**	Wilcoxon
MLH1	value	Ctrl	Cases	4.19	4.1e-10	4.2e-11	****	Wilcoxon
FAM172A	value	Ctrl	Cases	107	1.4e-11	1.1e-12	****	Wilcoxon
RAB3GAP2	value	Ctrl	Cases	4090000	2.3e-07	4.1e-08	****	Wilcoxon
CERS4	value	Ctrl	Cases	1750000000	6.5e-05	1.7e-05	****	Wilcoxon
ZNF557	value	Ctrl	Cases	8390000	4.5e-07	8.4e-08	****	Wilcoxon
STARD7	value	Ctrl	Cases	0.0017219974202588	0.0045	0.00172	**	Wilcoxon
SP100	value	Ctrl	Cases	25200000	1.2e-06	2.5e-07	****	Wilcoxon
SAFB2	value	Ctrl	Cases	579000	3.7e-08	5.8e-09	****	Wilcoxon
UTP6	value	Ctrl	Cases	413000	2.8e-08	4.1e-09	****	Wilcoxon
DNAJA1	value	Ctrl	Cases	512000000	2.1e-05	5.1e-06	****	Wilcoxon
CNTRL	value	Ctrl	Cases	13700	1.2e-09	1.4e-10	****	Wilcoxon
PEBP1	value	Ctrl	Cases	0.250493866794582	0.35	0.25049	ns	Wilcoxon
VNN2	value	Ctrl	Cases	11900000	6.2e-07	1.2e-07	****	Wilcoxon
STX2	value	Ctrl	Cases	870000	5.5e-08	8.7e-09	****	Wilcoxon
TIMM50	value	Ctrl	Cases	0.204223348344489	0.29	0.20422	ns	Wilcoxon
MAPK13	value	Ctrl	Cases	98000000	3.8e-05	9.8e-06	****	Wilcoxon
PA2G4P4	value	Ctrl	Cases	0.00453595423817693	0.011	0.00454	**	Wilcoxon
ANXA2P2	value	Ctrl	Cases	0.268215784258973	0.37	0.26822	ns	Wilcoxon
GLUD2	value	Ctrl	Cases	0.000219616209409982	0.00067	0.00022	***	Wilcoxon
GBA3	value	Ctrl	Cases	0.0135933001723797	0.028	0.01359	*	Wilcoxon
ITGAX	value	Ctrl	Cases	5640000000	0.00019	5.6e-05	****	Wilcoxon
DEGS1	value	Ctrl	Cases	41400000	2e-06	4.1e-07	****	Wilcoxon
POM121C	value	Ctrl	Cases	7610000	4.1e-07	7.6e-08	****	Wilcoxon
MYBL2	value	Ctrl	Cases	7900	7.3e-10	7.9e-11	****	Wilcoxon
C11orf84	value	Ctrl	Cases	763000	4.8e-08	7.6e-09	****	Wilcoxon
STT3A	value	Ctrl	Cases	0.243722300647514	0.34	0.24372	ns	Wilcoxon
ECHDC2	value	Ctrl	Cases	0.0869425442508303	0.14	0.08694	ns	Wilcoxon
AGPAT6	value	Ctrl	Cases	12100	1.1e-09	1.2e-10	****	Wilcoxon
PDE3A	value	Ctrl	Cases	8210000000	0.00028	8.2e-05	****	Wilcoxon
TANC1	value	Ctrl	Cases	0.198409431190263	0.29	0.19841	ns	Wilcoxon
WEE1	value	Ctrl	Cases	335000	2.3e-08	3.4e-09	****	Wilcoxon
C8orf44-SGK3	value	Ctrl	Cases	78900	6e-09	7.9e-10	****	Wilcoxon
PARP4	value	Ctrl	Cases	5070000	2.8e-07	5.1e-08	****	Wilcoxon
ZNF506	value	Ctrl	Cases	0.0120459310788623	0.025	0.01205	*	Wilcoxon
RAD52	value	Ctrl	Cases	2080	1.7e-09	2.1e-10	****	Wilcoxon
BLNK	value	Ctrl	Cases	0.000163761181843473	0.00052	0.00016	***	Wilcoxon
KCNJ14	value	Ctrl	Cases	0.118429369775269	0.19	0.11843	ns	Wilcoxon
ZNF69	value	Ctrl	Cases	136000	9.8e-09	1.4e-09	****	Wilcoxon
HTATSF1P2	value	Ctrl	Cases	0.00157192573621959	0.0041	0.00157	**	Wilcoxon
UTY	value	Ctrl	Cases	0.0887407740212919	0.15	0.08874	ns	Wilcoxon
RAB1A	value	Ctrl	Cases	0.155814819647354	0.23	0.15581	ns	Wilcoxon
DNAH1	value	Ctrl	Cases	0.00298703097095463	0.0073	0.00299	**	Wilcoxon
ATXN2L	value	Ctrl	Cases	23600000	1.2e-06	2.4e-07	****	Wilcoxon
LOC101928020	value	Ctrl	Cases	6660000	3.6e-07	6.7e-08	****	Wilcoxon
APOBEC3G	value	Ctrl	Cases	0.0684954821973722	0.12	0.06850	ns	Wilcoxon
CENPBD1P1	value	Ctrl	Cases	0.973130978037032	0.98	0.97313	ns	Wilcoxon
RPS15A	value	Ctrl	Cases	193	2.3e-11	1.9e-12	****	Wilcoxon
STK17A	value	Ctrl	Cases	10800000	5.6e-07	1.1e-07	****	Wilcoxon
GUSB	value	Ctrl	Cases	78300000	3.6e-06	7.8e-07	****	Wilcoxon
TMED4	value	Ctrl	Cases	7110000	3.8e-07	7.1e-08	****	Wilcoxon
KIAA1715	value	Ctrl	Cases	37200000	1.6e-05	3.7e-06	****	Wilcoxon
TRIM38	value	Ctrl	Cases	0.0148045038432813	0.031	0.01480	*	Wilcoxon
SUGP2	value	Ctrl	Cases	18000	1.3e-08	1.8e-09	****	Wilcoxon
MVB12A	value	Ctrl	Cases	0.00017087027883054	0.00054	0.00017	***	Wilcoxon
RPAIN	value	Ctrl	Cases	0.136755756824939	0.21	0.13676	ns	Wilcoxon
ZNF251	value	Ctrl	Cases	0.00374611855085968	0.0089	0.00375	**	Wilcoxon
TTC17	value	Ctrl	Cases	852000	4.5e-07	8.5e-08	****	Wilcoxon
TBCB	value	Ctrl	Cases	363000	2.4e-08	3.6e-09	****	Wilcoxon
UNKL	value	Ctrl	Cases	33600000	1.6e-06	3.4e-07	****	Wilcoxon
WDSUB1	value	Ctrl	Cases	156000	1.1e-08	1.6e-09	****	Wilcoxon
PPP1R2	value	Ctrl	Cases	0.00145864762547377	0.0038	0.00146	**	Wilcoxon
NFKBID	value	Ctrl	Cases	1	1	100000	ns	Wilcoxon
AP1B1	value	Ctrl	Cases	0.000125294719805327	0.0004	0.00013	***	Wilcoxon
SAMHD1	value	Ctrl	Cases	63300000	3e-06	6.3e-07	****	Wilcoxon
SRM	value	Ctrl	Cases	0.00241986179139648	0.006	0.00242	**	Wilcoxon
C12orf49	value	Ctrl	Cases	104	1.4e-11	1.0e-12	****	Wilcoxon
FGD5-AS1	value	Ctrl	Cases	0.506	1.1e-13	5.1e-15	****	Wilcoxon
CASP8	value	Ctrl	Cases	13000000	6.7e-07	1.3e-07	****	Wilcoxon
DTWD2	value	Ctrl	Cases	0.14	3.6e-14	1.4e-15	****	Wilcoxon
SKA1	value	Ctrl	Cases	9160000	4.2e-06	9.2e-07	****	Wilcoxon
CD24	value	Ctrl	Cases	32.9	4.8e-12	3.3e-13	****	Wilcoxon
SPCS3	value	Ctrl	Cases	0.0384167535921108	0.07	0.03842	*	Wilcoxon
POLR1B	value	Ctrl	Cases	0.000240251135839003	0.00073	0.00024	***	Wilcoxon
EHBP1L1(NM_001099409:exon9:c.3093+3A>G)	value	Ctrl	Cases	9.84e-07	1.7e-18	< 2e-16	****	Wilcoxon
MCM4	value	Ctrl	Cases	0.0119111669022245	0.025	0.01191	*	Wilcoxon
GGA2	value	Ctrl	Cases	0.145653090166218	0.22	0.14565	ns	Wilcoxon
ATP5G2	value	Ctrl	Cases	56000	4.4e-09	5.6e-10	****	Wilcoxon
LAX1	value	Ctrl	Cases	2630000	1.5e-07	2.6e-08	****	Wilcoxon
CDS2	value	Ctrl	Cases	0.000220341073590807	0.00067	0.00022	***	Wilcoxon
DEF6	value	Ctrl	Cases	126000	9.3e-09	1.3e-09	****	Wilcoxon
XRCC2	value	Ctrl	Cases	150000	1.1e-08	1.5e-09	****	Wilcoxon
CHEK1	value	Ctrl	Cases	0.0201810822493263	0.04	0.02018	*	Wilcoxon
RALY	value	Ctrl	Cases	0.256	6.3e-14	2.6e-15	****	Wilcoxon
MIR4775	value	Ctrl	Cases	1.18	2.4e-13	1.2e-14	****	Wilcoxon
UFD1L	value	Ctrl	Cases	0.00139736587107485	0.0037	0.00140	**	Wilcoxon
SSH1	value	Ctrl	Cases	0.000473120592609971	0.0014	0.00047	***	Wilcoxon
CEP97	value	Ctrl	Cases	3940	3.9e-10	3.9e-11	****	Wilcoxon
TERF2	value	Ctrl	Cases	134000	9.7e-09	1.3e-09	****	Wilcoxon
FAM49B	value	Ctrl	Cases	140000	1e-08	1.4e-09	****	Wilcoxon
INIP	value	Ctrl	Cases	77.9	1e-11	7.8e-13	****	Wilcoxon
NAGLU	value	Ctrl	Cases	187	2.3e-11	1.9e-12	****	Wilcoxon
SLC25A45	value	Ctrl	Cases	543000000	2.2e-05	5.4e-06	****	Wilcoxon
CHKA	value	Ctrl	Cases	2780000000	0.0001	2.8e-05	****	Wilcoxon
ZNF124	value	Ctrl	Cases	587	6.5e-11	5.9e-12	****	Wilcoxon
CBX5	value	Ctrl	Cases	4430000000	0.00016	4.4e-05	****	Wilcoxon
SNHG20	value	Ctrl	Cases	0.626126327107867	0.71	0.62613	ns	Wilcoxon
L2HGDH	value	Ctrl	Cases	0.0261667394699498	0.05	0.02617	*	Wilcoxon
SCAND2P	value	Ctrl	Cases	0.0875905914771124	0.15	0.08759	ns	Wilcoxon
MCUR1	value	Ctrl	Cases	125000000	5.6e-06	1.3e-06	****	Wilcoxon
C11orf54	value	Ctrl	Cases	797000000	3.2e-05	8.0e-06	****	Wilcoxon
RPSA	value	Ctrl	Cases	0.101473415159068	0.17	0.10147	ns	Wilcoxon
EXOG	value	Ctrl	Cases	0.0165503905763197	0.034	0.01655	*	Wilcoxon
CYCS	value	Ctrl	Cases	5660000000	0.0002	5.7e-05	****	Wilcoxon
ERH	value	Ctrl	Cases	42000000	2e-06	4.2e-07	****	Wilcoxon
UBXN2A	value	Ctrl	Cases	0.0770004147186904	0.13	0.07700	ns	Wilcoxon
QSOX2	value	Ctrl	Cases	0.000795983057620327	0.0022	0.00080	***	Wilcoxon
ZNF384	value	Ctrl	Cases	329	3.8e-11	3.3e-12	****	Wilcoxon
NDUFV3	value	Ctrl	Cases	57300000	2.7e-06	5.7e-07	****	Wilcoxon
NDUFAF1	value	Ctrl	Cases	601000	3.9e-08	6.0e-09	****	Wilcoxon
HM13	value	Ctrl	Cases	0.0121801125454278	0.026	0.01218	*	Wilcoxon
TSC22D4	value	Ctrl	Cases	26700	2.2e-09	2.7e-10	****	Wilcoxon
SNF8	value	Ctrl	Cases	74200	5.6e-09	7.4e-10	****	Wilcoxon
CBFB	value	Ctrl	Cases	10900000	5.7e-07	1.1e-07	****	Wilcoxon
SCAMP4	value	Ctrl	Cases	135000	9.8e-09	1.4e-09	****	Wilcoxon
SPTLC1	value	Ctrl	Cases	2680	2.7e-10	2.7e-11	****	Wilcoxon
WDR90	value	Ctrl	Cases	19900	1.6e-09	2.0e-10	****	Wilcoxon
CD27-AS1	value	Ctrl	Cases	284	2.9e-10	2.8e-11	****	Wilcoxon
APAF1	value	Ctrl	Cases	0.271260234023672	0.37	0.27126	ns	Wilcoxon
SCAMP1-AS1	value	Ctrl	Cases	1750000	1e-07	1.7e-08	****	Wilcoxon
GSTCD	value	Ctrl	Cases	1510000000	5.7e-05	1.5e-05	****	Wilcoxon
EEF1D	value	Ctrl	Cases	2580000	1.5e-07	2.6e-08	****	Wilcoxon
MALAT1	value	Ctrl	Cases	0.489044024474298	0.59	0.48904	ns	Wilcoxon
NDUFS2	value	Ctrl	Cases	3420	3.4e-10	3.4e-11	****	Wilcoxon
CASP8AP2	value	Ctrl	Cases	720000	3.9e-07	7.2e-08	****	Wilcoxon
SIN3B	value	Ctrl	Cases	27500000	1.4e-06	2.7e-07	****	Wilcoxon
ZFAND2A	value	Ctrl	Cases	71400	5.5e-09	7.1e-10	****	Wilcoxon
TANGO2	value	Ctrl	Cases	1880000	1.1e-07	1.9e-08	****	Wilcoxon
LRRC57	value	Ctrl	Cases	59000	4.6e-09	5.9e-10	****	Wilcoxon
ZNF552	value	Ctrl	Cases	0.163320963107167	0.24	0.16332	ns	Wilcoxon
FAM69A,RPL5	value	Ctrl	Cases	491000000	2e-05	4.9e-06	****	Wilcoxon
MAPKAPK5-AS1	value	Ctrl	Cases	0.00971220063218782	0.021	0.00971	**	Wilcoxon
WIPF1	value	Ctrl	Cases	2140000000	8e-05	2.1e-05	****	Wilcoxon
JAK3	value	Ctrl	Cases	3550000	2e-07	3.5e-08	****	Wilcoxon
MEAF6	value	Ctrl	Cases	3120	3.1e-10	3.1e-11	****	Wilcoxon
BCL2L12	value	Ctrl	Cases	8670	7.9e-10	8.7e-11	****	Wilcoxon
VAMP8	value	Ctrl	Cases	1330000	8.1e-08	1.3e-08	****	Wilcoxon
GATS,STAG3	value	Ctrl	Cases	2920	3e-10	2.9e-11	****	Wilcoxon
ZNF566	value	Ctrl	Cases	3140	3.1e-10	3.1e-11	****	Wilcoxon
CXorf23	value	Ctrl	Cases	2160	2.2e-10	2.2e-11	****	Wilcoxon
KIF3A	value	Ctrl	Cases	0.358352734386518	0.47	0.35835	ns	Wilcoxon
RNASEH1	value	Ctrl	Cases	112000	8.4e-09	1.1e-09	****	Wilcoxon
LOC441242	value	Ctrl	Cases	0.000117311047097815	0.00038	0.00012	***	Wilcoxon
AUH	value	Ctrl	Cases	70200	5.4e-09	7.0e-10	****	Wilcoxon
ITPKB	value	Ctrl	Cases	0.566528300755956	0.66	0.56653	ns	Wilcoxon
MEF2BNB,MEF2BNB-MEF2B	value	Ctrl	Cases	5300	5.1e-10	5.3e-11	****	Wilcoxon
SNRNP40	value	Ctrl	Cases	5790000	2.3e-05	5.8e-06	****	Wilcoxon
PAWR	value	Ctrl	Cases	0.000125170465083226	0.0004	0.00013	***	Wilcoxon
TXNDC11	value	Ctrl	Cases	1320000000	5.1e-05	1.3e-05	****	Wilcoxon
SLC25A19	value	Ctrl	Cases	1830000	1.1e-07	1.8e-08	****	Wilcoxon
SEC13	value	Ctrl	Cases	21400000	9.3e-06	2.1e-06	****	Wilcoxon
UBXN4	value	Ctrl	Cases	886000	5.5e-08	8.9e-09	****	Wilcoxon
ZNF841	value	Ctrl	Cases	0.000971126730900614	0.0026	0.00097	***	Wilcoxon
USMG5	value	Ctrl	Cases	16000	1.4e-09	1.6e-10	****	Wilcoxon
PABPC3	value	Ctrl	Cases	0.572578129350736	0.66	0.57258	ns	Wilcoxon
GOLGA4	value	Ctrl	Cases	0.0126548401560695	0.027	0.01265	*	Wilcoxon
CCRN4L	value	Ctrl	Cases	6330000000	0.00022	6.3e-05	****	Wilcoxon
LOC407835	value	Ctrl	Cases	0.571796553938554	0.66	0.57180	ns	Wilcoxon
MIR2052HG	value	Ctrl	Cases	31300000	1.5e-06	3.1e-07	****	Wilcoxon
RPS6KA2	value	Ctrl	Cases	0.000585000462427708	0.0016	0.00059	***	Wilcoxon
UBE2E4P	value	Ctrl	Cases	0.00860518790454771	0.019	0.00861	**	Wilcoxon
SMARCA4	value	Ctrl	Cases	393000000	0.00014	3.9e-05	****	Wilcoxon
STK17B	value	Ctrl	Cases	5370000	3e-07	5.4e-08	****	Wilcoxon
TOP3A	value	Ctrl	Cases	206000	1.4e-08	2.1e-09	****	Wilcoxon
RALGPS2	value	Ctrl	Cases	0.888130680712142	0.92	0.88813	ns	Wilcoxon
C17orf85	value	Ctrl	Cases	470000	3.1e-08	4.7e-09	****	Wilcoxon
MMACHC	value	Ctrl	Cases	0.379087042604852	0.49	0.37909	ns	Wilcoxon
DCTN5	value	Ctrl	Cases	0.000280968133459751	0.00084	0.00028	***	Wilcoxon
WTAP	value	Ctrl	Cases	0.000138913136029804	0.00044	0.00014	***	Wilcoxon
RNF5P1	value	Ctrl	Cases	76900000	3.6e-06	7.7e-07	****	Wilcoxon
MIR1268A	value	Ctrl	Cases	0.000141013644257063	0.00045	0.00014	***	Wilcoxon
PINK1-AS	value	Ctrl	Cases	0.0730802592326273	0.12	0.07308	ns	Wilcoxon
LENG8-AS1	value	Ctrl	Cases	2030000	1.2e-07	2.0e-08	****	Wilcoxon
LOC101929767	value	Ctrl	Cases	152000	1.1e-08	1.5e-09	****	Wilcoxon
ASB16-AS1	value	Ctrl	Cases	2030000	1.2e-07	2.0e-08	****	Wilcoxon
ZNF785	value	Ctrl	Cases	0.610826781254258	0.7	0.61083	ns	Wilcoxon
PPCS	value	Ctrl	Cases	131000	9.6e-09	1.3e-09	****	Wilcoxon
SNX5	value	Ctrl	Cases	0.000429175512911449	0.0012	0.00043	***	Wilcoxon
NDUFA6-AS1	value	Ctrl	Cases	23000000	1.1e-06	2.3e-07	****	Wilcoxon
RHBDF2	value	Ctrl	Cases	390000000	1.6e-05	3.9e-06	****	Wilcoxon
LOC101929147	value	Ctrl	Cases	699000000	2.8e-05	7.0e-06	****	Wilcoxon
NCLN	value	Ctrl	Cases	193000	1.3e-08	1.9e-09	****	Wilcoxon
POLA2	value	Ctrl	Cases	0.016558132209138	0.034	0.01656	*	Wilcoxon
PTGES3	value	Ctrl	Cases	0.00827356734850727	0.018	0.00827	**	Wilcoxon
RAB11FIP4	value	Ctrl	Cases	6620000000	0.00022	6.6e-05	****	Wilcoxon
ASB3,GPR75-ASB3	value	Ctrl	Cases	434000	2.9e-08	4.3e-09	****	Wilcoxon
PPM1K	value	Ctrl	Cases	0.000173703135521121	0.00054	0.00017	***	Wilcoxon
CEP89	value	Ctrl	Cases	1300000	7.9e-08	1.3e-08	****	Wilcoxon
ATP5O	value	Ctrl	Cases	36200000	1.8e-06	3.6e-07	****	Wilcoxon
SLC35A3	value	Ctrl	Cases	0.0580942158658631	0.1	0.05809	ns	Wilcoxon
SLC2A11	value	Ctrl	Cases	2500000000	9.2e-05	2.5e-05	****	Wilcoxon
FGD2	value	Ctrl	Cases	5120000000	0.00018	5.1e-05	****	Wilcoxon
ALKBH4,ORAI2	value	Ctrl	Cases	91100000	4.2e-06	9.1e-07	****	Wilcoxon
TOP1P1	value	Ctrl	Cases	688000	4.4e-08	6.9e-09	****	Wilcoxon
GLTSCR2	value	Ctrl	Cases	0.255555819108655	0.36	0.25556	ns	Wilcoxon
LARS	value	Ctrl	Cases	0.000149687634188843	0.00048	0.00015	***	Wilcoxon
ECE1	value	Ctrl	Cases	2920000	1.7e-07	2.9e-08	****	Wilcoxon
GRB2	value	Ctrl	Cases	0.241218848167639	0.34	0.24122	ns	Wilcoxon
ZNF529-AS1	value	Ctrl	Cases	0.000293419704450422	0.00087	0.00029	***	Wilcoxon
LONP1	value	Ctrl	Cases	0.0483272902544093	0.087	0.04833	*	Wilcoxon
LOC389906	value	Ctrl	Cases	0.0395196701310722	0.072	0.03952	*	Wilcoxon
SF3B3	value	Ctrl	Cases	0.0059623362124364	0.014	0.00596	**	Wilcoxon
USF2	value	Ctrl	Cases	99700	7.5e-09	1.0e-09	****	Wilcoxon
CLTC	value	Ctrl	Cases	103000	7.7e-09	1.0e-09	****	Wilcoxon
TRAPPC3	value	Ctrl	Cases	655000	4.2e-08	6.5e-09	****	Wilcoxon
OSTM1	value	Ctrl	Cases	726000	4.6e-08	7.3e-09	****	Wilcoxon
CRSP8P	value	Ctrl	Cases	0.94417605472032	0.96	0.94418	ns	Wilcoxon
NBEAL1	value	Ctrl	Cases	45400	3.6e-09	4.5e-10	****	Wilcoxon
SPG11	value	Ctrl	Cases	0.0207331422149567	0.041	0.02073	*	Wilcoxon
RNPEP	value	Ctrl	Cases	326000000	1.4e-05	3.3e-06	****	Wilcoxon
FAM65B	value	Ctrl	Cases	973000	6.1e-08	9.7e-09	****	Wilcoxon
PSPH	value	Ctrl	Cases	669000	4.3e-08	6.7e-09	****	Wilcoxon
TBK1	value	Ctrl	Cases	0.0606573029006526	0.11	0.06066	ns	Wilcoxon
EWSR1	value	Ctrl	Cases	640000000	2.6e-05	6.4e-06	****	Wilcoxon
PGLS	value	Ctrl	Cases	65400	5.1e-09	6.5e-10	****	Wilcoxon
COX7B	value	Ctrl	Cases	0.251927729797822	0.35	0.25193	ns	Wilcoxon
TCEANC2	value	Ctrl	Cases	0.152614642493577	0.23	0.15261	ns	Wilcoxon
CAB39	value	Ctrl	Cases	6610000	3.6e-07	6.6e-08	****	Wilcoxon
SLX4IP	value	Ctrl	Cases	235000000	1e-05	2.3e-06	****	Wilcoxon
HNRNPUL1	value	Ctrl	Cases	51900	4.1e-09	5.2e-10	****	Wilcoxon
STK38	value	Ctrl	Cases	78400000	3.6e-06	7.8e-07	****	Wilcoxon
MIA-RAB4B,RAB4B-EGLN2	value	Ctrl	Cases	17700000	9e-07	1.8e-07	****	Wilcoxon
XPO1	value	Ctrl	Cases	0.00277678968669493	0.0068	0.00278	**	Wilcoxon
RILPL2	value	Ctrl	Cases	0.00557844036565784	0.013	0.00558	**	Wilcoxon
UBE3C	value	Ctrl	Cases	0.000176468766478651	0.00055	0.00018	***	Wilcoxon
PPHLN1	value	Ctrl	Cases	2150000	1.3e-07	2.1e-08	****	Wilcoxon
MFSD11	value	Ctrl	Cases	0.145697497369284	0.22	0.14570	ns	Wilcoxon
CTSC	value	Ctrl	Cases	1670000000	6.3e-05	1.7e-05	****	Wilcoxon
UPP1	value	Ctrl	Cases	6340000000	0.00022	6.3e-05	****	Wilcoxon
NUP85	value	Ctrl	Cases	216000000	9.4e-06	2.2e-06	****	Wilcoxon
ITGB3BP	value	Ctrl	Cases	798000000	3.2e-05	8.0e-06	****	Wilcoxon
PSMC6	value	Ctrl	Cases	0.125224953747193	0.2	0.12522	ns	Wilcoxon
METTL2A	value	Ctrl	Cases	9060000	4.8e-07	9.1e-08	****	Wilcoxon
PPWD1	value	Ctrl	Cases	8980000	4.8e-07	9.0e-08	****	Wilcoxon
SLC17A5	value	Ctrl	Cases	0.0236343169160238	0.046	0.02363	*	Wilcoxon
RPS13	value	Ctrl	Cases	0.636311503105585	0.72	0.63631	ns	Wilcoxon
SPATA13	value	Ctrl	Cases	0.28483738808528	0.39	0.28484	ns	Wilcoxon
PFAS	value	Ctrl	Cases	86900	6.5e-09	8.7e-10	****	Wilcoxon
BZRAP1-AS1	value	Ctrl	Cases	0.0219934078077195	0.043	0.02199	*	Wilcoxon
GEMIN7	value	Ctrl	Cases	763000000	3e-05	7.6e-06	****	Wilcoxon
LCK	value	Ctrl	Cases	38000000	1.8e-06	3.8e-07	****	Wilcoxon
THEMIS2	value	Ctrl	Cases	0.00150644169262952	0.0039	0.00151	**	Wilcoxon
CCDC124	value	Ctrl	Cases	3830000	2.2e-07	3.8e-08	****	Wilcoxon
PAFAH1B1	value	Ctrl	Cases	0.397094933444117	0.51	0.39709	ns	Wilcoxon
CALCOCO2	value	Ctrl	Cases	0.000912431908581003	0.0025	0.00091	***	Wilcoxon
RPL7L1	value	Ctrl	Cases	342000000	1.4e-05	3.4e-06	****	Wilcoxon
PIK3AP1	value	Ctrl	Cases	353000000	1.5e-05	3.5e-06	****	Wilcoxon
CLECL1	value	Ctrl	Cases	23800000	1e-05	2.4e-06	****	Wilcoxon
QTRT1	value	Ctrl	Cases	3330000	1.9e-07	3.3e-08	****	Wilcoxon
TOR1B	value	Ctrl	Cases	518000	3.4e-08	5.2e-09	****	Wilcoxon
PDS5A	value	Ctrl	Cases	126000000	4.9e-05	1.3e-05	****	Wilcoxon
COL4A3BP	value	Ctrl	Cases	0.850849259453296	0.89	0.85085	ns	Wilcoxon
ITGB1BP1	value	Ctrl	Cases	169000	1.2e-08	1.7e-09	****	Wilcoxon
ARHGEF1	value	Ctrl	Cases	0.000102922541217661	0.00034	0.00010	***	Wilcoxon
GPR132	value	Ctrl	Cases	0.275816651129672	0.38	0.27582	ns	Wilcoxon
CLK1	value	Ctrl	Cases	128000000	5.7e-06	1.3e-06	****	Wilcoxon
C1RL	value	Ctrl	Cases	1700000	1e-07	1.7e-08	****	Wilcoxon
SLC39A11	value	Ctrl	Cases	28800000	1.4e-06	2.9e-07	****	Wilcoxon
DHFRL1	value	Ctrl	Cases	91100000	4.2e-06	9.1e-07	****	Wilcoxon
PDCD5	value	Ctrl	Cases	4160000000	0.00015	4.2e-05	****	Wilcoxon
RPL13AP5	value	Ctrl	Cases	2410000	1.2e-06	2.4e-07	****	Wilcoxon
FNDC3A	value	Ctrl	Cases	1430000000	5.4e-05	1.4e-05	****	Wilcoxon
MIR1304	value	Ctrl	Cases	1510000000	5.7e-05	1.5e-05	****	Wilcoxon
S100PBP	value	Ctrl	Cases	0.92856336054136	0.95	0.92856	ns	Wilcoxon
TRIM14	value	Ctrl	Cases	111000000	5e-06	1.1e-06	****	Wilcoxon
GART	value	Ctrl	Cases	0.0153322393026002	0.031	0.01533	*	Wilcoxon
LOC150776,RNU6-81P	value	Ctrl	Cases	1790000	1.1e-07	1.8e-08	****	Wilcoxon
LOC440434	value	Ctrl	Cases	0.00125824838305266	0.0033	0.00126	**	Wilcoxon
PPP1R21	value	Ctrl	Cases	0.00603220827945282	0.014	0.00603	**	Wilcoxon
WSB1	value	Ctrl	Cases	0.325482080165161	0.43	0.32548	ns	Wilcoxon
SOS1	value	Ctrl	Cases	0.000591246187994631	0.0017	0.00059	***	Wilcoxon
RPL38	value	Ctrl	Cases	930000	5.8e-08	9.3e-09	****	Wilcoxon
CSK	value	Ctrl	Cases	0.00388679609528297	0.0092	0.00389	**	Wilcoxon
PRR13	value	Ctrl	Cases	77300000	3.6e-06	7.7e-07	****	Wilcoxon
TBC1D17	value	Ctrl	Cases	24400000	1.1e-05	2.4e-06	****	Wilcoxon
TCF3	value	Ctrl	Cases	147000	1e-08	1.5e-09	****	Wilcoxon
CSNK1A1	value	Ctrl	Cases	0.68541305941332	0.77	0.68541	ns	Wilcoxon
CRTC2	value	Ctrl	Cases	247000000	1.1e-05	2.5e-06	****	Wilcoxon
FANCA	value	Ctrl	Cases	0.0066979456567496	0.015	0.00670	**	Wilcoxon
UBE2L3	value	Ctrl	Cases	10300000	5.4e-07	1.0e-07	****	Wilcoxon
ARID1A	value	Ctrl	Cases	0.000653357319630422	0.0018	0.00065	***	Wilcoxon
DIAPH1	value	Ctrl	Cases	15400000	7.9e-07	1.5e-07	****	Wilcoxon
RRN3P3	value	Ctrl	Cases	4780000	2.7e-07	4.8e-08	****	Wilcoxon
MVP	value	Ctrl	Cases	0.425118951793865	0.53	0.42512	ns	Wilcoxon
FAIM3	value	Ctrl	Cases	3160000000	0.00011	3.2e-05	****	Wilcoxon
DPF2	value	Ctrl	Cases	1080000	6.6e-08	1.1e-08	****	Wilcoxon
EIF2S2	value	Ctrl	Cases	0.00129030161235015	0.0034	0.00129	**	Wilcoxon
LYST	value	Ctrl	Cases	23800000	1.2e-06	2.4e-07	****	Wilcoxon
STAG1	value	Ctrl	Cases	1230000	7.5e-08	1.2e-08	****	Wilcoxon
RAD51-AS1	value	Ctrl	Cases	4230000000	0.00015	4.2e-05	****	Wilcoxon
LOC101927027	value	Ctrl	Cases	0.00338586763246485	0.0081	0.00339	**	Wilcoxon
UTP14C	value	Ctrl	Cases	5360	5.1e-10	5.4e-11	****	Wilcoxon
NLRC3	value	Ctrl	Cases	290000000	1.2e-05	2.9e-06	****	Wilcoxon
ZNF544	value	Ctrl	Cases	0.0387563704815504	0.071	0.03876	*	Wilcoxon
AIM2	value	Ctrl	Cases	650000	4.2e-08	6.5e-09	****	Wilcoxon
POLE2	value	Ctrl	Cases	0.00059923729581835	0.0017	0.00060	***	Wilcoxon
TFE3	value	Ctrl	Cases	3040000	1.7e-07	3.0e-08	****	Wilcoxon
SH2B2	value	Ctrl	Cases	0.000121158967501227	0.00039	0.00012	***	Wilcoxon
DHTKD1	value	Ctrl	Cases	0.0501538991334817	0.089	0.05015	ns	Wilcoxon
CIDECP	value	Ctrl	Cases	2730000	1.6e-07	2.7e-08	****	Wilcoxon
FAM117A	value	Ctrl	Cases	692000	4.4e-08	6.9e-09	****	Wilcoxon
LRP5L	value	Ctrl	Cases	0.00606297149902325	0.014	0.00606	**	Wilcoxon
DDX19A	value	Ctrl	Cases	0.786141678134878	0.85	0.78614	ns	Wilcoxon
SRP19	value	Ctrl	Cases	0.963547225136416	0.97	0.96355	ns	Wilcoxon
SRFBP1	value	Ctrl	Cases	16900000	8.6e-07	1.7e-07	****	Wilcoxon
MAP2K2	value	Ctrl	Cases	0.000184853020743995	0.00057	0.00018	***	Wilcoxon
KLHDC4	value	Ctrl	Cases	4140000000	0.00015	4.1e-05	****	Wilcoxon
ZNF626	value	Ctrl	Cases	6580000	3.6e-07	6.6e-08	****	Wilcoxon
MTA3	value	Ctrl	Cases	0.00569998720360809	0.013	0.00570	**	Wilcoxon
NT5C2	value	Ctrl	Cases	0.305238715819296	0.41	0.30524	ns	Wilcoxon
LOC401320	value	Ctrl	Cases	0.00521001671030279	0.012	0.00521	**	Wilcoxon
FBXL12	value	Ctrl	Cases	1780000000	6.7e-05	1.8e-05	****	Wilcoxon
ZNF721	value	Ctrl	Cases	803000000	3.2e-05	8.0e-06	****	Wilcoxon
PCMTD1	value	Ctrl	Cases	1060000	6.5e-08	1.1e-08	****	Wilcoxon
RPS10,RPS10-NUDT3	value	Ctrl	Cases	228000000	9.9e-06	2.3e-06	****	Wilcoxon
MRM1	value	Ctrl	Cases	1100000	6.8e-08	1.1e-08	****	Wilcoxon
ZNF321P	value	Ctrl	Cases	7630000	4.1e-07	7.6e-08	****	Wilcoxon
GNL3	value	Ctrl	Cases	0.000239979637727553	0.00073	0.00024	***	Wilcoxon
ST3GAL2	value	Ctrl	Cases	0.00876115897760921	0.019	0.00876	**	Wilcoxon
DDX46	value	Ctrl	Cases	0.0230419658182913	0.045	0.02304	*	Wilcoxon
SFI1	value	Ctrl	Cases	0.67477182422505	0.76	0.67477	ns	Wilcoxon
RHOH	value	Ctrl	Cases	0.293220614072451	0.4	0.29322	ns	Wilcoxon
FYN	value	Ctrl	Cases	475000000	2e-05	4.7e-06	****	Wilcoxon
DDX55	value	Ctrl	Cases	92200000	4.2e-06	9.2e-07	****	Wilcoxon
STX12	value	Ctrl	Cases	30600000	1.5e-06	3.1e-07	****	Wilcoxon
PSMB3	value	Ctrl	Cases	41100000	2e-06	4.1e-07	****	Wilcoxon
PML	value	Ctrl	Cases	0.707939250015384	0.78	0.70794	ns	Wilcoxon
WDR26	value	Ctrl	Cases	3180000000	0.00011	3.2e-05	****	Wilcoxon
SIRT2	value	Ctrl	Cases	58400000	2.8e-06	5.8e-07	****	Wilcoxon
NUP133	value	Ctrl	Cases	2220000	1.3e-07	2.2e-08	****	Wilcoxon
PSMD7	value	Ctrl	Cases	0.000177028413094677	0.00055	0.00018	***	Wilcoxon
RSF1	value	Ctrl	Cases	0.00493924244782786	0.011	0.00494	**	Wilcoxon
MRPS21	value	Ctrl	Cases	4650000	2.6e-07	4.7e-08	****	Wilcoxon
C19orf48	value	Ctrl	Cases	0.00204062603787691	0.0052	0.00204	**	Wilcoxon
DCAF10	value	Ctrl	Cases	0.0996805348667727	0.16	0.09968	ns	Wilcoxon
TRIM66	value	Ctrl	Cases	4530000	2.5e-07	4.5e-08	****	Wilcoxon
SDE2	value	Ctrl	Cases	0.0359559880063154	0.067	0.03596	*	Wilcoxon
RPL13	value	Ctrl	Cases	106000000	4.8e-06	1.1e-06	****	Wilcoxon
MIR1254-1	value	Ctrl	Cases	326000000	1.4e-05	3.3e-06	****	Wilcoxon
MARK3	value	Ctrl	Cases	0.0593911468173194	0.1	0.05939	ns	Wilcoxon
HARS	value	Ctrl	Cases	686000000	2.7e-05	6.9e-06	****	Wilcoxon
KLHL22	value	Ctrl	Cases	104000000	4.8e-06	1.0e-06	****	Wilcoxon
ARPC1B	value	Ctrl	Cases	492000000	2e-05	4.9e-06	****	Wilcoxon
ICOSLG	value	Ctrl	Cases	0.014962498669984	0.031	0.01496	*	Wilcoxon
TATDN1	value	Ctrl	Cases	258000	1.5e-07	2.6e-08	****	Wilcoxon
ZFP30	value	Ctrl	Cases	18200000	9.2e-07	1.8e-07	****	Wilcoxon
CARM1	value	Ctrl	Cases	11700000	6e-07	1.2e-07	****	Wilcoxon
LSG1	value	Ctrl	Cases	24100	1.4e-07	2.4e-08	****	Wilcoxon
UBE2B	value	Ctrl	Cases	0.0106745584070908	0.023	0.01067	*	Wilcoxon
EIF2B4	value	Ctrl	Cases	8560000	4.6e-07	8.6e-08	****	Wilcoxon
WBSCR22	value	Ctrl	Cases	0.000560943246893633	0.0016	0.00056	***	Wilcoxon
SETDB1	value	Ctrl	Cases	3770000000	0.00013	3.8e-05	****	Wilcoxon
GSDMB	value	Ctrl	Cases	25700000	1.3e-06	2.6e-07	****	Wilcoxon
UBTF	value	Ctrl	Cases	167000000	6.3e-05	1.7e-05	****	Wilcoxon
BSDC1	value	Ctrl	Cases	403000000	0.00014	4.0e-05	****	Wilcoxon
PLEKHA8P1	value	Ctrl	Cases	0.00131703772454983	0.0035	0.00132	**	Wilcoxon
CSMD1	value	Ctrl	Cases	9850	8.9e-10	9.9e-11	****	Wilcoxon
RPS3A	value	Ctrl	Cases	0.0043427054978688	0.01	0.00434	**	Wilcoxon
ATP5G1	value	Ctrl	Cases	2000000	1.2e-07	2.0e-08	****	Wilcoxon
SEL1L3	value	Ctrl	Cases	0.00114771858756848	0.0031	0.00115	**	Wilcoxon
VPS51	value	Ctrl	Cases	0.000871308019952077	0.0024	0.00087	***	Wilcoxon
AK3	value	Ctrl	Cases	0.0256026298808298	0.05	0.02560	*	Wilcoxon
USP34	value	Ctrl	Cases	0.720961454245612	0.79	0.72096	ns	Wilcoxon
BPTF	value	Ctrl	Cases	0.0010567425346501	0.0028	0.00106	**	Wilcoxon
MYO9B	value	Ctrl	Cases	0.121584732880041	0.19	0.12158	ns	Wilcoxon
CECR1	value	Ctrl	Cases	114000000	5.2e-06	1.1e-06	****	Wilcoxon
FCHO1	value	Ctrl	Cases	545000000	2.2e-05	5.5e-06	****	Wilcoxon
LOC100288637	value	Ctrl	Cases	0.00712601224973027	0.016	0.00713	**	Wilcoxon
MALSU1	value	Ctrl	Cases	3950000	2.2e-07	3.9e-08	****	Wilcoxon
TM7SF3	value	Ctrl	Cases	0.228353797832619	0.32	0.22835	ns	Wilcoxon
MTF2	value	Ctrl	Cases	2680000000	9.8e-05	2.7e-05	****	Wilcoxon
NMT1	value	Ctrl	Cases	3830000000	0.00014	3.8e-05	****	Wilcoxon
GPATCH2L	value	Ctrl	Cases	1360000000	5.2e-05	1.4e-05	****	Wilcoxon
RAB5A	value	Ctrl	Cases	0.00230231316401414	0.0058	0.00230	**	Wilcoxon
MPRIP	value	Ctrl	Cases	0.0114333937638894	0.024	0.01143	*	Wilcoxon
ADCK2	value	Ctrl	Cases	11600000	6e-07	1.2e-07	****	Wilcoxon
UNK	value	Ctrl	Cases	0.00214035126080653	0.0054	0.00214	**	Wilcoxon
TGIF2,TGIF2-C20orf24	value	Ctrl	Cases	0.817770383111201	0.88	0.81777	ns	Wilcoxon
PVT1	value	Ctrl	Cases	0.469752825786411	0.58	0.46975	ns	Wilcoxon
SRSF4	value	Ctrl	Cases	0.755268208721414	0.82	0.75527	ns	Wilcoxon
COLGALT1	value	Ctrl	Cases	5590000	3.1e-07	5.6e-08	****	Wilcoxon
NR2C1	value	Ctrl	Cases	0.000698449881262443	0.0019	0.00070	***	Wilcoxon
MIATNB	value	Ctrl	Cases	18300000	9.2e-07	1.8e-07	****	Wilcoxon
NIPA2	value	Ctrl	Cases	3730000000	0.00013	3.7e-05	****	Wilcoxon
PSMA3-AS1	value	Ctrl	Cases	0.000614367238140258	0.0017	0.00061	***	Wilcoxon
OSGEPL1	value	Ctrl	Cases	0.180932801643523	0.27	0.18093	ns	Wilcoxon
TATDN3	value	Ctrl	Cases	0.000132282476119019	0.00042	0.00013	***	Wilcoxon
HNRNPL	value	Ctrl	Cases	0.00183322466802762	0.0047	0.00183	**	Wilcoxon
CAMLG	value	Ctrl	Cases	0.00174279228979631	0.0045	0.00174	**	Wilcoxon
SHC1	value	Ctrl	Cases	6240000	3.4e-07	6.2e-08	****	Wilcoxon
UBE2J1	value	Ctrl	Cases	21900000	1.1e-06	2.2e-07	****	Wilcoxon
LONP2	value	Ctrl	Cases	0.0100303181120832	0.022	0.01003	*	Wilcoxon
NSUN3	value	Ctrl	Cases	0.000215639169108892	0.00066	0.00022	***	Wilcoxon
POLR2J4	value	Ctrl	Cases	5780000000	0.0002	5.8e-05	****	Wilcoxon
ZNF346	value	Ctrl	Cases	2220000000	8.2e-05	2.2e-05	****	Wilcoxon
GTF3C2	value	Ctrl	Cases	0.0488287933612151	0.087	0.04883	*	Wilcoxon
UGCG	value	Ctrl	Cases	0.714565480249824	0.79	0.71457	ns	Wilcoxon
UBE2K	value	Ctrl	Cases	0.704231380707523	0.78	0.70423	ns	Wilcoxon
STX5	value	Ctrl	Cases	0.198259386325388	0.29	0.19826	ns	Wilcoxon
WARS	value	Ctrl	Cases	0.00678633060094321	0.015	0.00679	**	Wilcoxon
IGBP1	value	Ctrl	Cases	0.0235103827046287	0.046	0.02351	*	Wilcoxon
UQCRH	value	Ctrl	Cases	0.143424612302283	0.22	0.14342	ns	Wilcoxon
TMEM38A	value	Ctrl	Cases	0.61746460134643	0.71	0.61746	ns	Wilcoxon
C14orf159	value	Ctrl	Cases	0.000525733929172408	0.0015	0.00053	***	Wilcoxon
WAC	value	Ctrl	Cases	0.600733753620025	0.69	0.60073	ns	Wilcoxon
LRCH3	value	Ctrl	Cases	0.396623428583581	0.51	0.39662	ns	Wilcoxon
NUP98	value	Ctrl	Cases	0.00208923790560422	0.0053	0.00209	**	Wilcoxon
PWP1	value	Ctrl	Cases	7900000	4.2e-07	7.9e-08	****	Wilcoxon
PHYKPL	value	Ctrl	Cases	1610000000	6.1e-05	1.6e-05	****	Wilcoxon
SPRYD7	value	Ctrl	Cases	0.000153452367733941	0.00049	0.00015	***	Wilcoxon
PPP5C	value	Ctrl	Cases	156000000	6.9e-06	1.6e-06	****	Wilcoxon
LINC00339	value	Ctrl	Cases	266000000	1.1e-05	2.7e-06	****	Wilcoxon
CD80	value	Ctrl	Cases	59700000	0.0002	6.0e-05	****	Wilcoxon
LOC101060091	value	Ctrl	Cases	0.000598700769862471	0.0017	0.00060	***	Wilcoxon
RNF135	value	Ctrl	Cases	0.00174066042720869	0.0045	0.00174	**	Wilcoxon
COG1	value	Ctrl	Cases	284000000	1.2e-05	2.8e-06	****	Wilcoxon
LINC00954	value	Ctrl	Cases	9130000	4.8e-07	9.1e-08	****	Wilcoxon
CASC5	value	Ctrl	Cases	0.549353220512484	0.64	0.54935	ns	Wilcoxon
ZC3H14	value	Ctrl	Cases	80100000	3.7e-06	8.0e-07	****	Wilcoxon
GAK	value	Ctrl	Cases	0.00223975250537098	0.0056	0.00224	**	Wilcoxon
ZSCAN9	value	Ctrl	Cases	919000	4.9e-07	9.2e-08	****	Wilcoxon
ZNF562	value	Ctrl	Cases	0.00198771945960418	0.0051	0.00199	**	Wilcoxon
ATOX1	value	Ctrl	Cases	0.0493835878432752	0.088	0.04938	*	Wilcoxon
PGK1	value	Ctrl	Cases	0.712797013843479	0.78	0.71280	ns	Wilcoxon
SHARPIN	value	Ctrl	Cases	0.0876265464035478	0.15	0.08763	ns	Wilcoxon
MIR548AZ	value	Ctrl	Cases	1800000000	6.7e-05	1.8e-05	****	Wilcoxon
BCL7A	value	Ctrl	Cases	341000000	1.4e-05	3.4e-06	****	Wilcoxon
PCF11	value	Ctrl	Cases	14300000	7.3e-07	1.4e-07	****	Wilcoxon
TMEM156	value	Ctrl	Cases	0.0180892511152525	0.037	0.01809	*	Wilcoxon
BLK	value	Ctrl	Cases	0.514654172125545	0.62	0.51465	ns	Wilcoxon
ZNF793	value	Ctrl	Cases	13900000	7.1e-07	1.4e-07	****	Wilcoxon
STK10	value	Ctrl	Cases	5160000000	0.00018	5.2e-05	****	Wilcoxon
LOC283710	value	Ctrl	Cases	0.0729485642228169	0.12	0.07295	ns	Wilcoxon
AKAP9	value	Ctrl	Cases	0.12747660755244	0.2	0.12748	ns	Wilcoxon
ELP6	value	Ctrl	Cases	0.000296443193779126	0.00088	0.00030	***	Wilcoxon
ST3GAL5	value	Ctrl	Cases	2490000	1.2e-06	2.5e-07	****	Wilcoxon
P4HB	value	Ctrl	Cases	0.0620223613661747	0.11	0.06202	ns	Wilcoxon
GRAMD1B	value	Ctrl	Cases	0.000259336952045202	0.00078	0.00026	***	Wilcoxon
TAF15	value	Ctrl	Cases	0.943067825428639	0.96	0.94307	ns	Wilcoxon
LGALS3	value	Ctrl	Cases	43400000	2.1e-06	4.3e-07	****	Wilcoxon
WDR73	value	Ctrl	Cases	0.853476189204915	0.9	0.85348	ns	Wilcoxon
UBXN7	value	Ctrl	Cases	0.129718191980072	0.2	0.12972	ns	Wilcoxon
MIR1273H	value	Ctrl	Cases	420000000	0.00015	4.2e-05	****	Wilcoxon
LYN	value	Ctrl	Cases	0.606400409923878	0.69	0.60640	ns	Wilcoxon
ARID4B	value	Ctrl	Cases	0.0286580179742262	0.055	0.02866	*	Wilcoxon
DDX39A	value	Ctrl	Cases	0.0130360283562163	0.027	0.01304	*	Wilcoxon
GPBP1L1	value	Ctrl	Cases	0.691338611846704	0.77	0.69134	ns	Wilcoxon
CTPS2	value	Ctrl	Cases	6590000000	0.00022	6.6e-05	****	Wilcoxon
TAF6	value	Ctrl	Cases	22300000	1.1e-06	2.2e-07	****	Wilcoxon
CTC-338M12.4	value	Ctrl	Cases	5110000000	0.00018	5.1e-05	****	Wilcoxon
GK5	value	Ctrl	Cases	372000000	1.6e-05	3.7e-06	****	Wilcoxon
PCYOX1L	value	Ctrl	Cases	20900000	1.1e-06	2.1e-07	****	Wilcoxon
TXNL4A	value	Ctrl	Cases	101000000	4.7e-06	1.0e-06	****	Wilcoxon
PKNOX1	value	Ctrl	Cases	9920000000	0.00033	9.9e-05	****	Wilcoxon
SLC43A2	value	Ctrl	Cases	56000000	2.7e-06	5.6e-07	****	Wilcoxon
SNRPA1	value	Ctrl	Cases	0.180956622622254	0.27	0.18096	ns	Wilcoxon
AP3S2,C15orf38-AP3S2	value	Ctrl	Cases	0.00603071071052546	0.014	0.00603	**	Wilcoxon
ZNF500	value	Ctrl	Cases	0.405774185617621	0.51	0.40577	ns	Wilcoxon
SDCCAG3	value	Ctrl	Cases	2100000000	7.8e-05	2.1e-05	****	Wilcoxon
RPL36A	value	Ctrl	Cases	0.0242550165150729	0.047	0.02426	*	Wilcoxon
MESDC2	value	Ctrl	Cases	6320000000	0.00022	6.3e-05	****	Wilcoxon
MPPE1	value	Ctrl	Cases	8010000000	0.00027	8.0e-05	****	Wilcoxon
PMF1,PMF1-BGLAP	value	Ctrl	Cases	2100000000	7.8e-05	2.1e-05	****	Wilcoxon
PGAP2	value	Ctrl	Cases	0.00427463172293548	0.01	0.00427	**	Wilcoxon
DTX1	value	Ctrl	Cases	36200000	1.8e-06	3.6e-07	****	Wilcoxon
BCL2	value	Ctrl	Cases	0.241313767771567	0.34	0.24131	ns	Wilcoxon
DNAJC5	value	Ctrl	Cases	0.0275578247744437	0.053	0.02756	*	Wilcoxon
CPSF7	value	Ctrl	Cases	33400000	1.6e-06	3.3e-07	****	Wilcoxon
SYK	value	Ctrl	Cases	155000000	6.9e-06	1.5e-06	****	Wilcoxon
RNPS1	value	Ctrl	Cases	5320000000	0.00018	5.3e-05	****	Wilcoxon
ANKIB1	value	Ctrl	Cases	0.640865264617636	0.73	0.64087	ns	Wilcoxon
ZNF394	value	Ctrl	Cases	0.000715709983302463	0.002	0.00072	***	Wilcoxon
DHODH	value	Ctrl	Cases	104000000	4.7e-06	1.0e-06	****	Wilcoxon
GPBP1	value	Ctrl	Cases	1330000000	5.1e-05	1.3e-05	****	Wilcoxon
TMA7	value	Ctrl	Cases	452000000	0.00016	4.5e-05	****	Wilcoxon
RNF207	value	Ctrl	Cases	0.29154258803702	0.4	0.29154	ns	Wilcoxon
LINC00926	value	Ctrl	Cases	422000000	1.7e-05	4.2e-06	****	Wilcoxon
SNAPC1	value	Ctrl	Cases	408000000	1.7e-05	4.1e-06	****	Wilcoxon
KIAA0930	value	Ctrl	Cases	1490000	9e-08	1.5e-08	****	Wilcoxon
GUCY1A2	value	Ctrl	Cases	453000000	1.9e-05	4.5e-06	****	Wilcoxon
CTDSP1	value	Ctrl	Cases	0.405085689195582	0.51	0.40509	ns	Wilcoxon
R3HDM1	value	Ctrl	Cases	0.000883498334724003	0.0024	0.00088	***	Wilcoxon
GON4L	value	Ctrl	Cases	0.000731003872624268	0.002	0.00073	***	Wilcoxon
UVRAG	value	Ctrl	Cases	0.0397848247227951	0.073	0.03978	*	Wilcoxon
MPHOSPH9	value	Ctrl	Cases	0.00025950530211205	0.00078	0.00026	***	Wilcoxon
RBM4	value	Ctrl	Cases	0.850074302397192	0.89	0.85007	ns	Wilcoxon
NDC80	value	Ctrl	Cases	4860000	2.3e-06	4.9e-07	****	Wilcoxon
ZNF160	value	Ctrl	Cases	6020000000	0.00021	6.0e-05	****	Wilcoxon
RASGRF1	value	Ctrl	Cases	49200000	2.3e-06	4.9e-07	****	Wilcoxon
DHDDS	value	Ctrl	Cases	1250000000	4.8e-05	1.2e-05	****	Wilcoxon
PSMD11	value	Ctrl	Cases	0.00216021044045575	0.0054	0.00216	**	Wilcoxon
GABPB1-AS1	value	Ctrl	Cases	0.921727691506341	0.94	0.92173	ns	Wilcoxon
DNAJC2	value	Ctrl	Cases	9090000000	0.0003	9.1e-05	****	Wilcoxon
RPA1	value	Ctrl	Cases	828000000	3.3e-05	8.3e-06	****	Wilcoxon
CARD8	value	Ctrl	Cases	0.191562157867407	0.28	0.19156	ns	Wilcoxon
ELMOD3	value	Ctrl	Cases	160000000	7.1e-06	1.6e-06	****	Wilcoxon
GUCD1	value	Ctrl	Cases	50500000	2.4e-06	5.0e-07	****	Wilcoxon
VOPP1	value	Ctrl	Cases	0.000103860626264708	0.00034	0.00010	***	Wilcoxon
CD70	value	Ctrl	Cases	0.000566247455165069	0.0016	0.00057	***	Wilcoxon
PCYT1A	value	Ctrl	Cases	558000000	2.3e-05	5.6e-06	****	Wilcoxon
LTV1	value	Ctrl	Cases	0.00674792286282408	0.015	0.00675	**	Wilcoxon
ZNF652	value	Ctrl	Cases	2720000	1.6e-07	2.7e-08	****	Wilcoxon
CCND3	value	Ctrl	Cases	0.00025556498168667	0.00077	0.00026	***	Wilcoxon
RABGAP1L	value	Ctrl	Cases	0.729514936839355	0.8	0.72951	ns	Wilcoxon
PLD3	value	Ctrl	Cases	0.0231239708601111	0.045	0.02312	*	Wilcoxon
KIAA0101	value	Ctrl	Cases	0.000711319612502616	0.002	0.00071	***	Wilcoxon
VPS45	value	Ctrl	Cases	663000000	2.6e-05	6.6e-06	****	Wilcoxon
DENND3	value	Ctrl	Cases	0.330113247599361	0.44	0.33011	ns	Wilcoxon
PEX16	value	Ctrl	Cases	71000000	3.3e-06	7.1e-07	****	Wilcoxon
FAM214A	value	Ctrl	Cases	24400000	1.1e-05	2.4e-06	****	Wilcoxon
HNRNPC	value	Ctrl	Cases	0.0223002553777465	0.044	0.02230	*	Wilcoxon
RPL34	value	Ctrl	Cases	0.508480714317869	0.61	0.50848	ns	Wilcoxon
GBF1	value	Ctrl	Cases	0.0116756267924052	0.025	0.01168	*	Wilcoxon
NUP50	value	Ctrl	Cases	4050000000	0.00014	4.1e-05	****	Wilcoxon
ADA	value	Ctrl	Cases	105000000	4.8e-06	1.0e-06	****	Wilcoxon
RASGRP3	value	Ctrl	Cases	0.0452555739768679	0.081	0.04526	*	Wilcoxon
POM121	value	Ctrl	Cases	0.00164087136563882	0.0043	0.00164	**	Wilcoxon
HNRNPF	value	Ctrl	Cases	69400000	3.2e-06	6.9e-07	****	Wilcoxon
NDUFB2	value	Ctrl	Cases	1410000000	5.4e-05	1.4e-05	****	Wilcoxon
RPUSD4	value	Ctrl	Cases	0.000171335746396957	0.00054	0.00017	***	Wilcoxon
LGMN	value	Ctrl	Cases	5370000000	0.00019	5.4e-05	****	Wilcoxon
HN1	value	Ctrl	Cases	751000	3.5e-06	7.5e-07	****	Wilcoxon
TMEM138	value	Ctrl	Cases	275000000	1.2e-05	2.7e-06	****	Wilcoxon
ATP5J2-PTCD1,CPSF4	value	Ctrl	Cases	0.00143099285271091	0.0038	0.00143	**	Wilcoxon
FPGS	value	Ctrl	Cases	0.9680673433256	0.98	0.96807	ns	Wilcoxon
MYL12B	value	Ctrl	Cases	0.293174008406424	0.4	0.29317	ns	Wilcoxon
MON2	value	Ctrl	Cases	0.0237307441785038	0.046	0.02373	*	Wilcoxon
KIAA1841	value	Ctrl	Cases	107000000	4.9e-06	1.1e-06	****	Wilcoxon
WDR45B	value	Ctrl	Cases	0.235483197698533	0.33	0.23548	ns	Wilcoxon
NBR2	value	Ctrl	Cases	2580000000	9.5e-05	2.6e-05	****	Wilcoxon
DIDO1	value	Ctrl	Cases	316000000	1.3e-05	3.2e-06	****	Wilcoxon
MEF2BNB-MEF2B	value	Ctrl	Cases	295000000	1.3e-05	3.0e-06	****	Wilcoxon
ABCC1	value	Ctrl	Cases	0.0014038346747024	0.0037	0.00140	**	Wilcoxon
NAE1	value	Ctrl	Cases	108000000	4.9e-06	1.1e-06	****	Wilcoxon
SIPA1	value	Ctrl	Cases	172000000	7.5e-06	1.7e-06	****	Wilcoxon
PPIE	value	Ctrl	Cases	0.00518385522065041	0.012	0.00518	**	Wilcoxon
ZSWIM6	value	Ctrl	Cases	0.000191025157316795	0.00059	0.00019	***	Wilcoxon
EMP3	value	Ctrl	Cases	0.0185056781785592	0.037	0.01851	*	Wilcoxon
INTS4	value	Ctrl	Cases	0.000177477170230954	0.00055	0.00018	***	Wilcoxon
ZSCAN30	value	Ctrl	Cases	0.000206831131914517	0.00063	0.00021	***	Wilcoxon
TXN	value	Ctrl	Cases	0.0217072928257705	0.043	0.02171	*	Wilcoxon
BNIP2	value	Ctrl	Cases	0.687666746634394	0.77	0.68767	ns	Wilcoxon
ST8SIA4	value	Ctrl	Cases	0.453294066633921	0.56	0.45329	ns	Wilcoxon
RPS8	value	Ctrl	Cases	0.0038062073750044	0.0091	0.00381	**	Wilcoxon
SLFN13	value	Ctrl	Cases	8250000000	0.00028	8.2e-05	****	Wilcoxon
OXR1	value	Ctrl	Cases	0.135260140058679	0.21	0.13526	ns	Wilcoxon
PECR	value	Ctrl	Cases	0.000692522551613339	0.0019	0.00069	***	Wilcoxon
MNAT1	value	Ctrl	Cases	0.00201518714613382	0.0051	0.00202	**	Wilcoxon
DISC1FP1	value	Ctrl	Cases	305000	2.1e-08	3.1e-09	****	Wilcoxon
C4orf29	value	Ctrl	Cases	0.23233337480209	0.33	0.23233	ns	Wilcoxon
TPCN1	value	Ctrl	Cases	0.00158771394357986	0.0041	0.00159	**	Wilcoxon
SREBF2	value	Ctrl	Cases	0.00973792722012268	0.021	0.00974	**	Wilcoxon
DDB2	value	Ctrl	Cases	0.000946521612135402	0.0025	0.00095	***	Wilcoxon
TMEM41B	value	Ctrl	Cases	0.00643557599525267	0.015	0.00644	**	Wilcoxon
TAF11	value	Ctrl	Cases	0.659302509399366	0.75	0.65930	ns	Wilcoxon
ZRSR2	value	Ctrl	Cases	0.00071628217037725	0.002	0.00072	***	Wilcoxon
CDC42SE2	value	Ctrl	Cases	0.0367275327833975	0.068	0.03673	*	Wilcoxon
PPIL2	value	Ctrl	Cases	16200000	7.2e-06	1.6e-06	****	Wilcoxon
TRNAU1AP	value	Ctrl	Cases	0.162662767446665	0.24	0.16266	ns	Wilcoxon
HIF1A	value	Ctrl	Cases	0.0898543845520573	0.15	0.08985	ns	Wilcoxon
UBE2D3	value	Ctrl	Cases	0.917231923756912	0.94	0.91723	ns	Wilcoxon
VCPKMT	value	Ctrl	Cases	5570000000	0.00019	5.6e-05	****	Wilcoxon
IKBKB	value	Ctrl	Cases	8940000000	0.0003	8.9e-05	****	Wilcoxon
TCFL5	value	Ctrl	Cases	2460000000	9.1e-05	2.5e-05	****	Wilcoxon
MTG1	value	Ctrl	Cases	993000000	3.9e-05	9.9e-06	****	Wilcoxon
SNAP23	value	Ctrl	Cases	0.000390321583105389	0.0011	0.00039	***	Wilcoxon
PSMG2	value	Ctrl	Cases	5810000	2.3e-05	5.8e-06	****	Wilcoxon
GNB2L1	value	Ctrl	Cases	4130000000	0.00015	4.1e-05	****	Wilcoxon
IFI27L1	value	Ctrl	Cases	0.000631270486188144	0.0018	0.00063	***	Wilcoxon
NUTF2	value	Ctrl	Cases	163000000	7.2e-06	1.6e-06	****	Wilcoxon
ABHD14B	value	Ctrl	Cases	0.0426682131563844	0.077	0.04267	*	Wilcoxon
KIZ	value	Ctrl	Cases	289000000	1.2e-05	2.9e-06	****	Wilcoxon
ANKFY1	value	Ctrl	Cases	2840000000	0.0001	2.8e-05	****	Wilcoxon
LRR1	value	Ctrl	Cases	596000000	2.4e-05	6.0e-06	****	Wilcoxon
LOC146880	value	Ctrl	Cases	180000000	7.9e-06	1.8e-06	****	Wilcoxon
DAPK1	value	Ctrl	Cases	0.0721235847462647	0.12	0.07212	ns	Wilcoxon
SH2D3C	value	Ctrl	Cases	0.000238495989925897	0.00073	0.00024	***	Wilcoxon
SETDB2	value	Ctrl	Cases	979000000	3.8e-05	9.8e-06	****	Wilcoxon
REV1	value	Ctrl	Cases	0.33234091519277	0.44	0.33234	ns	Wilcoxon
PRKDC	value	Ctrl	Cases	0.000126718297741248	0.00041	0.00013	***	Wilcoxon
MBTD1	value	Ctrl	Cases	0.000292905470558853	0.00087	0.00029	***	Wilcoxon
HKR1	value	Ctrl	Cases	0.00108115997325809	0.0029	0.00108	**	Wilcoxon
FOXJ3	value	Ctrl	Cases	0.000324396384979831	0.00096	0.00032	***	Wilcoxon
BAX	value	Ctrl	Cases	0.200279828030477	0.29	0.20028	ns	Wilcoxon
TCEB3-AS1	value	Ctrl	Cases	0.00800162375784965	0.018	0.00800	**	Wilcoxon
FLJ10038	value	Ctrl	Cases	223000000	9.7e-06	2.2e-06	****	Wilcoxon
DLSTP1	value	Ctrl	Cases	6.06	8.3e-12	6.1e-13	****	Wilcoxon
CPEB3	value	Ctrl	Cases	0.0897546485586169	0.15	0.08975	ns	Wilcoxon
TCF12	value	Ctrl	Cases	0.000118577497574587	0.00039	0.00012	***	Wilcoxon
LOC646214	value	Ctrl	Cases	0.0315196938214871	0.06	0.03152	*	Wilcoxon
PTPN7	value	Ctrl	Cases	0.000325979371622936	0.00096	0.00033	***	Wilcoxon
ORAI1	value	Ctrl	Cases	0.293545106764061	0.4	0.29355	ns	Wilcoxon
SNRPN,SNURF	value	Ctrl	Cases	5820000000	0.0002	5.8e-05	****	Wilcoxon
CAMK1D	value	Ctrl	Cases	0.747729896953052	0.82	0.74773	ns	Wilcoxon
TCTN1	value	Ctrl	Cases	0.0292805759289149	0.056	0.02928	*	Wilcoxon
IP6K2	value	Ctrl	Cases	0.000173538328622983	0.00054	0.00017	***	Wilcoxon
DAZAP1	value	Ctrl	Cases	1630000000	6.1e-05	1.6e-05	****	Wilcoxon
LIMK1	value	Ctrl	Cases	323000000	1.4e-05	3.2e-06	****	Wilcoxon
REXO1	value	Ctrl	Cases	0.000102966219752181	0.00034	0.00010	***	Wilcoxon
TNFRSF1B	value	Ctrl	Cases	0.000590614251950021	0.0017	0.00059	***	Wilcoxon
PARP9	value	Ctrl	Cases	0.000120339631428503	0.00039	0.00012	***	Wilcoxon
DRAM1	value	Ctrl	Cases	0.0210749816767002	0.042	0.02107	*	Wilcoxon
STARD3	value	Ctrl	Cases	348000000	1.5e-05	3.5e-06	****	Wilcoxon
KLHL11	value	Ctrl	Cases	0.000400128571345863	0.0012	0.00040	***	Wilcoxon
PPP4C	value	Ctrl	Cases	0.00154364948682944	0.004	0.00154	**	Wilcoxon
RAB12	value	Ctrl	Cases	0.390513228148208	0.5	0.39051	ns	Wilcoxon
ZDHHC4	value	Ctrl	Cases	1180000000	4.6e-05	1.2e-05	****	Wilcoxon
CLK2P1	value	Ctrl	Cases	0.00360659608176048	0.0086	0.00361	**	Wilcoxon
RB1	value	Ctrl	Cases	13400	9.7e-09	1.3e-09	****	Wilcoxon
SENP7	value	Ctrl	Cases	319000000	1.3e-05	3.2e-06	****	Wilcoxon
KIAA1217	value	Ctrl	Cases	0.329226886586548	0.44	0.32923	ns	Wilcoxon
SRPK2	value	Ctrl	Cases	0.771721341028476	0.84	0.77172	ns	Wilcoxon
CELF1	value	Ctrl	Cases	0.823075220864278	0.88	0.82308	ns	Wilcoxon
ZMYND8	value	Ctrl	Cases	0.00792388856126477	0.018	0.00792	**	Wilcoxon
ANO9	value	Ctrl	Cases	0.0325960803789018	0.061	0.03260	*	Wilcoxon
RNF19A	value	Ctrl	Cases	0.46881138694337	0.58	0.46881	ns	Wilcoxon
TRAM1	value	Ctrl	Cases	4840000000	0.00017	4.8e-05	****	Wilcoxon
N4BP2L1	value	Ctrl	Cases	0.990298844236284	0.99	0.99030	ns	Wilcoxon
FTSJ2	value	Ctrl	Cases	0.0537766783921364	0.095	0.05378	ns	Wilcoxon
RPS20	value	Ctrl	Cases	0.00544719955367199	0.013	0.00545	**	Wilcoxon
C12orf66	value	Ctrl	Cases	0.000257409319235168	0.00078	0.00026	***	Wilcoxon
ARPC4,ARPC4-TTLL3	value	Ctrl	Cases	0.00685873755523788	0.015	0.00686	**	Wilcoxon
ZNF254	value	Ctrl	Cases	0.117707054526404	0.19	0.11771	ns	Wilcoxon
TRIOBP	value	Ctrl	Cases	0.000146530378196287	0.00047	0.00015	***	Wilcoxon
APOL3	value	Ctrl	Cases	1630000000	6.1e-05	1.6e-05	****	Wilcoxon
PDLIM2	value	Ctrl	Cases	62900000	2.5e-05	6.3e-06	****	Wilcoxon
NAA50	value	Ctrl	Cases	0.0368748295510539	0.068	0.03687	*	Wilcoxon
NFX1	value	Ctrl	Cases	0.00127586182535633	0.0034	0.00128	**	Wilcoxon
ATF7IP	value	Ctrl	Cases	0.000516862033783558	0.0015	0.00052	***	Wilcoxon
SYT11	value	Ctrl	Cases	0.685243477343842	0.77	0.68524	ns	Wilcoxon
LOC286437	value	Ctrl	Cases	0.000252034610589295	0.00076	0.00025	***	Wilcoxon
MAP7D3	value	Ctrl	Cases	504000000	2.1e-05	5.0e-06	****	Wilcoxon
APBB1IP	value	Ctrl	Cases	0.235084343506025	0.33	0.23508	ns	Wilcoxon
ZBTB8OS	value	Ctrl	Cases	0.0815915360359151	0.14	0.08159	ns	Wilcoxon
BAZ1A	value	Ctrl	Cases	0.000153368463993884	0.00049	0.00015	***	Wilcoxon
ANKRD13A	value	Ctrl	Cases	6410000000	0.00022	6.4e-05	****	Wilcoxon
CATSPER2	value	Ctrl	Cases	0.000473335308227146	0.0014	0.00047	***	Wilcoxon
WDR33	value	Ctrl	Cases	0.122369404746171	0.19	0.12237	ns	Wilcoxon
DDX59	value	Ctrl	Cases	0.000342104039805578	0.001	0.00034	***	Wilcoxon
CCDC88A	value	Ctrl	Cases	655000000	2.6e-05	6.6e-06	****	Wilcoxon
RBX1	value	Ctrl	Cases	0.658175264676081	0.75	0.65818	ns	Wilcoxon
LOC400958	value	Ctrl	Cases	0.907417511971987	0.93	0.90742	ns	Wilcoxon
LAP3	value	Ctrl	Cases	7420000000	0.00025	7.4e-05	****	Wilcoxon
MICAL3	value	Ctrl	Cases	0.00376623199800326	0.009	0.00377	**	Wilcoxon
ARF4	value	Ctrl	Cases	0.0938611419649368	0.15	0.09386	ns	Wilcoxon
ADNP	value	Ctrl	Cases	0.882917990334831	0.92	0.88292	ns	Wilcoxon
ATAD3A	value	Ctrl	Cases	0.000500373719942249	0.0014	0.00050	***	Wilcoxon
SLC3A2	value	Ctrl	Cases	0.0505963399399381	0.09	0.05060	ns	Wilcoxon
C19orf71	value	Ctrl	Cases	0.0320899139590215	0.061	0.03209	*	Wilcoxon
KDM4B	value	Ctrl	Cases	0.000459169755281846	0.0013	0.00046	***	Wilcoxon
EDC3	value	Ctrl	Cases	0.00444552312402083	0.01	0.00445	**	Wilcoxon
MACC1	value	Ctrl	Cases	0.26147708887708	0.36	0.26148	ns	Wilcoxon
MAP3K14-AS1	value	Ctrl	Cases	0.00438609078652166	0.01	0.00439	**	Wilcoxon
TOR3A	value	Ctrl	Cases	7010000000	0.00024	7.0e-05	****	Wilcoxon
ANKH	value	Ctrl	Cases	0.0451374621755927	0.081	0.04514	*	Wilcoxon
NOL7	value	Ctrl	Cases	0.00010247400935586	0.00034	0.00010	***	Wilcoxon
UBE2I	value	Ctrl	Cases	0.091233566518504	0.15	0.09123	ns	Wilcoxon
C1orf52	value	Ctrl	Cases	814000000	0.00027	8.1e-05	****	Wilcoxon
SHPK	value	Ctrl	Cases	0.000611448370896793	0.0017	0.00061	***	Wilcoxon
ORMDL1	value	Ctrl	Cases	0.000106006463885763	0.00035	0.00011	***	Wilcoxon
ZNF776	value	Ctrl	Cases	0.242545951227792	0.34	0.24255	ns	Wilcoxon
CENPH	value	Ctrl	Cases	0.0841407619826597	0.14	0.08414	ns	Wilcoxon
PPP1R2P3	value	Ctrl	Cases	0.862526962220371	0.9	0.86253	ns	Wilcoxon
TRAF3	value	Ctrl	Cases	0.0231628382082098	0.045	0.02316	*	Wilcoxon
ITCH	value	Ctrl	Cases	0.110254146641348	0.18	0.11025	ns	Wilcoxon
FAM208A	value	Ctrl	Cases	0.00182557060642342	0.0047	0.00183	**	Wilcoxon
NUMB	value	Ctrl	Cases	0.0978697347926379	0.16	0.09787	ns	Wilcoxon
ZYG11A	value	Ctrl	Cases	0.00676076969245395	0.015	0.00676	**	Wilcoxon
ACAD10	value	Ctrl	Cases	0.935704611314294	0.95	0.93570	ns	Wilcoxon
DUS2	value	Ctrl	Cases	940000000	3.7e-05	9.4e-06	****	Wilcoxon
SAE1	value	Ctrl	Cases	0.00183520972392132	0.0047	0.00184	**	Wilcoxon
ZNF397,ZSCAN30	value	Ctrl	Cases	2940000000	0.00011	2.9e-05	****	Wilcoxon
PUM2	value	Ctrl	Cases	0.0712571433624205	0.12	0.07126	ns	Wilcoxon
TACC3	value	Ctrl	Cases	8290000000	0.00028	8.3e-05	****	Wilcoxon
EZH2	value	Ctrl	Cases	317000000	0.00011	3.2e-05	****	Wilcoxon
ATP1B3	value	Ctrl	Cases	0.00145943752639474	0.0038	0.00146	**	Wilcoxon
C8orf44	value	Ctrl	Cases	0.0092297061011993	0.02	0.00923	**	Wilcoxon
LINC00999	value	Ctrl	Cases	0.00356708881785241	0.0085	0.00357	**	Wilcoxon
KMT2C	value	Ctrl	Cases	0.600902980484651	0.69	0.60090	ns	Wilcoxon
USP1	value	Ctrl	Cases	8760000000	0.00029	8.8e-05	****	Wilcoxon
ZNF517	value	Ctrl	Cases	0.000940802382876786	0.0025	0.00094	***	Wilcoxon
SNX20	value	Ctrl	Cases	1010000000	3.9e-05	1.0e-05	****	Wilcoxon
ZNF701	value	Ctrl	Cases	0.000116709281008636	0.00038	0.00012	***	Wilcoxon
LINC01004	value	Ctrl	Cases	0.0120806559780155	0.025	0.01208	*	Wilcoxon
DMD	value	Ctrl	Cases	0.0307262061127837	0.059	0.03073	*	Wilcoxon
ANKRD26P3	value	Ctrl	Cases	0.000336061786423701	0.00099	0.00034	***	Wilcoxon
MKL2	value	Ctrl	Cases	0.0125998852252295	0.026	0.01260	*	Wilcoxon
NUP62CL	value	Ctrl	Cases	0.0658927916451933	0.11	0.06589	ns	Wilcoxon
H3F3C	value	Ctrl	Cases	0.0526403981689416	0.093	0.05264	ns	Wilcoxon
BMX	value	Ctrl	Cases	4220	4.1e-10	4.2e-11	****	Wilcoxon
FAM193A	value	Ctrl	Cases	0.304268818849791	0.41	0.30427	ns	Wilcoxon
FAM120B	value	Ctrl	Cases	0.000455787071404649	0.0013	0.00046	***	Wilcoxon
RINT1	value	Ctrl	Cases	0.00267992150729017	0.0066	0.00268	**	Wilcoxon
DHX34	value	Ctrl	Cases	0.00913547978553837	0.02	0.00914	**	Wilcoxon
TMEM230	value	Ctrl	Cases	0.0103242320510541	0.022	0.01032	*	Wilcoxon
CASC4	value	Ctrl	Cases	0.0198808205986794	0.04	0.01988	*	Wilcoxon
GRAMD4	value	Ctrl	Cases	3750000000	0.00013	3.7e-05	****	Wilcoxon
RCC1	value	Ctrl	Cases	0.0120072051099807	0.025	0.01201	*	Wilcoxon
RPAP1	value	Ctrl	Cases	1470000000	5.6e-05	1.5e-05	****	Wilcoxon
DNAJA3	value	Ctrl	Cases	0.622485368819367	0.71	0.62249	ns	Wilcoxon
PACS2	value	Ctrl	Cases	0.000426776645737196	0.0012	0.00043	***	Wilcoxon
RAF1	value	Ctrl	Cases	0.542284989058188	0.64	0.54228	ns	Wilcoxon
WAS	value	Ctrl	Cases	1910000000	7.1e-05	1.9e-05	****	Wilcoxon
CCDC18	value	Ctrl	Cases	0.0774035338053421	0.13	0.07740	ns	Wilcoxon
FLOT2	value	Ctrl	Cases	0.00279730384887687	0.0068	0.00280	**	Wilcoxon
XBP1	value	Ctrl	Cases	0.699189979268477	0.78	0.69919	ns	Wilcoxon
FBXO10	value	Ctrl	Cases	0.00167273963774249	0.0043	0.00167	**	Wilcoxon
TMEM44-AS1	value	Ctrl	Cases	2190000000	8.1e-05	2.2e-05	****	Wilcoxon
SPIDR	value	Ctrl	Cases	0.000115545892433418	0.00038	0.00012	***	Wilcoxon
LASP1	value	Ctrl	Cases	1500000000	5.7e-05	1.5e-05	****	Wilcoxon
EMP2	value	Ctrl	Cases	1440000000	5.5e-05	1.4e-05	****	Wilcoxon
PTPRG	value	Ctrl	Cases	0.00214750867297232	0.0054	0.00215	**	Wilcoxon
DCBLD1,GOPC	value	Ctrl	Cases	0.000182066683377868	0.00056	0.00018	***	Wilcoxon
HSPA4	value	Ctrl	Cases	50300000	0.00018	5.0e-05	****	Wilcoxon
ABCD4	value	Ctrl	Cases	1510000000	5.7e-05	1.5e-05	****	Wilcoxon
ACTG1P20	value	Ctrl	Cases	0.00437360819833585	0.01	0.00437	**	Wilcoxon
UBE2MP1	value	Ctrl	Cases	31.2	4.6e-12	3.1e-13	****	Wilcoxon
LINC01378	value	Ctrl	Cases	0.0258679921112246	0.05	0.02587	*	Wilcoxon
FBXO46	value	Ctrl	Cases	0.137838442951172	0.21	0.13784	ns	Wilcoxon
LOC101927221	value	Ctrl	Cases	0.000379883219031532	0.0011	0.00038	***	Wilcoxon
LRMP	value	Ctrl	Cases	0.845598664077629	0.89	0.84560	ns	Wilcoxon
40057	value	Ctrl	Cases	0.677570569097294	0.76	0.67757	ns	Wilcoxon
TFRC	value	Ctrl	Cases	0.0557762273510383	0.098	0.05578	ns	Wilcoxon
ZNF398	value	Ctrl	Cases	0.0214941372742881	0.043	0.02149	*	Wilcoxon
ECH1	value	Ctrl	Cases	2080000000	7.7e-05	2.1e-05	****	Wilcoxon
UPF2	value	Ctrl	Cases	0.020644555375436	0.041	0.02064	*	Wilcoxon
RARS	value	Ctrl	Cases	0.404055871121329	0.51	0.40406	ns	Wilcoxon
NDOR1	value	Ctrl	Cases	7850000000	0.00026	7.9e-05	****	Wilcoxon
NAPSB	value	Ctrl	Cases	0.000166660567148786	0.00052	0.00017	***	Wilcoxon
RNF170	value	Ctrl	Cases	2070000000	7.7e-05	2.1e-05	****	Wilcoxon
CENPV	value	Ctrl	Cases	0.0325616430705777	0.061	0.03256	*	Wilcoxon
ADSS	value	Ctrl	Cases	0.00535526070052256	0.012	0.00536	**	Wilcoxon
CCNB1	value	Ctrl	Cases	7130000000	0.00024	7.1e-05	****	Wilcoxon
RTCA	value	Ctrl	Cases	0.00362173188837525	0.0087	0.00362	**	Wilcoxon
SFXN2	value	Ctrl	Cases	0.789206154299968	0.85	0.78921	ns	Wilcoxon
FSD1L	value	Ctrl	Cases	0.00365262303905458	0.0087	0.00365	**	Wilcoxon
HS2ST1	value	Ctrl	Cases	0.0093	3.4e-15	< 2e-16	****	Wilcoxon
TCIRG1	value	Ctrl	Cases	0.401079711190176	0.51	0.40108	ns	Wilcoxon
AHCTF1P1	value	Ctrl	Cases	0.0147590487337526	0.03	0.01476	*	Wilcoxon
FMO5	value	Ctrl	Cases	1190	1.3e-10	1.2e-11	****	Wilcoxon
FMN2	value	Ctrl	Cases	247000	1.7e-08	2.5e-09	****	Wilcoxon
PLEKHG1	value	Ctrl	Cases	3000000000	0.00011	3.0e-05	****	Wilcoxon
MAPK8IP3	value	Ctrl	Cases	0.182144978221367	0.27	0.18214	ns	Wilcoxon
ZCCHC11	value	Ctrl	Cases	0.382200952075748	0.49	0.38220	ns	Wilcoxon
PROCA1	value	Ctrl	Cases	2840000000	0.0001	2.8e-05	****	Wilcoxon
RAPGEF1	value	Ctrl	Cases	0.37453789062163	0.48	0.37454	ns	Wilcoxon
SUPT6H	value	Ctrl	Cases	0.00932787478275688	0.02	0.00933	**	Wilcoxon
CECR7	value	Ctrl	Cases	0.000740200653830308	0.002	0.00074	***	Wilcoxon
CHEK2	value	Ctrl	Cases	0.107595764180593	0.17	0.10760	ns	Wilcoxon
POLR1D	value	Ctrl	Cases	0.000300871582315847	0.00089	0.00030	***	Wilcoxon
BATF	value	Ctrl	Cases	0.0231325123826684	0.045	0.02313	*	Wilcoxon
PSMC4	value	Ctrl	Cases	2970000000	0.00011	3.0e-05	****	Wilcoxon
MTIF3	value	Ctrl	Cases	8070000000	0.00027	8.1e-05	****	Wilcoxon
RELA	value	Ctrl	Cases	0.171474760431308	0.26	0.17147	ns	Wilcoxon
NFIC	value	Ctrl	Cases	0.388878264067986	0.5	0.38888	ns	Wilcoxon
CALML4	value	Ctrl	Cases	0.689959808751693	0.77	0.68996	ns	Wilcoxon
GMIP	value	Ctrl	Cases	0.0735662025612118	0.12	0.07357	ns	Wilcoxon
BIN2	value	Ctrl	Cases	0.000774809137577039	0.0021	0.00077	***	Wilcoxon
ASNA1	value	Ctrl	Cases	3000000000	0.00011	3.0e-05	****	Wilcoxon
MGAT1	value	Ctrl	Cases	0.000308741818407083	0.00091	0.00031	***	Wilcoxon
LINC00996	value	Ctrl	Cases	937000000	3.7e-05	9.4e-06	****	Wilcoxon
ZNF468	value	Ctrl	Cases	0.0327088718910267	0.061	0.03271	*	Wilcoxon
CDC14A	value	Ctrl	Cases	220000000	9.6e-06	2.2e-06	****	Wilcoxon
STAG3L4	value	Ctrl	Cases	0.238033549239332	0.34	0.23803	ns	Wilcoxon
ERCC3	value	Ctrl	Cases	0.000883601878111229	0.0024	0.00088	***	Wilcoxon
PAN3	value	Ctrl	Cases	0.717665903792058	0.79	0.71767	ns	Wilcoxon
DHPS	value	Ctrl	Cases	0.000121251509518895	0.00039	0.00012	***	Wilcoxon
ADAT3,SCAMP4	value	Ctrl	Cases	6430000000	0.00022	6.4e-05	****	Wilcoxon
ZC3H7B	value	Ctrl	Cases	0.000128304629914127	0.00041	0.00013	***	Wilcoxon
SMARCD2	value	Ctrl	Cases	0.0156737201595016	0.032	0.01567	*	Wilcoxon
BDP1	value	Ctrl	Cases	3890000000	0.00014	3.9e-05	****	Wilcoxon
RAB7A	value	Ctrl	Cases	0.458421011013509	0.57	0.45842	ns	Wilcoxon
NPL	value	Ctrl	Cases	0.000621801794257879	0.0017	0.00062	***	Wilcoxon
SERINC3	value	Ctrl	Cases	0.0039367942079875	0.0093	0.00394	**	Wilcoxon
DENND4A	value	Ctrl	Cases	0.896123662438152	0.93	0.89612	ns	Wilcoxon
USP39	value	Ctrl	Cases	0.000235528031077812	0.00072	0.00024	***	Wilcoxon
RAC1	value	Ctrl	Cases	0.201403582738161	0.29	0.20140	ns	Wilcoxon
MX2	value	Ctrl	Cases	0.740099842970093	0.81	0.74010	ns	Wilcoxon
UBOX5	value	Ctrl	Cases	0.000172156360352883	0.00054	0.00017	***	Wilcoxon
FXR1	value	Ctrl	Cases	0.00896744288380339	0.019	0.00897	**	Wilcoxon
MLLT10	value	Ctrl	Cases	4080	4e-10	4.1e-11	****	Wilcoxon
PPIF	value	Ctrl	Cases	0.0412826571431563	0.075	0.04128	*	Wilcoxon
CCDC158	value	Ctrl	Cases	125000000	5.6e-06	1.3e-06	****	Wilcoxon
CLEC2L	value	Ctrl	Cases	0.00146	7.2e-16	< 2e-16	****	Wilcoxon
NBPF10,NBPF20,RNF115	value	Ctrl	Cases	0.617894905280029	0.71	0.61789	ns	Wilcoxon
SETD8	value	Ctrl	Cases	0.000184619814629975	0.00057	0.00018	***	Wilcoxon
PPM1B	value	Ctrl	Cases	0.00477641801588547	0.011	0.00478	**	Wilcoxon
SARNP	value	Ctrl	Cases	0.205546261367721	0.3	0.20555	ns	Wilcoxon
ZNF589	value	Ctrl	Cases	0.369694412158282	0.48	0.36969	ns	Wilcoxon
HSCB	value	Ctrl	Cases	0.00454122256058608	0.011	0.00454	**	Wilcoxon
LOC100506639	value	Ctrl	Cases	0.000260477026010761	0.00078	0.00026	***	Wilcoxon
ZNF213-AS1	value	Ctrl	Cases	0.00304387704582586	0.0074	0.00304	**	Wilcoxon
CR2	value	Ctrl	Cases	0.877979297956135	0.92	0.87798	ns	Wilcoxon
CCDC28A	value	Ctrl	Cases	0.000180646227729525	0.00056	0.00018	***	Wilcoxon
COTL1	value	Ctrl	Cases	0.000194136547685287	0.0006	0.00019	***	Wilcoxon
LILRB3	value	Ctrl	Cases	5580000000	0.00019	5.6e-05	****	Wilcoxon
SMG1P2,SMG1P5	value	Ctrl	Cases	5810000000	0.0002	5.8e-05	****	Wilcoxon
PPA1	value	Ctrl	Cases	588000000	0.0002	5.9e-05	****	Wilcoxon
SLC25A43	value	Ctrl	Cases	0.209255991429748	0.3	0.20926	ns	Wilcoxon
SUZ12	value	Ctrl	Cases	0.00200181424344695	0.0051	0.00200	**	Wilcoxon
SPCS2	value	Ctrl	Cases	0.000177573330824405	0.00055	0.00018	***	Wilcoxon
RNASET2	value	Ctrl	Cases	0.412277799424147	0.52	0.41228	ns	Wilcoxon
GABARAPL2	value	Ctrl	Cases	0.000190565318999125	0.00059	0.00019	***	Wilcoxon
KRIT1	value	Ctrl	Cases	0.337471209380167	0.44	0.33747	ns	Wilcoxon
MCTS1	value	Ctrl	Cases	6120000000	0.00021	6.1e-05	****	Wilcoxon
COG3	value	Ctrl	Cases	0.518685955167714	0.62	0.51869	ns	Wilcoxon
SEPT9(NM_001113491:exon4:c.722-2A>G,NM_001293695:exon3:c.665-2A>G,NM_001113492:exon4:c.230-2A>G,NM_006640:exon3:c.668-2A>G,NM_001113493:exon3:c.701-2A>G,NM_001113494:exon3:c.230-2A>G,NM_001293696:exon2:c.50-2A>G,NM_001113495:exon2:c.386-2A>G)	value	Ctrl	Cases	0.202841104710497	0.29	0.20284	ns	Wilcoxon
PEX2	value	Ctrl	Cases	0.0350910748368655	0.065	0.03509	*	Wilcoxon
HVCN1	value	Ctrl	Cases	0.0448783776781151	0.081	0.04488	*	Wilcoxon
TNK2	value	Ctrl	Cases	0.00179044401801263	0.0046	0.00179	**	Wilcoxon
MGAT3	value	Ctrl	Cases	0.00167025735684153	0.0043	0.00167	**	Wilcoxon
LOC100130950	value	Ctrl	Cases	0.012992059645211	0.027	0.01299	*	Wilcoxon
AKAP8L	value	Ctrl	Cases	0.00803921872834619	0.018	0.00804	**	Wilcoxon
ITGAL	value	Ctrl	Cases	0.000245380772564932	0.00074	0.00025	***	Wilcoxon
MEI1	value	Ctrl	Cases	0.00508382100176206	0.012	0.00508	**	Wilcoxon
AFF1	value	Ctrl	Cases	0.353659032957877	0.46	0.35366	ns	Wilcoxon
SMEK2	value	Ctrl	Cases	0.948499315314657	0.96	0.94850	ns	Wilcoxon
COMT	value	Ctrl	Cases	0.205862405257838	0.3	0.20586	ns	Wilcoxon
TUBB6	value	Ctrl	Cases	0.000230874285906612	0.0007	0.00023	***	Wilcoxon
FAM178A	value	Ctrl	Cases	0.507973020506798	0.61	0.50797	ns	Wilcoxon
TPM3P9	value	Ctrl	Cases	0.0607278491904679	0.11	0.06073	ns	Wilcoxon
ZUFSP	value	Ctrl	Cases	0.0956583285114376	0.16	0.09566	ns	Wilcoxon
MND1	value	Ctrl	Cases	7790000000	0.00026	7.8e-05	****	Wilcoxon
HINFP	value	Ctrl	Cases	7770000000	0.00026	7.8e-05	****	Wilcoxon
ZNF493	value	Ctrl	Cases	8280000000	0.00028	8.3e-05	****	Wilcoxon
ATR	value	Ctrl	Cases	8430	7.7e-10	8.4e-11	****	Wilcoxon
SLC25A53	value	Ctrl	Cases	0.000276102903066025	0.00083	0.00028	***	Wilcoxon
TSPAN33	value	Ctrl	Cases	0.525034297631048	0.63	0.52503	ns	Wilcoxon
PPP3CC	value	Ctrl	Cases	0.0192193961757597	0.039	0.01922	*	Wilcoxon
C20orf24,TGIF2-C20orf24	value	Ctrl	Cases	7990000000	0.00027	8.0e-05	****	Wilcoxon
DNAJB6	value	Ctrl	Cases	0.000398273700987443	0.0012	0.00040	***	Wilcoxon
VPS39	value	Ctrl	Cases	0.0616620315074821	0.11	0.06166	ns	Wilcoxon
DARS	value	Ctrl	Cases	0.117089116427385	0.19	0.11709	ns	Wilcoxon
TMC6	value	Ctrl	Cases	0.0613938792236777	0.11	0.06139	ns	Wilcoxon
ATP5B	value	Ctrl	Cases	0.00254233629678951	0.0063	0.00254	**	Wilcoxon
FDFT1	value	Ctrl	Cases	0.0482342867859202	0.086	0.04823	*	Wilcoxon
HELB	value	Ctrl	Cases	0.0337210630616168	0.063	0.03372	*	Wilcoxon
FANCD2	value	Ctrl	Cases	0.00276791590559721	0.0068	0.00277	**	Wilcoxon
CD83	value	Ctrl	Cases	0.434950632140959	0.54	0.43495	ns	Wilcoxon
PRKX	value	Ctrl	Cases	8450000000	0.00028	8.5e-05	****	Wilcoxon
POLR1E	value	Ctrl	Cases	19.2	2.3e-11	1.9e-12	****	Wilcoxon
RABL6	value	Ctrl	Cases	8490000000	0.00028	8.5e-05	****	Wilcoxon
CYP2R1	value	Ctrl	Cases	8570000000	0.00029	8.6e-05	****	Wilcoxon
APOBEC3C	value	Ctrl	Cases	23300	1.9e-09	2.3e-10	****	Wilcoxon
GHR	value	Ctrl	Cases	540000	3.5e-08	5.4e-09	****	Wilcoxon
PTTG3P	value	Ctrl	Cases	79.2	1.1e-11	7.9e-13	****	Wilcoxon
C17orf99	value	Ctrl	Cases	0.035841049232706	0.066	0.03584	*	Wilcoxon
IGF2BP3	value	Ctrl	Cases	0.291746939508292	0.4	0.29175	ns	Wilcoxon
RAD51L3-RFFL	value	Ctrl	Cases	0.821837596406293	0.88	0.82184	ns	Wilcoxon
C16orf62	value	Ctrl	Cases	0.0177457903290732	0.036	0.01775	*	Wilcoxon
RMDN3	value	Ctrl	Cases	0.0561579511465488	0.098	0.05616	ns	Wilcoxon
CCL28	value	Ctrl	Cases	9980000000	0.00033	1.0e-04	****	Wilcoxon
CNST	value	Ctrl	Cases	0.00102543899126902	0.0027	0.00103	**	Wilcoxon
LINC00969	value	Ctrl	Cases	0.0461705934894658	0.083	0.04617	*	Wilcoxon
ZNF600	value	Ctrl	Cases	0.0168889502709763	0.034	0.01689	*	Wilcoxon
RPS6KA1	value	Ctrl	Cases	0.0990923356666498	0.16	0.09909	ns	Wilcoxon
FBXL19-AS1	value	Ctrl	Cases	0.015295398417662	0.031	0.01530	*	Wilcoxon
PXMP4	value	Ctrl	Cases	0.000327610220982597	0.00096	0.00033	***	Wilcoxon
TRAFD1	value	Ctrl	Cases	0.000341613468774179	0.001	0.00034	***	Wilcoxon
TMEM189-UBE2V1	value	Ctrl	Cases	0.000111580508125573	0.00036	0.00011	***	Wilcoxon
ANKHD1-EIF4EBP3	value	Ctrl	Cases	0.0317578176012556	0.06	0.03176	*	Wilcoxon
STAT2	value	Ctrl	Cases	0.570716581618353	0.66	0.57072	ns	Wilcoxon
ARHGAP26	value	Ctrl	Cases	0.222112225610346	0.32	0.22211	ns	Wilcoxon
HSP90B1	value	Ctrl	Cases	0.0695221382133185	0.12	0.06952	ns	Wilcoxon
TAZ	value	Ctrl	Cases	0.0190984304929806	0.038	0.01910	*	Wilcoxon
ZMYM4	value	Ctrl	Cases	0.0204647396698567	0.041	0.02046	*	Wilcoxon
SWAP70	value	Ctrl	Cases	0.0111932468751006	0.024	0.01119	*	Wilcoxon
SCPEP1	value	Ctrl	Cases	0.21475229731422	0.31	0.21475	ns	Wilcoxon
TMED5	value	Ctrl	Cases	0.794348480626825	0.86	0.79435	ns	Wilcoxon
MGC27345	value	Ctrl	Cases	0.000119389972655043	0.00039	0.00012	***	Wilcoxon
FAM200A	value	Ctrl	Cases	0.0561417079302552	0.098	0.05614	ns	Wilcoxon
ST6GAL1	value	Ctrl	Cases	0.419097460540453	0.53	0.41910	ns	Wilcoxon
KNTC1	value	Ctrl	Cases	0.138474041062509	0.21	0.13847	ns	Wilcoxon
FAM78A	value	Ctrl	Cases	0.00117465444304432	0.0031	0.00117	**	Wilcoxon
MKL1	value	Ctrl	Cases	0.364281932694686	0.48	0.36428	ns	Wilcoxon
P2RX4	value	Ctrl	Cases	0.00927789768563173	0.02	0.00928	**	Wilcoxon
TNRC18	value	Ctrl	Cases	0.00774689452922417	0.017	0.00775	**	Wilcoxon
GNB1	value	Ctrl	Cases	0.853153218546559	0.9	0.85315	ns	Wilcoxon
CERS5	value	Ctrl	Cases	0.291389286492319	0.4	0.29139	ns	Wilcoxon
MAP3K14	value	Ctrl	Cases	0.98114354317856	0.99	0.98114	ns	Wilcoxon
EPB41	value	Ctrl	Cases	0.0183334661802032	0.037	0.01833	*	Wilcoxon
KIAA0922	value	Ctrl	Cases	0.59777329889128	0.69	0.59777	ns	Wilcoxon
PPIEL	value	Ctrl	Cases	0.000429889684891382	0.0012	0.00043	***	Wilcoxon
SUSD3	value	Ctrl	Cases	0.000142573940919278	0.00045	0.00014	***	Wilcoxon
SEC31A	value	Ctrl	Cases	0.000493625657238742	0.0014	0.00049	***	Wilcoxon
RHOT1	value	Ctrl	Cases	0.00691489840801721	0.016	0.00691	**	Wilcoxon
VDAC1	value	Ctrl	Cases	0.233588843639388	0.33	0.23359	ns	Wilcoxon
MTCH1	value	Ctrl	Cases	0.000157138451894541	0.0005	0.00016	***	Wilcoxon
SUZ12P1	value	Ctrl	Cases	0.111015387894537	0.18	0.11102	ns	Wilcoxon
CHMP4B	value	Ctrl	Cases	0.00188452856921521	0.0048	0.00188	**	Wilcoxon
KCTD20	value	Ctrl	Cases	0.329801856070471	0.44	0.32980	ns	Wilcoxon
PDSS1	value	Ctrl	Cases	0.00141626937592059	0.0037	0.00142	**	Wilcoxon
CDYL	value	Ctrl	Cases	0.000164192123478706	0.00052	0.00016	***	Wilcoxon
KIF4B	value	Ctrl	Cases	0.000278714999270467	0.00083	0.00028	***	Wilcoxon
C9orf85	value	Ctrl	Cases	0.000166041204851741	0.00052	0.00017	***	Wilcoxon
DEK	value	Ctrl	Cases	0.00399356130299431	0.0095	0.00399	**	Wilcoxon
PAXBP1	value	Ctrl	Cases	0.000487181167144481	0.0014	0.00049	***	Wilcoxon
ORC1	value	Ctrl	Cases	0.00179780462974813	0.0046	0.00180	**	Wilcoxon
LOC100506548	value	Ctrl	Cases	0.000162418762284174	0.00051	0.00016	***	Wilcoxon
PPP1R16B	value	Ctrl	Cases	0.392262233589855	0.5	0.39226	ns	Wilcoxon
TFCP2	value	Ctrl	Cases	0.484482563518019	0.59	0.48448	ns	Wilcoxon
HDAC1	value	Ctrl	Cases	0.0830332826425181	0.14	0.08303	ns	Wilcoxon
ICAM1	value	Ctrl	Cases	0.000430287765301668	0.0012	0.00043	***	Wilcoxon
ATF7IP2	value	Ctrl	Cases	0.0534707091562039	0.094	0.05347	ns	Wilcoxon
MIR3134	value	Ctrl	Cases	0.00162483117004622	0.0042	0.00162	**	Wilcoxon
PCNXL2	value	Ctrl	Cases	0.00445274646231347	0.01	0.00445	**	Wilcoxon
ZC3H7A	value	Ctrl	Cases	0.0742946203553043	0.13	0.07429	ns	Wilcoxon
NCKIPSD	value	Ctrl	Cases	0.0739778330504554	0.13	0.07398	ns	Wilcoxon
CEACAM21	value	Ctrl	Cases	0.103919735907565	0.17	0.10392	ns	Wilcoxon
CD44	value	Ctrl	Cases	0.00176659247485557	0.0045	0.00177	**	Wilcoxon
EMB	value	Ctrl	Cases	0.0197673020853283	0.04	0.01977	*	Wilcoxon
LRSAM1	value	Ctrl	Cases	0.00224534681691704	0.0056	0.00225	**	Wilcoxon
RNFT2	value	Ctrl	Cases	0.0107213924905962	0.023	0.01072	*	Wilcoxon
ADAM17	value	Ctrl	Cases	0.607660681979429	0.7	0.60766	ns	Wilcoxon
AAK1	value	Ctrl	Cases	0.00021949353915997	0.00067	0.00022	***	Wilcoxon
ACTR3	value	Ctrl	Cases	0.0176884556081154	0.036	0.01769	*	Wilcoxon
TPD52	value	Ctrl	Cases	0.00217502411188674	0.0055	0.00218	**	Wilcoxon
HSBP1	value	Ctrl	Cases	0.000244529723461626	0.00074	0.00024	***	Wilcoxon
SRD5A3	value	Ctrl	Cases	0.00029781313150313	0.00089	0.00030	***	Wilcoxon
LOC102606465	value	Ctrl	Cases	0.0183729995971545	0.037	0.01837	*	Wilcoxon
ZNF736	value	Ctrl	Cases	0.00079466058617268	0.0022	0.00079	***	Wilcoxon
EFCAB5	value	Ctrl	Cases	45400000	2.2e-06	4.5e-07	****	Wilcoxon
ALDH16A1	value	Ctrl	Cases	0.000752728548721588	0.0021	0.00075	***	Wilcoxon
SNTB2	value	Ctrl	Cases	0.00236507565610992	0.0059	0.00237	**	Wilcoxon
IPPK	value	Ctrl	Cases	0.0386420616011182	0.071	0.03864	*	Wilcoxon
C12orf56	value	Ctrl	Cases	2890000000	0.00011	2.9e-05	****	Wilcoxon
PFKP	value	Ctrl	Cases	0.822700649520613	0.88	0.82270	ns	Wilcoxon
TPMT	value	Ctrl	Cases	0.0402470332121103	0.073	0.04025	*	Wilcoxon
MYL12A(NM_001303048:exon3:c.182-2A>G,NM_001303047:exon4:c.182-2A>G,NM_006471:exon3:c.182-2A>G,NM_001303049:exon3:c.200-2A>G)	value	Ctrl	Cases	0.0852284204264249	0.14	0.08523	ns	Wilcoxon
GNAS	value	Ctrl	Cases	0.0192330213877774	0.039	0.01923	*	Wilcoxon
ABI1	value	Ctrl	Cases	0.938250493559793	0.95	0.93825	ns	Wilcoxon
TRAF2	value	Ctrl	Cases	0.0002920745066002	0.00087	0.00029	***	Wilcoxon
STRADA	value	Ctrl	Cases	0.0974267842239585	0.16	0.09743	ns	Wilcoxon
RAB10	value	Ctrl	Cases	0.583432770421874	0.67	0.58343	ns	Wilcoxon
CIITA	value	Ctrl	Cases	0.00454764391230207	0.011	0.00455	**	Wilcoxon
ANKRD17	value	Ctrl	Cases	0.271050962327057	0.37	0.27105	ns	Wilcoxon
TRIM5	value	Ctrl	Cases	0.217919103084091	0.31	0.21792	ns	Wilcoxon
ARHGEF2	value	Ctrl	Cases	0.000311983608674314	0.00092	0.00031	***	Wilcoxon
UQCR11	value	Ctrl	Cases	0.000301334660938432	0.00089	0.00030	***	Wilcoxon
RPL22	value	Ctrl	Cases	0.243074056149218	0.34	0.24307	ns	Wilcoxon
PHOSPHO2-KLHL23	value	Ctrl	Cases	0.00678459374127772	0.015	0.00678	**	Wilcoxon
XRCC6	value	Ctrl	Cases	0.000315585347815076	0.00093	0.00032	***	Wilcoxon
NUP54	value	Ctrl	Cases	0.0113721048478735	0.024	0.01137	*	Wilcoxon
FLCN	value	Ctrl	Cases	0.000301610717345624	0.00089	0.00030	***	Wilcoxon
ZNF526	value	Ctrl	Cases	0.174929720726768	0.26	0.17493	ns	Wilcoxon
YBX3P1	value	Ctrl	Cases	0.604	1.3e-13	6.0e-15	****	Wilcoxon
LILRB1	value	Ctrl	Cases	0.000101808727987772	0.00034	0.00010	***	Wilcoxon
MZF1-AS1	value	Ctrl	Cases	0.00316943338231367	0.0077	0.00317	**	Wilcoxon
GMEB1	value	Ctrl	Cases	0.000317136176404812	0.00094	0.00032	***	Wilcoxon
ZBTB3	value	Ctrl	Cases	0.00102059011011143	0.0027	0.00102	**	Wilcoxon
PILRA	value	Ctrl	Cases	0.0863647511428726	0.14	0.08636	ns	Wilcoxon
ZFYVE19	value	Ctrl	Cases	0.00108056251198537	0.0029	0.00108	**	Wilcoxon
LCP1	value	Ctrl	Cases	0.165591334610074	0.25	0.16559	ns	Wilcoxon
TTC38	value	Ctrl	Cases	0.16743322063303	0.25	0.16743	ns	Wilcoxon
PTPRJ	value	Ctrl	Cases	0.239835401982557	0.34	0.23984	ns	Wilcoxon
PLA2G4C	value	Ctrl	Cases	0.0078754865328764	0.018	0.00788	**	Wilcoxon
DGKA	value	Ctrl	Cases	0.00388627627339853	0.0092	0.00389	**	Wilcoxon
BDH1	value	Ctrl	Cases	0.0443740868264022	0.08	0.04437	*	Wilcoxon
FASTKD1	value	Ctrl	Cases	0.0963540880957979	0.16	0.09635	ns	Wilcoxon
ZNF316	value	Ctrl	Cases	0.003603456695507	0.0086	0.00360	**	Wilcoxon
RBCK1	value	Ctrl	Cases	0.0348420491883486	0.065	0.03484	*	Wilcoxon
TM2D1	value	Ctrl	Cases	0.000401789735486436	0.0012	0.00040	***	Wilcoxon
UBE2Z	value	Ctrl	Cases	0.142342890347621	0.22	0.14234	ns	Wilcoxon
HNRNPM	value	Ctrl	Cases	0.630440177686966	0.72	0.63044	ns	Wilcoxon
SEC62	value	Ctrl	Cases	0.0341726872423128	0.064	0.03417	*	Wilcoxon
ZFR	value	Ctrl	Cases	0.00340389210901444	0.0082	0.00340	**	Wilcoxon
BTBD2	value	Ctrl	Cases	0.538759117348504	0.64	0.53876	ns	Wilcoxon
JMJD1C	value	Ctrl	Cases	963	1e-10	9.6e-12	****	Wilcoxon
TRMT10B	value	Ctrl	Cases	0.346706333880077	0.45	0.34671	ns	Wilcoxon
NMT2	value	Ctrl	Cases	0.00041417999703511	0.0012	0.00041	***	Wilcoxon
COQ5	value	Ctrl	Cases	0.00147557024849075	0.0039	0.00148	**	Wilcoxon
MCEE	value	Ctrl	Cases	0.0988015331995719	0.16	0.09880	ns	Wilcoxon
PCBD2	value	Ctrl	Cases	0.000429700836876972	0.0012	0.00043	***	Wilcoxon
KLC2	value	Ctrl	Cases	0.000433280653039742	0.0012	0.00043	***	Wilcoxon
CEP85L	value	Ctrl	Cases	0.00394371289534196	0.0093	0.00394	**	Wilcoxon
ZNF767P	value	Ctrl	Cases	0.00422685345339483	0.01	0.00423	**	Wilcoxon
ZNF786	value	Ctrl	Cases	0.0126934539515815	0.027	0.01269	*	Wilcoxon
ABL2	value	Ctrl	Cases	0.00996369722155627	0.021	0.00996	**	Wilcoxon
SPG21	value	Ctrl	Cases	0.000435928940023737	0.0013	0.00044	***	Wilcoxon
UVSSA	value	Ctrl	Cases	0.989190666954104	0.99	0.98919	ns	Wilcoxon
AASS	value	Ctrl	Cases	0.000436941649270573	0.0013	0.00044	***	Wilcoxon
AHCYL2	value	Ctrl	Cases	328000	2.2e-08	3.3e-09	****	Wilcoxon
GABRB3	value	Ctrl	Cases	1.76	3.5e-13	1.8e-14	****	Wilcoxon
SIPA1L3	value	Ctrl	Cases	0.645331666068835	0.73	0.64533	ns	Wilcoxon
DCAKD	value	Ctrl	Cases	0.945419755320038	0.96	0.94542	ns	Wilcoxon
SLC7A6	value	Ctrl	Cases	0.896371568922532	0.93	0.89637	ns	Wilcoxon
CLASP2	value	Ctrl	Cases	0.980533361406534	0.99	0.98053	ns	Wilcoxon
ORC2	value	Ctrl	Cases	0.122503315567325	0.19	0.12250	ns	Wilcoxon
RNF138	value	Ctrl	Cases	0.00167684334793247	0.0043	0.00168	**	Wilcoxon
ENDOV	value	Ctrl	Cases	0.0158893256880987	0.033	0.01589	*	Wilcoxon
SLC44A2	value	Ctrl	Cases	0.00613915884991374	0.014	0.00614	**	Wilcoxon
FAM102A	value	Ctrl	Cases	0.000538545017731055	0.0015	0.00054	***	Wilcoxon
SMCHD1	value	Ctrl	Cases	0.0509343762414868	0.091	0.05093	ns	Wilcoxon
AGPAT3	value	Ctrl	Cases	0.787355909872826	0.85	0.78736	ns	Wilcoxon
RASSF2	value	Ctrl	Cases	0.00486773525974206	0.011	0.00487	**	Wilcoxon
TPD52L2	value	Ctrl	Cases	0.00149242100578806	0.0039	0.00149	**	Wilcoxon
QRSL1	value	Ctrl	Cases	0.000593475644916594	0.0017	0.00059	***	Wilcoxon
NUP188	value	Ctrl	Cases	0.0986857464758094	0.16	0.09869	ns	Wilcoxon
NDUFS1	value	Ctrl	Cases	0.00240435557021401	0.0059	0.00240	**	Wilcoxon
ELF1	value	Ctrl	Cases	0.000581666145584281	0.0016	0.00058	***	Wilcoxon
NSMCE4A	value	Ctrl	Cases	0.00191228403007946	0.0049	0.00191	**	Wilcoxon
NCBP2	value	Ctrl	Cases	0.000563112061702062	0.0016	0.00056	***	Wilcoxon
RNF34	value	Ctrl	Cases	0.000803782256868771	0.0022	0.00080	***	Wilcoxon
RNF10	value	Ctrl	Cases	0.00610932012744062	0.014	0.00611	**	Wilcoxon
CLNS1A	value	Ctrl	Cases	0.0131249060162229	0.027	0.01312	*	Wilcoxon
TRPV2	value	Ctrl	Cases	0.00199713790986149	0.0051	0.00200	**	Wilcoxon
HDAC3	value	Ctrl	Cases	0.00176162821304939	0.0045	0.00176	**	Wilcoxon
PDE8B	value	Ctrl	Cases	0.0203646774480804	0.041	0.02036	*	Wilcoxon
MB21D1	value	Ctrl	Cases	0.0283884965267205	0.054	0.02839	*	Wilcoxon
OTUD7B	value	Ctrl	Cases	0.0436774165614541	0.079	0.04368	*	Wilcoxon
LOC391322	value	Ctrl	Cases	0.000743303312225052	0.002	0.00074	***	Wilcoxon
EDARADD	value	Ctrl	Cases	2230	2.3e-10	2.2e-11	****	Wilcoxon
LOC440311	value	Ctrl	Cases	1.04	2.2e-13	1.0e-14	****	Wilcoxon
HNRNPAB(NM_004499:exon5:c.669+3A>G,NM_031266:exon5:c.669+3A>G)	value	Ctrl	Cases	9170	8.3e-10	9.2e-11	****	Wilcoxon
ASH1L	value	Ctrl	Cases	0.271566986107063	0.37	0.27157	ns	Wilcoxon
NFATC3	value	Ctrl	Cases	0.28026214496478	0.38	0.28026	ns	Wilcoxon
APOLD1	value	Ctrl	Cases	0.0750785895952004	0.13	0.07508	ns	Wilcoxon
MYO19	value	Ctrl	Cases	0.0609102833092965	0.11	0.06091	ns	Wilcoxon
VAV1	value	Ctrl	Cases	0.00236652071155452	0.0059	0.00237	**	Wilcoxon
WWOX	value	Ctrl	Cases	0.0022842978455343	0.0057	0.00228	**	Wilcoxon
PUM1	value	Ctrl	Cases	0.675196703070896	0.76	0.67520	ns	Wilcoxon
FCHSD2	value	Ctrl	Cases	0.562615552189775	0.65	0.56262	ns	Wilcoxon
DOCK8	value	Ctrl	Cases	0.00101616777125708	0.0027	0.00102	**	Wilcoxon
PTP4A2	value	Ctrl	Cases	0.0988599421002714	0.16	0.09886	ns	Wilcoxon
YY1	value	Ctrl	Cases	0.000794732285125721	0.0022	0.00079	***	Wilcoxon
MBD2	value	Ctrl	Cases	0.944445992909587	0.96	0.94445	ns	Wilcoxon
IL17RB	value	Ctrl	Cases	0.00707417772767249	0.016	0.00707	**	Wilcoxon
USP6NL	value	Ctrl	Cases	0.0134868521516906	0.028	0.01349	*	Wilcoxon
HDAC5	value	Ctrl	Cases	0.0212956661157179	0.042	0.02130	*	Wilcoxon
TAF1L	value	Ctrl	Cases	0.325062738169182	0.43	0.32506	ns	Wilcoxon
RASA1	value	Ctrl	Cases	0.0845379968813841	0.14	0.08454	ns	Wilcoxon
E2F1	value	Ctrl	Cases	0.00706906604829934	0.016	0.00707	**	Wilcoxon
LOC100505549	value	Ctrl	Cases	0.000209272269491524	0.00064	0.00021	***	Wilcoxon
STX18-AS1	value	Ctrl	Cases	0.000782686518817217	0.0021	0.00078	***	Wilcoxon
ACTB(NM_001101:exon6:c.803-2A>G)	value	Ctrl	Cases	0.000197438840362274	0.00061	0.00020	***	Wilcoxon
RIC8B	value	Ctrl	Cases	0.000815787260104576	0.0022	0.00082	***	Wilcoxon
EGR3	value	Ctrl	Cases	0.000815787260104576	0.0022	0.00082	***	Wilcoxon
NCOA3	value	Ctrl	Cases	0.00044291709635326	0.0013	0.00044	***	Wilcoxon
FKBP5	value	Ctrl	Cases	0.121607454341044	0.19	0.12161	ns	Wilcoxon
DEF8	value	Ctrl	Cases	0.00282967605609916	0.0069	0.00283	**	Wilcoxon
PRKAR1B	value	Ctrl	Cases	0.0570718836717615	0.1	0.05707	ns	Wilcoxon
HIP1	value	Ctrl	Cases	0.0011690114809439	0.0031	0.00117	**	Wilcoxon
RMND5B	value	Ctrl	Cases	0.248694387978619	0.35	0.24869	ns	Wilcoxon
CCDC57	value	Ctrl	Cases	0.00364055488914036	0.0087	0.00364	**	Wilcoxon
FARP2	value	Ctrl	Cases	0.00104264353059508	0.0028	0.00104	**	Wilcoxon
MLKL	value	Ctrl	Cases	0.0132975605555092	0.028	0.01330	*	Wilcoxon
CHFR	value	Ctrl	Cases	0.148897941933459	0.23	0.14890	ns	Wilcoxon
BID	value	Ctrl	Cases	0.0819518994234081	0.14	0.08195	ns	Wilcoxon
LARP4	value	Ctrl	Cases	0.036872722324353	0.068	0.03687	*	Wilcoxon
DCAF12	value	Ctrl	Cases	0.00887448678077906	0.019	0.00887	**	Wilcoxon
IPO7	value	Ctrl	Cases	0.232745180278307	0.33	0.23275	ns	Wilcoxon
TTF2	value	Ctrl	Cases	62800000	3e-06	6.3e-07	****	Wilcoxon
FAM134C	value	Ctrl	Cases	0.0207534970565608	0.041	0.02075	*	Wilcoxon
PROSER3	value	Ctrl	Cases	0.117328205446697	0.19	0.11733	ns	Wilcoxon
PCBP1-AS1	value	Ctrl	Cases	0.00886560160889669	0.019	0.00887	**	Wilcoxon
CHD1	value	Ctrl	Cases	0.860797187998655	0.9	0.86080	ns	Wilcoxon
KCMF1	value	Ctrl	Cases	0.30219748243591	0.41	0.30220	ns	Wilcoxon
RBFA	value	Ctrl	Cases	0.00101598306901079	0.0027	0.00102	**	Wilcoxon
BAZ2A	value	Ctrl	Cases	0.0207611501793589	0.041	0.02076	*	Wilcoxon
C7orf55-LUC7L2,LUC7L2	value	Ctrl	Cases	0.456835010992095	0.57	0.45684	ns	Wilcoxon
NEK9	value	Ctrl	Cases	0.0226684069835748	0.045	0.02267	*	Wilcoxon
DIS3L	value	Ctrl	Cases	0.00325538870866802	0.0079	0.00326	**	Wilcoxon
TRG-AS1	value	Ctrl	Cases	0.0526571155660964	0.093	0.05266	ns	Wilcoxon
PPP1R3E	value	Ctrl	Cases	0.190394077363525	0.28	0.19039	ns	Wilcoxon
FGD6	value	Ctrl	Cases	0.0526482314401343	0.093	0.05265	ns	Wilcoxon
SPECC1	value	Ctrl	Cases	0.179990296091352	0.27	0.17999	ns	Wilcoxon
TTC3P1	value	Ctrl	Cases	0.0201350502849529	0.04	0.02014	*	Wilcoxon
CMC2	value	Ctrl	Cases	0.545249857327826	0.64	0.54525	ns	Wilcoxon
CFAP36	value	Ctrl	Cases	0.0246669525976231	0.048	0.02467	*	Wilcoxon
ZNF669	value	Ctrl	Cases	0.00108496324073514	0.0029	0.00108	**	Wilcoxon
IRAK3	value	Ctrl	Cases	0.0289277773716712	0.055	0.02893	*	Wilcoxon
MTRF1	value	Ctrl	Cases	0.0359097785578528	0.067	0.03591	*	Wilcoxon
ATP13A3	value	Ctrl	Cases	0.187484419020905	0.28	0.18748	ns	Wilcoxon
LOC440173	value	Ctrl	Cases	332000	2.2e-08	3.3e-09	****	Wilcoxon
IARS2	value	Ctrl	Cases	0.00110751324517549	0.0029	0.00111	**	Wilcoxon
RPLP0(NM_001002:exon7:c.651+3A>G,NM_053275:exon7:c.651+3A>G)	value	Ctrl	Cases	0.0289277773716712	0.055	0.02893	*	Wilcoxon
AMMECR1	value	Ctrl	Cases	0.138	3.6e-14	1.4e-15	****	Wilcoxon
SSH2	value	Ctrl	Cases	0.535233171378354	0.63	0.53523	ns	Wilcoxon
MX1	value	Ctrl	Cases	0.000239695810447473	0.00073	0.00024	***	Wilcoxon
DNMT1	value	Ctrl	Cases	0.0129136455471393	0.027	0.01291	*	Wilcoxon
LMO2	value	Ctrl	Cases	0.00127476778212145	0.0034	0.00127	**	Wilcoxon
ABCA11P	value	Ctrl	Cases	0.515668813613612	0.62	0.51567	ns	Wilcoxon
UBE2G1	value	Ctrl	Cases	0.5021392772844	0.6	0.50214	ns	Wilcoxon
MIIP	value	Ctrl	Cases	0.00156275410181219	0.0041	0.00156	**	Wilcoxon
CBY1	value	Ctrl	Cases	0.952345898561425	0.97	0.95235	ns	Wilcoxon
CAPZA1	value	Ctrl	Cases	0.543195334242203	0.64	0.54320	ns	Wilcoxon
UBR2	value	Ctrl	Cases	0.00143388167905413	0.0038	0.00143	**	Wilcoxon
NBR1	value	Ctrl	Cases	0.00418211759402236	0.0099	0.00418	**	Wilcoxon
SUPV3L1	value	Ctrl	Cases	0.00141226486408849	0.0037	0.00141	**	Wilcoxon
PICALM	value	Ctrl	Cases	0.204861198892195	0.3	0.20486	ns	Wilcoxon
ZNF335	value	Ctrl	Cases	0.0724477129658038	0.12	0.07245	ns	Wilcoxon
RNF31	value	Ctrl	Cases	0.0128666989442692	0.027	0.01287	*	Wilcoxon
FKRP	value	Ctrl	Cases	0.00145342819891939	0.0038	0.00145	**	Wilcoxon
ALOX5	value	Ctrl	Cases	0.0353856418342959	0.066	0.03539	*	Wilcoxon
EIF4B	value	Ctrl	Cases	0.31749294473158	0.43	0.31749	ns	Wilcoxon
SSBP1	value	Ctrl	Cases	0.00612009810470551	0.014	0.00612	**	Wilcoxon
ACO2	value	Ctrl	Cases	0.550426796137847	0.64	0.55043	ns	Wilcoxon
NSUN4	value	Ctrl	Cases	0.423411543314286	0.53	0.42341	ns	Wilcoxon
TUBGCP5	value	Ctrl	Cases	0.240110533419033	0.34	0.24011	ns	Wilcoxon
42248	value	Ctrl	Cases	0.0373153359420889	0.069	0.03732	*	Wilcoxon
NRD1	value	Ctrl	Cases	0.0524328655989131	0.093	0.05243	ns	Wilcoxon
ALOX12-AS1	value	Ctrl	Cases	0.640990016545477	0.73	0.64099	ns	Wilcoxon
GAPDH(NM_002046:exon6:c.328-2A>G,NM_001289745:exon6:c.328-2A>G,NM_001289746:exon5:c.328-2A>G,NM_001256799:exon5:c.202-2A>G)	value	Ctrl	Cases	0.868803189387381	0.91	0.86880	ns	Wilcoxon
ZBED6CL	value	Ctrl	Cases	0.868803189387381	0.91	0.86880	ns	Wilcoxon
TCF7	value	Ctrl	Cases	0.452250448956823	0.56	0.45225	ns	Wilcoxon
KDM4C	value	Ctrl	Cases	0.0314667877810977	0.06	0.03147	*	Wilcoxon
ARL8A	value	Ctrl	Cases	0.487607840853307	0.59	0.48761	ns	Wilcoxon
RAB35	value	Ctrl	Cases	0.641800148731541	0.73	0.64180	ns	Wilcoxon
FGFR1OP	value	Ctrl	Cases	0.273168700242709	0.38	0.27317	ns	Wilcoxon
C9orf91	value	Ctrl	Cases	0.688970810534147	0.77	0.68897	ns	Wilcoxon
TMEM59	value	Ctrl	Cases	0.104447672691895	0.17	0.10445	ns	Wilcoxon
SEC23IP	value	Ctrl	Cases	0.00182542768156509	0.0047	0.00183	**	Wilcoxon
SRGN	value	Ctrl	Cases	129000000	5.8e-06	1.3e-06	****	Wilcoxon
GPCPD1	value	Ctrl	Cases	0.562085962375466	0.65	0.56209	ns	Wilcoxon
GUSBP4	value	Ctrl	Cases	0.00187248603943675	0.0048	0.00187	**	Wilcoxon
TMEM44	value	Ctrl	Cases	0.00572963761647527	0.013	0.00573	**	Wilcoxon
IBA57	value	Ctrl	Cases	0.00190662582826213	0.0049	0.00191	**	Wilcoxon
TYW5	value	Ctrl	Cases	0.00583341281016439	0.013	0.00583	**	Wilcoxon
MINOS1,MINOS1-NBL1	value	Ctrl	Cases	0.0709458060108302	0.12	0.07095	ns	Wilcoxon
CCT6A	value	Ctrl	Cases	0.00182542768156509	0.0047	0.00183	**	Wilcoxon
SIMC1	value	Ctrl	Cases	3840000	2.2e-07	3.8e-08	****	Wilcoxon
CUL5	value	Ctrl	Cases	0.00612040269829149	0.014	0.00612	**	Wilcoxon
SVIL-AS1	value	Ctrl	Cases	0.467383461479766	0.58	0.46738	ns	Wilcoxon
FCRL5	value	Ctrl	Cases	0.277396326703316	0.38	0.27740	ns	Wilcoxon
NARFL	value	Ctrl	Cases	0.0130322430658013	0.027	0.01303	*	Wilcoxon
BUB1B	value	Ctrl	Cases	0.00185724042695629	0.0048	0.00186	**	Wilcoxon
BATF3	value	Ctrl	Cases	0.00232990506133213	0.0058	0.00233	**	Wilcoxon
SPC24	value	Ctrl	Cases	0.0045085915650495	0.011	0.00451	**	Wilcoxon
FUS	value	Ctrl	Cases	0.531201688026412	0.63	0.53120	ns	Wilcoxon
TRIP4	value	Ctrl	Cases	0.0877399073691935	0.15	0.08774	ns	Wilcoxon
SENP5	value	Ctrl	Cases	0.759409013359786	0.83	0.75941	ns	Wilcoxon
NFAT5	value	Ctrl	Cases	0.0948030584124999	0.16	0.09480	ns	Wilcoxon
BCAS3	value	Ctrl	Cases	0.282826830216846	0.39	0.28283	ns	Wilcoxon
ADGRG5	value	Ctrl	Cases	0.229114059353304	0.32	0.22911	ns	Wilcoxon
CLDN14	value	Ctrl	Cases	0.0369631363345314	0.068	0.03696	*	Wilcoxon
TDG	value	Ctrl	Cases	0.0234204063516858	0.046	0.02342	*	Wilcoxon
ARIH1	value	Ctrl	Cases	0.0701078584562469	0.12	0.07011	ns	Wilcoxon
BTBD1	value	Ctrl	Cases	0.00254304748053125	0.0063	0.00254	**	Wilcoxon
ARHGAP30	value	Ctrl	Cases	0.0196321253233251	0.039	0.01963	*	Wilcoxon
FBXO18	value	Ctrl	Cases	0.0264503085933307	0.051	0.02645	*	Wilcoxon
BIRC6	value	Ctrl	Cases	0.0045912698571411	0.011	0.00459	**	Wilcoxon
KDELR2	value	Ctrl	Cases	0.118007423362371	0.19	0.11801	ns	Wilcoxon
CHD3	value	Ctrl	Cases	0.0197743746678769	0.04	0.01977	*	Wilcoxon
LINC00663	value	Ctrl	Cases	0.00288869335889531	0.007	0.00289	**	Wilcoxon
STX8	value	Ctrl	Cases	0.0270330838629639	0.052	0.02703	*	Wilcoxon
VPS36	value	Ctrl	Cases	0.113856003232268	0.18	0.11386	ns	Wilcoxon
SPI1	value	Ctrl	Cases	0.00819965572663114	0.018	0.00820	**	Wilcoxon
ELL	value	Ctrl	Cases	0.00240337388241756	0.0059	0.00240	**	Wilcoxon
ZCCHC8	value	Ctrl	Cases	0.253067622197794	0.35	0.25307	ns	Wilcoxon
RAP1A	value	Ctrl	Cases	0.642089345436699	0.73	0.64209	ns	Wilcoxon
GAS2L3	value	Ctrl	Cases	0.007684094127248	0.017	0.00768	**	Wilcoxon
ST6GALNAC4	value	Ctrl	Cases	0.00256238356267966	0.0063	0.00256	**	Wilcoxon
ZFAND6	value	Ctrl	Cases	0.622186485731563	0.71	0.62219	ns	Wilcoxon
SPECC1L-ADORA2A	value	Ctrl	Cases	0.0258725869863944	0.05	0.02587	*	Wilcoxon
YWHAZ	value	Ctrl	Cases	0.00266629996762461	0.0065	0.00267	**	Wilcoxon
AJUBA	value	Ctrl	Cases	0.0200801350471757	0.04	0.02008	*	Wilcoxon
DPYD	value	Ctrl	Cases	1920	1.6e-09	1.9e-10	****	Wilcoxon
RNF115	value	Ctrl	Cases	0.0044647891410382	0.01	0.00446	**	Wilcoxon
UROS	value	Ctrl	Cases	0.128026826786087	0.2	0.12803	ns	Wilcoxon
ATP8B5P	value	Ctrl	Cases	0.000480117477082935	0.0014	0.00048	***	Wilcoxon
NARF	value	Ctrl	Cases	0.569184878017343	0.66	0.56918	ns	Wilcoxon
ZNF804A	value	Ctrl	Cases	0.0521577396005261	0.092	0.05216	ns	Wilcoxon
PIK3CD	value	Ctrl	Cases	0.24734897931001	0.35	0.24735	ns	Wilcoxon
GBAP1	value	Ctrl	Cases	0.00341035708501643	0.0082	0.00341	**	Wilcoxon
DAPK2	value	Ctrl	Cases	0.937050375059993	0.95	0.93705	ns	Wilcoxon
NLRP2	value	Ctrl	Cases	0.17304713969065	0.26	0.17305	ns	Wilcoxon
ST3GAL3	value	Ctrl	Cases	3650000	1.8e-06	3.7e-07	****	Wilcoxon
FAM45B	value	Ctrl	Cases	0.0040202793695854	0.0095	0.00402	**	Wilcoxon
VPS13C	value	Ctrl	Cases	0.819791399188359	0.88	0.81979	ns	Wilcoxon
LINC01569	value	Ctrl	Cases	0.00329379146497036	0.0079	0.00329	**	Wilcoxon
NEK6	value	Ctrl	Cases	0.191680678301084	0.28	0.19168	ns	Wilcoxon
RABEPK	value	Ctrl	Cases	0.0126700408343935	0.027	0.01267	*	Wilcoxon
WNK1	value	Ctrl	Cases	0.683038444291502	0.77	0.68304	ns	Wilcoxon
YIF1B	value	Ctrl	Cases	0.143567830229487	0.22	0.14357	ns	Wilcoxon
MYH11,NDE1	value	Ctrl	Cases	0.00335316652889028	0.0081	0.00335	**	Wilcoxon
USP48	value	Ctrl	Cases	0.178216653184834	0.26	0.17822	ns	Wilcoxon
CDC16	value	Ctrl	Cases	0.680198732313111	0.77	0.68020	ns	Wilcoxon
TP53	value	Ctrl	Cases	0.0106061438705993	0.023	0.01061	*	Wilcoxon
SEC24B	value	Ctrl	Cases	0.170810704904089	0.25	0.17081	ns	Wilcoxon
GABPB1	value	Ctrl	Cases	0.265011684612247	0.37	0.26501	ns	Wilcoxon
RC3H2	value	Ctrl	Cases	0.379672155267077	0.49	0.37967	ns	Wilcoxon
SEC61A2	value	Ctrl	Cases	0.119891967388887	0.19	0.11989	ns	Wilcoxon
ADSL	value	Ctrl	Cases	0.0168233013649872	0.034	0.01682	*	Wilcoxon
LATS1	value	Ctrl	Cases	0.121842886213883	0.19	0.12184	ns	Wilcoxon
KBTBD2	value	Ctrl	Cases	0.0100969604261903	0.022	0.01010	*	Wilcoxon
EIF3E	value	Ctrl	Cases	0.491366088788088	0.59	0.49137	ns	Wilcoxon
VPS37B	value	Ctrl	Cases	0.0513248269193303	0.091	0.05132	ns	Wilcoxon
AKAP8	value	Ctrl	Cases	0.0105984581613428	0.023	0.01060	*	Wilcoxon
CDK5RAP1	value	Ctrl	Cases	0.0316033102608562	0.06	0.03160	*	Wilcoxon
DNA2	value	Ctrl	Cases	0.065157714662753	0.11	0.06516	ns	Wilcoxon
TROAP	value	Ctrl	Cases	0.00975897044174048	0.021	0.00976	**	Wilcoxon
HAVCR2	value	Ctrl	Cases	0.0032612630297427	0.0079	0.00326	**	Wilcoxon
BCAT2	value	Ctrl	Cases	0.0104369123773582	0.022	0.01044	*	Wilcoxon
DNAAF2	value	Ctrl	Cases	0.00331529900243589	0.008	0.00332	**	Wilcoxon
PEX6	value	Ctrl	Cases	0.885574513729104	0.92	0.88557	ns	Wilcoxon
LOC101927021	value	Ctrl	Cases	0.501245828402401	0.6	0.50125	ns	Wilcoxon
TIMMDC1	value	Ctrl	Cases	0.245200268110119	0.34	0.24520	ns	Wilcoxon
CD74	value	Ctrl	Cases	0.0303203366562362	0.058	0.03032	*	Wilcoxon
BMS1P20	value	Ctrl	Cases	0.0141053001298839	0.029	0.01411	*	Wilcoxon
CLIC2	value	Ctrl	Cases	17900000	9.1e-07	1.8e-07	****	Wilcoxon
BCAT1	value	Ctrl	Cases	0.548834691591828	0.64	0.54883	ns	Wilcoxon
HSF1	value	Ctrl	Cases	0.389125355723847	0.5	0.38913	ns	Wilcoxon
MOV10	value	Ctrl	Cases	0.0811861757587473	0.14	0.08119	ns	Wilcoxon
SLFN11	value	Ctrl	Cases	0.00346041472517495	0.0083	0.00346	**	Wilcoxon
CD81(NM_004356:exon2:c.67-2A>G)	value	Ctrl	Cases	0.15528538273504	0.23	0.15529	ns	Wilcoxon
SIK3	value	Ctrl	Cases	0.281920606297739	0.39	0.28192	ns	Wilcoxon
HECTD4	value	Ctrl	Cases	0.225792933087803	0.32	0.22579	ns	Wilcoxon
TNFAIP8	value	Ctrl	Cases	0.0488277369008943	0.087	0.04883	*	Wilcoxon
ATP8B1,LOC100505549	value	Ctrl	Cases	0.0425572986198774	0.077	0.04256	*	Wilcoxon
TRAPPC6A	value	Ctrl	Cases	0.358348435561071	0.47	0.35835	ns	Wilcoxon
AXIN1	value	Ctrl	Cases	0.00547373270524386	0.013	0.00547	**	Wilcoxon
PCDHGA1,PCDHGA2,PCDHGA3,PCDHGA4,PCDHGA5,PCDHGA6,PCDHGB1,PCDHGB2,PCDHGB3	value	Ctrl	Cases	0.0112578805486846	0.024	0.01126	*	Wilcoxon
SMEK1	value	Ctrl	Cases	0.22206654365122	0.32	0.22207	ns	Wilcoxon
MIOS	value	Ctrl	Cases	0.093027044962979	0.15	0.09303	ns	Wilcoxon
TNPO1	value	Ctrl	Cases	0.0143253911181041	0.03	0.01433	*	Wilcoxon
NFS1	value	Ctrl	Cases	0.0044815190583553	0.01	0.00448	**	Wilcoxon
NPRL3	value	Ctrl	Cases	0.159258361169041	0.24	0.15926	ns	Wilcoxon
EBI3	value	Ctrl	Cases	0.00674685684751586	0.015	0.00675	**	Wilcoxon
TCAIM	value	Ctrl	Cases	0.0373490765611621	0.069	0.03735	*	Wilcoxon
KATNA1	value	Ctrl	Cases	0.0435498922029587	0.079	0.04355	*	Wilcoxon
DRAM2	value	Ctrl	Cases	0.826845001343699	0.89	0.82685	ns	Wilcoxon
PDIA3	value	Ctrl	Cases	0.102121066420743	0.17	0.10212	ns	Wilcoxon
TMEM14B	value	Ctrl	Cases	0.0149793125991166	0.031	0.01498	*	Wilcoxon
IL10RB	value	Ctrl	Cases	0.00472243842556619	0.011	0.00472	**	Wilcoxon
NFE2L2	value	Ctrl	Cases	0.0885438186490879	0.15	0.08854	ns	Wilcoxon
MBNL1	value	Ctrl	Cases	0.0338474305275383	0.063	0.03385	*	Wilcoxon
SYNCRIP	value	Ctrl	Cases	0.00452050440747686	0.011	0.00452	**	Wilcoxon
CYFIP2	value	Ctrl	Cases	0.0397900431695563	0.073	0.03979	*	Wilcoxon
NEDD8,NEDD8-MDP1	value	Ctrl	Cases	0.0147623324738826	0.03	0.01476	*	Wilcoxon
CLSTN3	value	Ctrl	Cases	0.00472215151790621	0.011	0.00472	**	Wilcoxon
TPT1	value	Ctrl	Cases	0.00459170048781445	0.011	0.00459	**	Wilcoxon
FHIT	value	Ctrl	Cases	0.00469212134773563	0.011	0.00469	**	Wilcoxon
SF3B3(NM_012426:exon23:c.3166-2A>G)	value	Ctrl	Cases	0.00479939600197556	0.011	0.00480	**	Wilcoxon
MYBL2(NM_002466:exon12:c.1720-2A>G,NM_001278610:exon11:c.1648-2A>G)	value	Ctrl	Cases	0.0953212352324948	0.16	0.09532	ns	Wilcoxon
CENPP	value	Ctrl	Cases	0.038839147951859	0.071	0.03884	*	Wilcoxon
PITPNC1	value	Ctrl	Cases	0.144628285224426	0.22	0.14463	ns	Wilcoxon
POGZ	value	Ctrl	Cases	0.309696632271273	0.42	0.30970	ns	Wilcoxon
KCNMB3	value	Ctrl	Cases	0.00570578289437623	0.013	0.00571	**	Wilcoxon
BMPR2	value	Ctrl	Cases	0.0374051103221871	0.069	0.03741	*	Wilcoxon
KIF18B	value	Ctrl	Cases	0.992748878229734	1	0.99275	ns	Wilcoxon
AKAP2,PALM2-AKAP2	value	Ctrl	Cases	0.942024513086376	0.96	0.94202	ns	Wilcoxon
DENR	value	Ctrl	Cases	0.0390740551622773	0.071	0.03907	*	Wilcoxon
MED13	value	Ctrl	Cases	0.00529160715513226	0.012	0.00529	**	Wilcoxon
FLVCR1	value	Ctrl	Cases	0.202623877485374	0.29	0.20262	ns	Wilcoxon
YARS	value	Ctrl	Cases	0.218037331953358	0.31	0.21804	ns	Wilcoxon
BRF1	value	Ctrl	Cases	0.0410339173192215	0.075	0.04103	*	Wilcoxon
SNX8	value	Ctrl	Cases	0.117840256568838	0.19	0.11784	ns	Wilcoxon
C8orf37	value	Ctrl	Cases	0.0149157587406865	0.031	0.01492	*	Wilcoxon
SNRNP200	value	Ctrl	Cases	0.0220488854989365	0.044	0.02205	*	Wilcoxon
LYPLA1	value	Ctrl	Cases	0.132226678870545	0.21	0.13223	ns	Wilcoxon
NAALADL2-AS2	value	Ctrl	Cases	0.258660062508628	0.36	0.25866	ns	Wilcoxon
DPP9	value	Ctrl	Cases	0.00597129291836461	0.014	0.00597	**	Wilcoxon
SRRM1	value	Ctrl	Cases	0.0175220119450931	0.036	0.01752	*	Wilcoxon
SLC2A3	value	Ctrl	Cases	0.690485232566666	0.77	0.69049	ns	Wilcoxon
KANSL2	value	Ctrl	Cases	0.00601895178520508	0.014	0.00602	**	Wilcoxon
ALG9	value	Ctrl	Cases	0.0478008282234086	0.086	0.04780	*	Wilcoxon
SENP2	value	Ctrl	Cases	0.00805398800397217	0.018	0.00805	**	Wilcoxon
MEF2A	value	Ctrl	Cases	0.658737965817058	0.75	0.65874	ns	Wilcoxon
C5orf15	value	Ctrl	Cases	0.221336381901122	0.32	0.22134	ns	Wilcoxon
CCDC22	value	Ctrl	Cases	0.0180958468947348	0.037	0.01810	*	Wilcoxon
SMARCC1	value	Ctrl	Cases	0.679784908906175	0.77	0.67978	ns	Wilcoxon
NIN	value	Ctrl	Cases	0.150565380001608	0.23	0.15057	ns	Wilcoxon
SNRPD2	value	Ctrl	Cases	0.209203414424769	0.3	0.20920	ns	Wilcoxon
PTPN14	value	Ctrl	Cases	0.422836925877527	0.53	0.42284	ns	Wilcoxon
LOC728613	value	Ctrl	Cases	0.0488321877326215	0.087	0.04883	*	Wilcoxon
PARP11	value	Ctrl	Cases	0.36989078720733	0.48	0.36989	ns	Wilcoxon
FAM227B	value	Ctrl	Cases	0.00200913880085631	0.0051	0.00201	**	Wilcoxon
PTER	value	Ctrl	Cases	0.119060559298757	0.19	0.11906	ns	Wilcoxon
FAM35A	value	Ctrl	Cases	0.211169822914512	0.3	0.21117	ns	Wilcoxon
STYXL1	value	Ctrl	Cases	0.0245709888894296	0.048	0.02457	*	Wilcoxon
RASSF3	value	Ctrl	Cases	0.436934518996629	0.54	0.43693	ns	Wilcoxon
GMDS-AS1	value	Ctrl	Cases	0.372069769970621	0.48	0.37207	ns	Wilcoxon
C5orf24	value	Ctrl	Cases	0.384071400228545	0.49	0.38407	ns	Wilcoxon
ZNF283	value	Ctrl	Cases	0.0227664671930349	0.045	0.02277	*	Wilcoxon
ANKRD11	value	Ctrl	Cases	0.0598951422723283	0.1	0.05990	ns	Wilcoxon
ZNF146	value	Ctrl	Cases	0.414883004888404	0.52	0.41488	ns	Wilcoxon
SENP6	value	Ctrl	Cases	0.14037380304517	0.22	0.14037	ns	Wilcoxon
MEMO1	value	Ctrl	Cases	0.830199723815996	0.89	0.83020	ns	Wilcoxon
PSME4	value	Ctrl	Cases	0.224313484957982	0.32	0.22431	ns	Wilcoxon
SETD5	value	Ctrl	Cases	0.0543827991559631	0.096	0.05438	ns	Wilcoxon
SLC33A1	value	Ctrl	Cases	0.00915862558172212	0.02	0.00916	**	Wilcoxon
IL15RA	value	Ctrl	Cases	0.00763508326292635	0.017	0.00764	**	Wilcoxon
UBA2	value	Ctrl	Cases	0.197797778878967	0.29	0.19780	ns	Wilcoxon
BMP2K	value	Ctrl	Cases	0.0186979485199537	0.038	0.01870	*	Wilcoxon
SART1	value	Ctrl	Cases	0.452781836318153	0.56	0.45278	ns	Wilcoxon
LITAF	value	Ctrl	Cases	0.0223768042827206	0.044	0.02238	*	Wilcoxon
C1orf109	value	Ctrl	Cases	0.00778349997229319	0.017	0.00778	**	Wilcoxon
SLC25A17	value	Ctrl	Cases	0.962699748911425	0.97	0.96270	ns	Wilcoxon
RNF216	value	Ctrl	Cases	0.00718246582861681	0.016	0.00718	**	Wilcoxon
DPM1	value	Ctrl	Cases	0.0583781912837741	0.1	0.05838	ns	Wilcoxon
KCNAB2	value	Ctrl	Cases	0.124933478074926	0.2	0.12493	ns	Wilcoxon
MKNK1	value	Ctrl	Cases	0.00786227359276574	0.018	0.00786	**	Wilcoxon
TOMM20	value	Ctrl	Cases	0.00800295915726687	0.018	0.00800	**	Wilcoxon
MYO1D	value	Ctrl	Cases	0.143839955520757	0.22	0.14384	ns	Wilcoxon
CNOT10	value	Ctrl	Cases	0.332	6.1e-13	3.3e-14	****	Wilcoxon
TCERG1	value	Ctrl	Cases	0.00786852184752432	0.018	0.00787	**	Wilcoxon
SARS2	value	Ctrl	Cases	0.00792565079131869	0.018	0.00793	**	Wilcoxon
GRK5	value	Ctrl	Cases	0.332893064853445	0.44	0.33289	ns	Wilcoxon
PPT1	value	Ctrl	Cases	0.00786486402211668	0.018	0.00786	**	Wilcoxon
LARP1	value	Ctrl	Cases	0.286286319551371	0.39	0.28629	ns	Wilcoxon
SMIM11	value	Ctrl	Cases	0.0609238180102263	0.11	0.06092	ns	Wilcoxon
PHC3	value	Ctrl	Cases	0.755982508037035	0.82	0.75598	ns	Wilcoxon
PSD4	value	Ctrl	Cases	0.075144967194863	0.13	0.07514	ns	Wilcoxon
POLR2J3,SPDYE2,SPDYE2B	value	Ctrl	Cases	0.00812812728553448	0.018	0.00813	**	Wilcoxon
ASRGL1	value	Ctrl	Cases	0.216716156356996	0.31	0.21672	ns	Wilcoxon
SLC25A12	value	Ctrl	Cases	0.0669959642825655	0.12	0.06700	ns	Wilcoxon
ARFGAP3	value	Ctrl	Cases	0.0622141165984136	0.11	0.06221	ns	Wilcoxon
NF1	value	Ctrl	Cases	0.0261494677982251	0.05	0.02615	*	Wilcoxon
C1RL-AS1	value	Ctrl	Cases	0.00812812728553448	0.018	0.00813	**	Wilcoxon
FAF1	value	Ctrl	Cases	0.942197719681634	0.96	0.94220	ns	Wilcoxon
TTC19	value	Ctrl	Cases	0.496984722329	0.6	0.49698	ns	Wilcoxon
TMEM194A	value	Ctrl	Cases	0.018280926520026	0.037	0.01828	*	Wilcoxon
CCDC66	value	Ctrl	Cases	0.0106030651094139	0.023	0.01060	*	Wilcoxon
MAU2	value	Ctrl	Cases	0.591768902550867	0.68	0.59177	ns	Wilcoxon
EXOSC10	value	Ctrl	Cases	0.0620823363921508	0.11	0.06208	ns	Wilcoxon
ZER1	value	Ctrl	Cases	0.100552076733319	0.16	0.10055	ns	Wilcoxon
ARHGAP15	value	Ctrl	Cases	0.907135593073622	0.93	0.90714	ns	Wilcoxon
HSBP1L1	value	Ctrl	Cases	0.0103326717196591	0.022	0.01033	*	Wilcoxon
AP3D1	value	Ctrl	Cases	0.0100513651146058	0.022	0.01005	*	Wilcoxon
LRRK1	value	Ctrl	Cases	0.954703162571057	0.97	0.95470	ns	Wilcoxon
TK1	value	Ctrl	Cases	0.0102333967456921	0.022	0.01023	*	Wilcoxon
ARID3A	value	Ctrl	Cases	0.001491602554844	0.0039	0.00149	**	Wilcoxon
SQSTM1	value	Ctrl	Cases	0.335518089900174	0.44	0.33552	ns	Wilcoxon
PAPOLA	value	Ctrl	Cases	1620000000	6.1e-05	1.6e-05	****	Wilcoxon
RCOR1	value	Ctrl	Cases	0.71921197075005	0.79	0.71921	ns	Wilcoxon
COX15	value	Ctrl	Cases	0.0773073269238128	0.13	0.07731	ns	Wilcoxon
STAT1	value	Ctrl	Cases	144	1.8e-11	1.4e-12	****	Wilcoxon
PAX5	value	Ctrl	Cases	0.215135585551603	0.31	0.21514	ns	Wilcoxon
RAB30	value	Ctrl	Cases	0.0709893382049683	0.12	0.07099	ns	Wilcoxon
RALGAPA1P	value	Ctrl	Cases	0.0304405487540587	0.058	0.03044	*	Wilcoxon
CD164	value	Ctrl	Cases	0.0101340258791938	0.022	0.01013	*	Wilcoxon
FAM69A	value	Ctrl	Cases	0.927100283061131	0.95	0.92710	ns	Wilcoxon
NDUFV2	value	Ctrl	Cases	0.780042291037947	0.84	0.78004	ns	Wilcoxon
ZNF7	value	Ctrl	Cases	0.03193017800487	0.06	0.03193	*	Wilcoxon
PXK	value	Ctrl	Cases	0.0109261707486026	0.023	0.01093	*	Wilcoxon
C5orf42	value	Ctrl	Cases	0.000921171513374698	0.0025	0.00092	***	Wilcoxon
RHOF,TMEM120B	value	Ctrl	Cases	0.0105998786285834	0.023	0.01060	*	Wilcoxon
TMEM39A	value	Ctrl	Cases	0.800111495770741	0.86	0.80011	ns	Wilcoxon
RP9	value	Ctrl	Cases	0.0304576982938275	0.058	0.03046	*	Wilcoxon
TRAPPC2B	value	Ctrl	Cases	0.0111794990181122	0.024	0.01118	*	Wilcoxon
[truncated: 1,380 more rows]
