# Supplementary material for: ADAR1-mediated RNA editing promotes B cell lymphomagenesis
Source: iScience. 2023 May 12;26(6):106864. doi: 10.1016/j.isci.2023.106864 (PMC10225930; doi:10.1016/j.isci.2023.106864)
Supplement: Data S1. Results from differentially edited editing sites analysis in gMAVS samples in comparison to gCTRL samples, related to Figure 4D [file mmc4.txt]

R_P Region Position Strand Reference Coverage.RCK8_SNAP_gCTRL1 A.RCK8_SNAP_gCTRL1 C.RCK8_SNAP_gCTRL1 G.RCK8_SNAP_gCTRL1 T.RCK8_SNAP_gCTRL1 Freq_RL_AG Coverage.RCK8_SNAP_gMAVS1 A.RCK8_SNAP_gMAVS1 C.RCK8_SNAP_gMAVS1 G.RCK8_SNAP_gMAVS1 T.RCK8_SNAP_gMAVS1 Freq_SL_AG p.value p.adj is.significant Gene Feature Consequence cDNA_position CDS_position Protein_position Amino_acids Codons Existing_variation IMPACT SYMBOL SYMBOL_SOURCE HGNC_ID CANONICAL CCDS ENSP RefSeq GENE_PHENO CLIN_SIG SOMATIC PHENO PUBMED BIOTYPE MOTIF_NAME MOTIF_POS HIGH_INF_POS MOTIF_SCORE_CHANGE TRANSCRIPTION_FACTORS
chr1:100173319 chr1 100173319 0 A 252 251 0 1 0 0.396825396825397 272 248 0 24 0 8.82352941176471 3.97517592173768e-06 7.20614316572527e-06 significant ENSG00000156869 ENST00000287474 downstream_gene_variant - - - - - - MODIFIER FRRS1 HGNC 27622 YES CCDS30780.1 ENSP00000287474 NM_001013660.2 - - - - - - - - - - -
chr1:100182981 chr1 100182981 0 A 346 346 0 0 0 0 240 225 0 15 0 6.25 2.03780219284199e-06 3.77138876784343e-06 significant ENSG00000156869 ENST00000287474 synonymous_variant 1823 1221 407 D gaT/gaC - LOW FRRS1 HGNC 27622 YES CCDS30780.1 ENSP00000287474 NM_001013660.2 - - - - - - - - - - -
chr1:100346909 chr1 100346909 1 A 1229 1220 0 9 0 0.732302685109845 1146 1108 0 38 0 3.31588132635253 9.87178342237605e-06 1.74216322158238e-05 significant ENSG00000162688 ENST00000294724 missense_variant 2541 2063 688 N/S aAc/aGc - MODERATE AGL HGNC 321 YES CCDS759.1 ENSP00000294724 NM_000028.2 1 - - - - - - - - - -
chr1:10041114 chr1 10041114 1 A 1605 1588 0 17 0 1.05919003115265 1649 1346 0 303 0 18.3747725894482 1.7046696990527e-62 1.66784883355316e-61 significant ENSG00000173614 ENST00000377205 missense_variant 469 325 109 S/G Agt/Ggt rs898561718 MODERATE NMNAT1 HGNC 17877 YES CCDS108.1 ENSP00000366410 NM_022787.3 1 - - - - - - - - - -
chr1:10042955 chr1 10042955 1 A 686 672 0 14 0 2.04081632653061 736 683 0 53 0 7.20108695652174 7.95262362527061e-06 1.41224337092953e-05 significant ENSG00000173614 ENST00000377205 3_prime_UTR_variant 1180 - - - - - MODIFIER NMNAT1 HGNC 17877 YES CCDS108.1 ENSP00000366410 NM_022787.3 1 - - - - - - - - - -
chr1:10044059 chr1 10044059 1 A 541 541 0 0 0 0 585 573 0 12 0 2.05128205128205 0.000536937306536516 0.000825328387735829 significant ENSG00000173614 ENST00000377205 3_prime_UTR_variant 2284 - - - - - MODIFIER NMNAT1 HGNC 17877 YES CCDS108.1 ENSP00000366410 NM_022787.3 1 - - - - - - - - - -
chr1:10044310 chr1 10044310 1 A 310 289 0 21 0 6.7741935483871 247 191 0 56 0 22.6720647773279 2.77761844213066e-06 5.09598416114619e-06 significant ENSG00000173614 ENST00000377205 3_prime_UTR_variant 2535 - - - - - MODIFIER NMNAT1 HGNC 17877 YES CCDS108.1 ENSP00000366410 NM_022787.3 1 - - - - - - - - - -
chr1:10044931 chr1 10044931 1 A 419 416 0 3 0 0.715990453460621 415 396 0 19 0 4.57831325301205 0.000757554266737638 0.0011511043630652 significant ENSG00000173614 ENST00000377205 3_prime_UTR_variant 3156 - - - - - MODIFIER NMNAT1 HGNC 17877 YES CCDS108.1 ENSP00000366410 NM_022787.3 1 - - - - - - - - - -
chr1:100476948 chr1 100476948 1 A 1141 1139 0 2 0 0.175284837861525 1131 1107 0 24 0 2.12201591511936 9.53102045868912e-06 1.68339868443091e-05 significant ENSG00000117620 ENST00000370155 missense_variant 885 493 165 K/E Aag/Gag - MODERATE SLC35A3 HGNC 11023 YES CCDS762.1 ENSP00000359174 NM_012243.2 1 - - - - - - - - - -
chr1:100488109 chr1 100488109 1 A 819 816 0 3 0 0.366300366300366 678 661 0 17 0 2.50737463126844 0.000412298952927013 0.000641777281106964 significant ENSG00000117620 ENST00000370155 3_prime_UTR_variant 1447 - - - - - MODIFIER SLC35A3 HGNC 11023 YES CCDS762.1 ENSP00000359174 NM_012243.2 1 - - - - - - - - - -
chr1:100489354 chr1 100489354 1 A 682 681 0 1 0 0.146627565982405 609 534 0 75 0 12.3152709359606 2.5170037580627e-22 9.55992421152386e-22 significant ENSG00000117620 ENST00000370155 downstream_gene_variant - - - - - - MODIFIER SLC35A3 HGNC 11023 YES CCDS762.1 ENSP00000359174 NM_012243.2 1 - - - - - - - - - -
chr1:100489507 chr1 100489507 1 A 448 445 0 3 0 0.669642857142857 409 364 0 45 0 11.0024449877751 4.84343035800181e-11 1.16534815276908e-10 significant ENSG00000117620 ENST00000370155 downstream_gene_variant - - - - - rs1137438 MODIFIER SLC35A3 HGNC 11023 YES CCDS762.1 ENSP00000359174 NM_012243.2 1 - - - - - - - - - -
chr1:100489619 chr1 100489619 1 A 450 372 0 78 0 17.3333333333333 402 139 0 263 0 65.4228855721393 8.05822647362322e-22 3.01022380446942e-21 significant ENSG00000117620 ENST00000370155 downstream_gene_variant - - - - - - MODIFIER SLC35A3 HGNC 11023 YES CCDS762.1 ENSP00000359174 NM_012243.2 1 - - - - - - - - - -
chr1:100490042 chr1 100490042 1 A 344 342 0 2 0 0.581395348837209 305 284 0 21 0 6.88524590163934 1.77965623933161e-05 3.08118116305526e-05 significant ENSG00000117620 ENST00000370155 downstream_gene_variant - - - - - - MODIFIER SLC35A3 HGNC 11023 YES CCDS762.1 ENSP00000359174 NM_012243.2 1 - - - - - - - - - -
chr1:100490199 chr1 100490199 1 A 163 162 0 1 0 0.613496932515337 216 203 0 13 0 6.01851851851852 0.0101549468204366 0.0138839554346292 nonsignificant ENSG00000117620 ENST00000370155 downstream_gene_variant - - - - - - MODIFIER SLC35A3 HGNC 11023 YES CCDS762.1 ENSP00000359174 NM_012243.2 1 - - - - - - - - - -
chr1:100490207 chr1 100490207 1 A 289 285 0 4 0 1.3840830449827 313 287 0 26 0 8.30670926517572 0.000124714530736643 0.000202102490787593 significant ENSG00000117620 ENST00000370155 downstream_gene_variant - - - - - - MODIFIER SLC35A3 HGNC 11023 YES CCDS762.1 ENSP00000359174 NM_012243.2 1 - - - - - - - - - -
chr1:100613517 chr1 100613517 1 A 2188 2183 0 5 0 0.228519195612431 2074 1895 0 179 0 8.63066538090646 2.90014012852412e-47 2.1535913853024e-46 significant ENSG00000122435 ENST00000370141 synonymous_variant 891 885 295 L ttA/ttG - LOW TRMT13 HGNC 25502 YES CCDS765.1 ENSP00000359160 NM_019083.2 - - - - - - - - - - -
chr1:100654749 chr1 100654749 0 A 199 199 0 0 0 0 183 177 0 6 0 3.27868852459016 0.0128186719226958 0.0173579368658119 nonsignificant ENSG00000137992 ENST00000370132 3_prime_UTR_variant 8525 - - - - - MODIFIER DBT HGNC 2698 YES CCDS767.1 ENSP00000359151 NM_001918.3 1 - - - - - - - - - -
chr1:100656440 chr1 100656440 0 A 364 357 0 7 0 1.92307692307692 261 235 0 26 0 9.96168582375479 3.84682545644539e-05 6.48997500535911e-05 significant ENSG00000137992 ENST00000370132 3_prime_UTR_variant 6834 - - - - - MODIFIER DBT HGNC 2698 YES CCDS767.1 ENSP00000359151 NM_001918.3 1 - - - - - - - - - -
chr1:100672060 chr1 100672060 0 A 2067 0 0 2067 0 100 1861 1 0 1860 0 99.9462654486835 1 1 nonsignificant ENSG00000137992 ENST00000370132 missense_variant 1164 1150 384 C/R Tgt/Cgt CM983430 MODERATE DBT HGNC 2698 YES CCDS767.1 ENSP00000359151 NM_001918.3 1 - - 1 - - - - - - -
chr1:100672091 chr1 100672091 0 A 2011 2007 0 4 0 0.198906016907011 1765 1709 0 56 0 3.1728045325779 3.76551868883844e-14 1.04664303555668e-13 significant ENSG00000137992 ENST00000370132 synonymous_variant 1133 1119 373 D gaT/gaC - LOW DBT HGNC 2698 YES CCDS767.1 ENSP00000359151 NM_001918.3 1 - - - - - - - - - -
chr1:100733831 chr1 100733831 1 A 5693 5682 0 11 0 0.193219743544704 5415 5272 0 143 0 2.64081255771006 8.85743663479342e-32 4.47549551104911e-31 significant ENSG00000137996 ENST00000260563 synonymous_variant 436 309 103 T acA/acG rs1557972237 LOW RTCA HGNC 17981 YES CCDS44178.1 ENSP00000260563 NM_001130841.1 - - - - - - - - - - -
chr1:100757613 chr1 100757613 1 A 1175 1175 0 0 0 0 1113 1064 0 49 0 4.40251572327044 8.03746633611782e-16 2.40261307724398e-15 significant ENSG00000137996 ENST00000260563 downstream_gene_variant - - - - - - MODIFIER RTCA HGNC 17981 YES CCDS44178.1 ENSP00000260563 NM_001130841.1 - - - - - - - - - - -
chr1:100757827 chr1 100757827 1 A 396 395 0 1 0 0.252525252525253 300 267 0 33 0 11 4.51130293656833e-11 1.08673837717505e-10 significant ENSG00000137996 ENST00000260563 downstream_gene_variant - - - - - rs1408530750 MODIFIER RTCA HGNC 17981 YES CCDS44178.1 ENSP00000260563 NM_001130841.1 - - - - - - - - - - -
chr1:100757959 chr1 100757959 1 A 1392 1392 0 0 0 0 1313 1255 0 58 0 4.41736481340442 1.19845753482524e-18 3.98668543012051e-18 significant ENSG00000137996 ENST00000260563 downstream_gene_variant - - - - - - MODIFIER RTCA HGNC 17981 YES CCDS44178.1 ENSP00000260563 NM_001130841.1 - - - - - - - - - - -
chr1:100758119 chr1 100758119 1 A 1187 1182 0 5 0 0.4212299915754 1136 1063 0 73 0 6.42605633802817 6.30073165032465e-17 1.96576398172119e-16 significant ENSG00000137996 ENST00000260563 downstream_gene_variant - - - - - - MODIFIER RTCA HGNC 17981 YES CCDS44178.1 ENSP00000260563 NM_001130841.1 - - - - - - - - - - -
chr1:100758194 chr1 100758194 1 A 774 646 0 128 0 16.5374677002584 769 655 0 114 0 14.8244473342003 0.447324994441856 0.531525567889788 nonsignificant ENSG00000137996 ENST00000260563 downstream_gene_variant - - - - - - MODIFIER RTCA HGNC 17981 YES CCDS44178.1 ENSP00000260563 NM_001130841.1 - - - - - - - - - - -
chr1:10093725 chr1 10093725 1 A 1448 1444 0 4 0 0.276243093922652 1181 1150 0 31 0 2.62489415749365 1.23539028935494e-07 2.47544475347379e-07 significant ENSG00000130939 ENST00000343090 5_prime_UTR_variant 72 - - - - - MODIFIER UBE4B HGNC 12500 YES CCDS41245.1 ENSP00000343001 NM_001105562.2 - - - - - - - - - - -
chr1:101360210 chr1 101360210 0 A 283 283 0 0 0 0 273 266 0 7 0 2.56410256410256 0.00724406498514616 0.0100626322946754 nonsignificant ENSG00000162694 ENST00000370114 5_prime_UTR_variant 1345 - - - - - MODIFIER EXTL2 HGNC 3516 YES CCDS775.1 ENSP00000359132 NM_001261440.1,NM_001033025.2 - - - - - - - - - - -
chr1:101379290 chr1 101379290 1 A 887 887 0 0 0 0 1004 958 0 46 0 4.58167330677291 5.85111320182756e-13 1.54439301167502e-12 significant ENSG00000162695 ENST00000370112 missense_variant 770 583 195 S/G Agc/Ggc - MODERATE SLC30A7 HGNC 19306 YES CCDS776.1 ENSP00000359130 NM_133496.4,NM_001144884.1 - - - - - - - - - - -
chr1:101387350 chr1 101387350 1 A 347 346 0 1 0 0.288184438040346 278 265 0 13 0 4.67625899280576 0.000435572427935001 0.000676245547267007 significant ENSG00000162695 ENST00000370112 missense_variant 982 795 265 I/M atA/atG COSV63016744 MODERATE SLC30A7 HGNC 19306 YES CCDS776.1 ENSP00000359130 NM_133496.4,NM_001144884.1 - - 1 1 - - - - - - -
chr1:101443365 chr1 101443365 1 A 273 273 0 0 0 0 270 256 0 14 0 5.18518518518519 0.000107109913887465 0.000174579601792822 significant ENSG00000162695 ENST00000370112 3_prime_UTR_variant 3954 - - - - - MODIFIER SLC30A7 HGNC 19306 YES CCDS776.1 ENSP00000359130 NM_133496.4,NM_001144884.1 - - - - - - - - - - -
chr1:101443439 chr1 101443439 1 A 464 464 0 0 0 0 488 437 0 51 0 10.4508196721311 9.49495430742789e-15 2.70903306332933e-14 significant ENSG00000162695 ENST00000370112 3_prime_UTR_variant 4028 - - - - - MODIFIER SLC30A7 HGNC 19306 YES CCDS776.1 ENSP00000359130 NM_133496.4,NM_001144884.1 - - - - - - - - - - -
chr1:101443519 chr1 101443519 1 A 200 200 0 0 0 0 230 223 0 7 0 3.04347826086957 0.017212815206235 0.0229948365756167 nonsignificant ENSG00000162695 ENST00000370112 3_prime_UTR_variant 4108 - - - - - MODIFIER SLC30A7 HGNC 19306 YES CCDS776.1 ENSP00000359130 NM_133496.4,NM_001144884.1 - - - - - - - - - - -
chr1:101443701 chr1 101443701 1 A 199 106 0 93 0 46.7336683417085 229 98 0 131 0 57.2052401746725 0.245900694548522 0.300801941159181 nonsignificant ENSG00000162695 ENST00000370112 3_prime_UTR_variant 4290 - - - - rs17100939 MODIFIER SLC30A7 HGNC 19306 YES CCDS776.1 ENSP00000359130 NM_133496.4,NM_001144884.1 - - - - - - - - - - -
chr1:101456021 chr1 101456021 0 A 3993 3985 0 8 0 0.200350613573754 3442 3230 0 212 0 6.15920976176641 2.71646462995811e-58 2.48169644612185e-57 significant ENSG00000117543 ENST00000370109 synonymous_variant 914 801 267 L ctT/ctC - LOW DPH5 HGNC 24270 YES CCDS41358.1 ENSP00000359127 NM_001077395.1,NM_001077394.1,NM_015958.2 - - - - - - - - - - -
chr1:101456182 chr1 101456182 0 A 6563 6556 0 7 0 0.106658540301691 6122 5895 0 227 0 3.70793858216269 8.41938940450389e-61 8.01994597220758e-60 significant ENSG00000117543 ENST00000370109 missense_variant 753 640 214 S/P Tcc/Ccc - MODERATE DPH5 HGNC 24270 YES CCDS41358.1 ENSP00000359127 NM_001077395.1,NM_001077394.1,NM_015958.2 - - - - - - - - - - -
chr1:101479319 chr1 101479319 0 A 3383 3381 0 2 0 0.0591191250369495 2925 2861 0 64 0 2.18803418803419 3.94514126293434e-19 1.33653954697194e-18 significant ENSG00000117543 ENST00000370109 stop_lost 429 316 106 */R Tga/Cga - HIGH DPH5 HGNC 24270 YES CCDS41358.1 ENSP00000359127 NM_001077395.1,NM_001077394.1,NM_015958.2 - - - - - - - - - - -
chr1:10155547 chr1 10155547 1 A 1275 1275 0 0 0 0 1150 1125 0 25 0 2.17391304347826 9.19367431406053e-09 1.96705609477606e-08 significant ENSG00000130939 ENST00000343090 synonymous_variant 315 240 80 E gaA/gaG - LOW UBE4B HGNC 12500 YES CCDS41245.1 ENSP00000343001 NM_001105562.2 - - - - - - - - - - -
chr1:1022902 chr1 1022902 0 A 148 148 0 0 0 0 242 236 0 6 0 2.47933884297521 0.0881049065409073 0.111364380160384 nonsignificant ENSG00000131591 ENST00000421241 missense_variant 398 224 75 I/T aTc/aCc - MODERATE C1orf159 HGNC 26062 YES CCDS7.2 ENSP00000400736 NM_017891.4 - - - - - - - - - - -
chr1:104076370 chr1 104076370 1 A 659 659 0 0 0 0 676 661 0 15 0 2.2189349112426 5.98445052937924e-05 9.94015996108112e-05 significant ENSG00000185946 ENST00000533099 missense_variant 486 250 84 R/G Aga/Gga - MODERATE RNPC3 HGNC 18666 YES CCDS781.1 ENSP00000432886 - 1 - - - - - - - - - -
chr1:10473137 chr1 10473137 1 A 15132 15122 0 10 0 0.0660851176315094 14167 13766 0 401 0 2.83052163478506 4.01217474709746e-109 7.42978692963163e-108 significant ENSG00000142657 ENST00000270776 missense_variant 711 673 225 K/E Aag/Gag - MODERATE PGD HGNC 8891 YES CCDS113.1 ENSP00000270776 NM_002631.2 - - - - - - - - - - -
chr1:10477562 chr1 10477562 1 A 12591 12563 0 28 0 0.22238106584068 11950 11441 0 509 0 4.25941422594142 4.31254836760311e-119 8.94599358645337e-118 significant ENSG00000142657 ENST00000270776 missense_variant 1143 1105 369 R/G Aga/Gga - MODERATE PGD HGNC 8891 YES CCDS113.1 ENSP00000270776 NM_002631.2 - - - - - - - - - - -
chr1:10517276 chr1 10517276 0 A 1762 1709 0 53 0 3.00794551645857 1253 1034 0 219 0 17.4780526735834 2.60248295346144e-36 1.48912211143037e-35 significant ENSG00000160049 ENST00000377038 3_prime_UTR_variant 5335 - - - - - MODIFIER DFFA HGNC 2772 YES CCDS118.1 ENSP00000366237 NM_004401.2 - - - - - - - - - - -
chr1:10517314 chr1 10517314 0 A 1556 1539 0 17 0 1.09254498714653 1367 1303 0 64 0 4.68178493050476 5.95199934549872e-09 1.28728117476191e-08 significant ENSG00000160049 ENST00000377038 3_prime_UTR_variant 5297 - - - - - MODIFIER DFFA HGNC 2772 YES CCDS118.1 ENSP00000366237 NM_004401.2 - - - - - - - - - - -
chr1:10517352 chr1 10517352 0 A 1110 1091 0 19 0 1.71171171171171 997 867 0 130 0 13.0391173520562 4.52060487693715e-23 1.75781164754444e-22 significant ENSG00000160049 ENST00000377038 3_prime_UTR_variant 5259 - - - - - MODIFIER DFFA HGNC 2772 YES CCDS118.1 ENSP00000366237 NM_004401.2 - - - - - - - - - - -
chr1:10517512 chr1 10517512 0 A 412 411 0 1 0 0.242718446601942 406 393 0 13 0 3.20197044334975 0.00169375378842822 0.00249273271148942 significant ENSG00000160049 ENST00000377038 3_prime_UTR_variant 5099 - - - - - MODIFIER DFFA HGNC 2772 YES CCDS118.1 ENSP00000366237 NM_004401.2 - - - - - - - - - - -
chr1:10517527 chr1 10517527 0 A 314 309 0 5 0 1.59235668789809 334 313 0 21 0 6.2874251497006 0.00420552248860427 0.00595715288961373 significant ENSG00000160049 ENST00000377038 3_prime_UTR_variant 5084 - - - - - MODIFIER DFFA HGNC 2772 YES CCDS118.1 ENSP00000366237 NM_004401.2 - - - - - - - - - - -
chr1:10517613 chr1 10517613 0 A 476 473 0 3 0 0.630252100840336 530 509 0 21 0 3.9622641509434 0.000613280196836027 0.000938317033277161 significant ENSG00000160049 ENST00000377038 3_prime_UTR_variant 4998 - - - - - MODIFIER DFFA HGNC 2772 YES CCDS118.1 ENSP00000366237 NM_004401.2 - - - - - - - - - - -
chr1:10517623 chr1 10517623 0 A 520 520 0 0 0 0 586 542 0 44 0 7.50853242320819 1.97540649302443e-12 5.07824979366517e-12 significant ENSG00000160049 ENST00000377038 3_prime_UTR_variant 4988 - - - - - MODIFIER DFFA HGNC 2772 YES CCDS118.1 ENSP00000366237 NM_004401.2 - - - - - - - - - - -
chr1:10517672 chr1 10517672 0 A 558 548 0 10 0 1.7921146953405 549 521 0 28 0 5.10018214936248 0.00445691106209199 0.00630087205435923 significant ENSG00000160049 ENST00000377038 3_prime_UTR_variant 4939 - - - - - MODIFIER DFFA HGNC 2772 YES CCDS118.1 ENSP00000366237 NM_004401.2 - - - - - - - - - - -
chr1:10517689 chr1 10517689 0 A 552 552 0 0 0 0 531 495 0 36 0 6.77966101694915 1.82694153466773e-11 4.48351408381335e-11 significant ENSG00000160049 ENST00000377038 3_prime_UTR_variant 4922 - - - - - MODIFIER DFFA HGNC 2772 YES CCDS118.1 ENSP00000366237 NM_004401.2 - - - - - - - - - - -
chr1:10517697 chr1 10517697 0 A 536 536 0 0 0 0 493 467 0 26 0 5.27383367139959 7.04923684780335e-09 1.51735524404546e-08 significant ENSG00000160049 ENST00000377038 3_prime_UTR_variant 4914 - - - - - MODIFIER DFFA HGNC 2772 YES CCDS118.1 ENSP00000366237 NM_004401.2 - - - - - - - - - - -
chr1:10518101 chr1 10518101 0 A 1858 1857 0 1 0 0.0538213132400431 1299 1195 0 104 0 8.00615858352579 5.08247352713025e-38 3.02251369650416e-37 significant ENSG00000160049 ENST00000377038 3_prime_UTR_variant 4510 - - - - - MODIFIER DFFA HGNC 2772 YES CCDS118.1 ENSP00000366237 NM_004401.2 - - - - - - - - - - -
chr1:10518270 chr1 10518270 0 A 1661 1634 0 27 0 1.6255267910897 1154 871 0 283 0 24.5233968804159 9.94810433123894e-71 1.1139738325375e-69 significant ENSG00000160049 ENST00000377038 3_prime_UTR_variant 4341 - - - - - MODIFIER DFFA HGNC 2772 YES CCDS118.1 ENSP00000366237 NM_004401.2 - - - - - - - - - - -
chr1:10519064 chr1 10519064 0 A 643 636 0 7 0 1.08864696734059 536 523 0 13 0 2.42537313432836 0.111771916434374 0.140527968416507 nonsignificant ENSG00000160049 ENST00000377038 3_prime_UTR_variant 3547 - - - - - MODIFIER DFFA HGNC 2772 YES CCDS118.1 ENSP00000366237 NM_004401.2 - - - - - - - - - - -
chr1:10519119 chr1 10519119 0 A 739 730 0 9 0 1.21786197564276 715 673 0 42 0 5.87412587412587 2.39300120879697e-06 4.40557176531514e-06 significant ENSG00000160049 ENST00000377038 3_prime_UTR_variant 3492 - - - - - MODIFIER DFFA HGNC 2772 YES CCDS118.1 ENSP00000366237 NM_004401.2 - - - - - - - - - - -
chr1:10519814 chr1 10519814 0 A 772 768 0 4 0 0.518134715025907 724 704 0 20 0 2.76243093922652 0.000681756464479797 0.00103907279959646 significant ENSG00000160049 ENST00000377038 3_prime_UTR_variant 2797 - - - - - MODIFIER DFFA HGNC 2772 YES CCDS118.1 ENSP00000366237 NM_004401.2 - - - - - - - - - - -
chr1:10519888 chr1 10519888 0 A 1178 1172 0 6 0 0.509337860780985 1119 1088 0 31 0 2.77033065236819 1.71030096120162e-05 2.96511899769741e-05 significant ENSG00000160049 ENST00000377038 3_prime_UTR_variant 2723 - - - - - MODIFIER DFFA HGNC 2772 YES CCDS118.1 ENSP00000366237 NM_004401.2 - - - - - - - - - - -
chr1:10519900 chr1 10519900 0 A 1160 1159 0 1 0 0.0862068965517241 1129 1105 0 24 0 2.12577502214349 6.6825206145381e-07 1.27716145105546e-06 significant ENSG00000160049 ENST00000377038 3_prime_UTR_variant 2711 - - - - - MODIFIER DFFA HGNC 2772 YES CCDS118.1 ENSP00000366237 NM_004401.2 - - - - - - - - - - -
chr1:10520067 chr1 10520067 0 A 560 555 0 5 0 0.892857142857143 519 497 0 22 0 4.23892100192678 0.000650099949193401 0.000992599547894544 significant ENSG00000160049 ENST00000377038 3_prime_UTR_variant 2544 - - - - - MODIFIER DFFA HGNC 2772 YES CCDS118.1 ENSP00000366237 NM_004401.2 - - - - - - - - - - -
chr1:10520099 chr1 10520099 0 A 380 378 0 2 0 0.526315789473684 333 325 0 8 0 2.4024024024024 0.0526664894061389 0.0678104856733319 nonsignificant ENSG00000160049 ENST00000377038 3_prime_UTR_variant 2512 - - - - - MODIFIER DFFA HGNC 2772 YES CCDS118.1 ENSP00000366237 NM_004401.2 - - - - - - - - - - -
chr1:10520296 chr1 10520296 0 A 296 286 0 10 0 3.37837837837838 349 313 0 36 0 10.3151862464183 0.00182555212768822 0.00267648054830303 significant ENSG00000160049 ENST00000377038 3_prime_UTR_variant 2315 - - - - - MODIFIER DFFA HGNC 2772 YES CCDS118.1 ENSP00000366237 NM_004401.2 - - - - - - - - - - -
chr1:10520487 chr1 10520487 0 A 1048 1040 0 8 0 0.763358778625954 1277 1179 0 98 0 7.6742364917776 7.9810911726783e-17 2.4806642386328e-16 significant ENSG00000160049 ENST00000377038 3_prime_UTR_variant 2124 - - - - - MODIFIER DFFA HGNC 2772 YES CCDS118.1 ENSP00000366237 NM_004401.2 - - - - - - - - - - -
chr1:10520715 chr1 10520715 0 A 802 799 0 3 0 0.374064837905237 655 633 0 21 1 3.20610687022901 3.06753747897195e-05 5.21401666239664e-05 significant ENSG00000160049 ENST00000377038 3_prime_UTR_variant 1896 - - - - - MODIFIER DFFA HGNC 2772 YES CCDS118.1 ENSP00000366237 NM_004401.2 - - - - - - - - - - -
chr1:10521126 chr1 10521126 0 A 847 841 0 6 0 0.708382526564345 796 770 0 26 0 3.26633165829146 0.00023491502804835 0.000372886678176855 significant ENSG00000160049 ENST00000377038 3_prime_UTR_variant 1485 - - - - - MODIFIER DFFA HGNC 2772 YES CCDS118.1 ENSP00000366237 NM_004401.2 - - - - - - - - - - -
chr1:10521200 chr1 10521200 0 A 955 938 0 17 0 1.78010471204188 847 828 0 19 0 2.24321133412042 0.505189881429274 0.595502919780582 nonsignificant ENSG00000160049 ENST00000377038 3_prime_UTR_variant 1411 - - - - - MODIFIER DFFA HGNC 2772 YES CCDS118.1 ENSP00000366237 NM_004401.2 - - - - - - - - - - -
chr1:10522975 chr1 10522975 0 A 123 123 0 0 0 0 132 128 0 4 0 3.03030303030303 0.123988914680933 0.155152995287156 nonsignificant ENSG00000160049 ENST00000377038 intron_variant - - - - - - MODIFIER DFFA HGNC 2772 YES CCDS118.1 ENSP00000366237 NM_004401.2 - - - - - - - - - - -
chr1:10529285 chr1 10529285 0 A 2858 2858 0 0 0 0 2671 2614 0 57 0 2.13403219767877 1.33975849322224e-18 4.44725827895308e-18 significant ENSG00000160049 ENST00000377038 missense_variant 315 247 83 S/P Tct/Cct - MODERATE DFFA HGNC 2772 YES CCDS118.1 ENSP00000366237 NM_004401.2 - - - - - - - - - - -
chr1:10579933 chr1 10579933 1 A 111 110 0 1 0 0.900900900900901 140 114 0 26 0 18.5714285714286 1.34450221499615e-05 2.34944814442916e-05 significant ENSG00000142655 ENST00000356607 intron_variant - - - - - - MODIFIER PEX14 HGNC 8856 YES CCDS30582.1 ENSP00000349016 NM_004565.2 1 - - - - - - - - - -
chr1:10683080 chr1 10683080 1 A 2187 2176 0 11 0 0.50297210791038 1670 1554 0 116 0 6.94610778443114 2.32441381393151e-29 1.0926376365655e-28 significant ENSG00000142655 ENST00000356607 missense_variant 469 389 130 Y/C tAc/tGc - MODERATE PEX14 HGNC 8856 YES CCDS30582.1 ENSP00000349016 NM_004565.2 1 - - - - - - - - - -
chr1:10690043 chr1 10690043 1 A 504 504 0 0 0 0 643 608 0 35 0 5.44323483670296 3.56066484288264e-09 7.79075461772291e-09 significant ENSG00000142655 ENST00000356607 stop_lost 1213 1133 378 */W tAg/tGg - HIGH PEX14 HGNC 8856 YES CCDS30582.1 ENSP00000349016 NM_004565.2 1 - - - - - - - - - -
chr1:108678574 chr1 108678574 0 A 202 200 0 2 0 0.99009900990099 124 101 0 23 0 18.5483870967742 8.38051002377086e-08 1.69862636156975e-07 significant ENSG00000085491 ENST00000565488 3_prime_UTR_variant 2355 - - - - - MODIFIER SLC25A24 HGNC 20662 YES CCDS41361.1 ENSP00000457733 NM_013386.4 1 - - - - - - - - - -
chr1:108686207 chr1 108686207 0 A 667 666 0 1 0 0.149925037481259 619 583 0 36 0 5.81583198707593 1.28154280515524e-10 3.02268300907361e-10 significant ENSG00000085491 ENST00000565488 synonymous_variant 1276 1056 352 F ttT/ttC - LOW SLC25A24 HGNC 20662 YES CCDS41361.1 ENSP00000457733 NM_013386.4 1 - - - - - - - - - -
chr1:109154865 chr1 109154865 1 A 2799 2797 0 2 0 0.0714540907466952 2510 2454 0 56 0 2.23107569721116 4.22197109612775e-16 1.27479417092076e-15 significant ENSG00000162636 ENST00000370035 synonymous_variant 694 354 118 L ttA/ttG rs1454603113 LOW FAM102B HGNC 27637 YES CCDS30786.2 ENSP00000359052 NM_001010883.2 - - - - - - - - - - -
chr1:109180828 chr1 109180828 1 A 3477 3473 0 4 0 0.115041702617199 3317 3246 0 71 0 2.14048839312632 1.31063124311833e-17 4.20181744217865e-17 significant ENSG00000162636 ENST00000370035 3_prime_UTR_variant 4479 - - - - - MODIFIER FAM102B HGNC 27637 YES CCDS30786.2 ENSP00000359052 NM_001010883.2 - - - - - - - - - - -
chr1:109180834 chr1 109180834 1 A 3500 3496 0 4 0 0.114285714285714 3359 3194 0 165 0 4.91217624292944 1.52554687379437e-44 1.06113026738283e-43 significant ENSG00000162636 ENST00000370035 3_prime_UTR_variant 4485 - - - - rs1570623402 MODIFIER FAM102B HGNC 27637 YES CCDS30786.2 ENSP00000359052 NM_001010883.2 - - - - - - - - - - -
chr1:109242902 chr1 109242902 1 A 487 487 0 0 0 0 441 427 0 14 0 3.17460317460317 3.38744317586269e-05 5.74112123238185e-05 significant ENSG00000134186 ENST00000370025 3_prime_UTR_variant 2170 - - - - - MODIFIER PRPF38B HGNC 25512 YES CCDS788.1 ENSP00000359042 NM_018061.2 - - - - - - - - - - -
chr1:109315368 chr1 109315368 1 A 2480 2477 0 3 0 0.120967741935484 2326 2221 0 105 0 4.51418744625967 9.11815084346066e-29 4.22057701292916e-28 significant ENSG00000116266 ENST00000370008 missense_variant 570 520 174 M/V Atg/Gtg - MODERATE STXBP3 HGNC 11446 YES CCDS790.1 ENSP00000359025 NM_007269.2 - - - - - - - - - - -
chr1:109340780 chr1 109340780 1 A 4277 4275 0 2 0 0.0467617488894085 4137 4048 0 89 0 2.15131737974378 6.66119665099265e-25 2.7494174702241e-24 significant ENSG00000116266 ENST00000370008 missense_variant 1420 1370 457 K/R aAa/aGa - MODERATE STXBP3 HGNC 11446 YES CCDS790.1 ENSP00000359025 NM_007269.2 - - - - - - - - - - -
chr1:109351501 chr1 109351501 1 A 744 0 0 744 0 100 748 0 0 748 0 100 1 1 nonsignificant ENSG00000116266 ENST00000370008 3_prime_UTR_variant 1831 - - - - rs1149154 MODIFIER STXBP3 HGNC 11446 YES CCDS790.1 ENSP00000359025 NM_007269.2 - - - - - - - - - - -
chr1:109473123 chr1 109473123 0 A 271 271 0 0 0 0 312 296 0 16 0 5.12820512820513 0.000106757574770129 0.000174025487987306 significant ENSG00000121957 ENST00000406462 3_prime_UTR_variant 3389 - - - - - MODIFIER GPSM2 HGNC 29501 YES CCDS792.2 ENSP00000385510 - 1 - - - - - - - - - -
chr1:109473169 chr1 109473169 0 A 309 309 0 0 0 0 287 280 0 7 0 2.4390243902439 0.00631156786508251 0.00881651151993375 significant ENSG00000121957 ENST00000406462 3_prime_UTR_variant 3435 - - - - - MODIFIER GPSM2 HGNC 29501 YES CCDS792.2 ENSP00000385510 - 1 - - - - - - - - - -
chr1:109473254 chr1 109473254 0 A 317 316 0 1 0 0.315457413249211 296 219 0 77 0 26.0135135135135 1.85250344756502e-21 6.83397632479428e-21 significant ENSG00000121957 ENST00000406462 3_prime_UTR_variant 3520 - - - - - MODIFIER GPSM2 HGNC 29501 YES CCDS792.2 ENSP00000385510 - 1 - - - - - - - - - -
chr1:109474780 chr1 109474780 0 A 559 554 0 5 0 0.894454382826476 579 521 0 58 0 10.0172711571675 7.50314813457624e-12 1.87622058740773e-11 significant ENSG00000121957 ENST00000406462 3_prime_UTR_variant 5046 - - - - - MODIFIER GPSM2 HGNC 29501 YES CCDS792.2 ENSP00000385510 - 1 - - - - - - - - - -
chr1:109474784 chr1 109474784 0 A 579 579 0 0 0 0 588 508 0 80 0 13.6054421768707 3.89709483880012e-23 1.51935385614149e-22 significant ENSG00000121957 ENST00000406462 3_prime_UTR_variant 5050 - - - - - MODIFIER GPSM2 HGNC 29501 YES CCDS792.2 ENSP00000385510 - 1 - - - - - - - - - -
chr1:109517357 chr1 109517357 0 A 672 671 0 1 0 0.148809523809524 627 606 0 21 0 3.34928229665072 3.50807368169307e-06 6.38407223861968e-06 significant ENSG00000085433 ENST00000400794 synonymous_variant 2576 2442 814 V gtT/gtC - LOW WDR47 HGNC 29141 YES CCDS44186.1 ENSP00000383599 - - - - - - - - - - - -
chr1:109553936 chr1 109553936 0 A 129 129 0 0 0 0 124 120 0 4 0 3.2258064516129 0.0600823987182421 0.0770133421529019 nonsignificant ENSG00000085433 ENST00000400794 synonymous_variant 887 753 251 F ttT/ttC - LOW WDR47 HGNC 29141 YES CCDS44186.1 ENSP00000383599 - - - - - - - - - - - -
chr1:109554305 chr1 109554305 0 A 362 362 0 0 0 0 329 320 0 9 0 2.7355623100304 0.00134941378701454 0.00200219751107353 significant ENSG00000085433 ENST00000400794 synonymous_variant 518 384 128 F ttT/ttC - LOW WDR47 HGNC 29141 YES CCDS44186.1 ENSP00000383599 - - - - - - - - - - - -
chr1:109605490 chr1 109605490 0 A 1049 1049 0 0 0 0 997 976 0 21 0 2.10631895687061 3.12338845097612e-07 6.09700164729406e-07 significant ENSG00000197780 ENST00000338366 downstream_gene_variant - - - - - - MODIFIER TAF13 HGNC 11546 YES CCDS30788.1 ENSP00000355051 NM_005645.3 1 - - - - - - - - - -
chr1:109606149 chr1 109606149 0 A 1675 1660 0 15 0 0.895522388059702 1705 1641 0 64 0 3.75366568914956 3.62450765663642e-08 7.49935828418726e-08 significant ENSG00000197780 ENST00000338366 downstream_gene_variant - - - - - - MODIFIER TAF13 HGNC 11546 YES CCDS30788.1 ENSP00000355051 NM_005645.3 1 - - - - - - - - - -
chr1:110168815 chr1 110168815 1 A 978 978 0 0 0 0 1054 1009 0 45 0 4.26944971537002 2.9510086924392e-13 7.88833255816994e-13 significant ENSG00000116337 ENST00000256578 synonymous_variant 909 549 183 Q caA/caG rs1399925815 LOW AMPD2 HGNC 469 YES CCDS805.1 ENSP00000256578 NM_004037.7 1 - - - - - - - - - -
chr1:110168946 chr1 110168946 1 A 850 845 0 5 0 0.588235294117647 897 878 0 19 0 2.11817168338907 0.0069911950897301 0.00973107658365173 significant ENSG00000116337 ENST00000256578 missense_variant 950 590 197 Y/C tAc/tGc rs575582124 MODERATE AMPD2 HGNC 469 YES CCDS805.1 ENSP00000256578 NM_004037.7 1 uncertain_significance - 1 - - - - - - -
chr1:110173659 chr1 110173659 1 A 1137 1127 0 10 0 0.879507475813544 1158 1019 0 139 0 12.0034542314335 1.88471161230718e-28 8.64845888133583e-28 significant ENSG00000116337 ENST00000256578 missense_variant 2885 2525 842 Y/C tAc/tGc - MODERATE AMPD2 HGNC 469 YES CCDS805.1 ENSP00000256578 NM_004037.7 1 - - - - - - - - - -
chr1:110559345 chr1 110559345 1 A 1226 1226 0 0 0 0 1179 1155 0 24 0 2.03562340966921 4.22015457603688e-08 8.69979685374434e-08 significant ENSG00000168710 ENST00000369799 missense_variant 1323 956 319 Y/C tAt/tGt - MODERATE AHCYL1 HGNC 344 YES CCDS818.1 ENSP00000358814 NM_001242674.1,NM_001242673.1,NM_006621.5 - - - - - - - - - - -
chr1:110565986 chr1 110565986 1 A 1756 1754 0 2 0 0.113895216400911 1679 1631 0 48 0 2.85884455032758 6.02068819579597e-13 1.58810894842034e-12 significant ENSG00000168710 ENST00000369799 3_prime_UTR_variant 3644 - - - - - MODIFIER AHCYL1 HGNC 344 YES CCDS818.1 ENSP00000358814 NM_001242674.1,NM_001242673.1,NM_006621.5 - - - - - - - - - - -
chr1:110566076 chr1 110566076 1 A 2289 2266 0 23 0 1.00480559196156 2277 1872 0 405 0 17.7865612648221 1.35414190142286e-85 1.88194948345473e-84 significant ENSG00000168710 ENST00000369799 3_prime_UTR_variant 3734 - - - - - MODIFIER AHCYL1 HGNC 344 YES CCDS818.1 ENSP00000358814 NM_001242674.1,NM_001242673.1,NM_006621.5 - - - - - - - - - - -
chr1:110581311 chr1 110581311 1 A 566 566 0 0 0 0 565 552 0 13 0 2.30088495575221 0.000229877073244687 0.000365178301987903 significant ENSG00000143093 ENST00000369795 missense_variant 279 257 86 Y/C tAc/tGc - MODERATE STRIP1 HGNC 25916 YES CCDS30798.1 ENSP00000358810 NM_033088.3 - - - - - - - - - - -
chr1:110596746 chr1 110596746 1 A 560 560 0 0 0 0 578 565 0 13 0 2.24913494809689 0.000241236889270221 0.000382382083753073 significant ENSG00000143093 ENST00000369795 3_prime_UTR_variant 2748 - - - - - MODIFIER STRIP1 HGNC 25916 YES CCDS30798.1 ENSP00000358810 NM_033088.3 - - - - - - - - - - -
chr1:11119498 chr1 11119498 0 A 401 395 0 6 0 1.49625935162095 465 409 0 56 0 12.0430107526882 2.61368669432285e-09 5.75862716570905e-09 significant ENSG00000116649 ENST00000376957 intron_variant - - - - - - MODIFIER SRM HGNC 11296 YES CCDS125.1 ENSP00000366156 NM_003132.2 - - - - - - - - - - -
chr1:11119899 chr1 11119899 0 A 2865 0 0 2865 0 100 3744 0 0 3744 0 100 1 1 nonsignificant ENSG00000116649 ENST00000376957 synonymous_variant 183 102 34 S tcT/tcC COSV65384396 LOW SRM HGNC 11296 YES CCDS125.1 ENSP00000366156 NM_003132.2 - - 1 1 - - - - - - -
chr1:111442221 chr1 111442221 1 A 6430 6360 0 70 0 1.08864696734059 6314 5317 0 997 0 15.7903072537219 1.35831362660776e-200 6.2533558106137e-199 significant ENSG00000143119 ENST00000271324 3_prime_UTR_variant 1176 - - - - - MODIFIER CD53 HGNC 1686 YES CCDS829.1 ENSP00000271324 NM_000560.3,NM_001040033.1 - - - - - - - - - - -
chr1:111660544 chr1 111660544 0 A 366 364 0 2 0 0.546448087431694 344 327 0 17 0 4.94186046511628 0.000306927350371186 0.000482375653066885 significant ENSG00000156171 ENST00000286692 3_prime_UTR_variant 1657 - - - - - MODIFIER DRAM2 HGNC 28769 YES CCDS30801.1 ENSP00000286692 - 1 - - - - - - - - - -
chr1:111665254 chr1 111665254 0 A 117 117 0 0 0 0 186 182 0 4 0 2.1505376344086 0.301547938019657 0.364843302875605 nonsignificant ENSG00000156171 ENST00000286692 intron_variant - - - - - - MODIFIER DRAM2 HGNC 28769 YES CCDS30801.1 ENSP00000286692 - 1 - - - - - - - - - -
chr1:111770227 chr1 111770227 1 A 312 311 0 1 0 0.320512820512821 381 369 0 12 0 3.1496062992126 0.00859518747302242 0.0118140253324529 nonsignificant ENSG00000064886 ENST00000445067 intron_variant - - - - - - MODIFIER CHI3L2 HGNC 1933 YES CCDS30802.1 ENSP00000437082 - - - - - - - - - - - -
chr1:111773520 chr1 111773520 1 A 1300 1299 0 1 0 0.0769230769230769 1371 1306 0 65 0 4.74106491611962 1.05883993312769e-17 3.40506556293e-17 significant ENSG00000064886 ENST00000445067 missense_variant 998 227 76 K/R aAg/aGg - MODERATE CHI3L2 HGNC 1933 YES CCDS30802.1 ENSP00000437082 - - - - - - - - - - - -
chr1:111783996 chr1 111783996 1 A 1350 0 0 1350 0 100 1459 0 0 1459 0 100 1 1 nonsignificant ENSG00000064886 ENST00000445067 synonymous_variant 1737 966 322 Q caA/caG rs2494007 LOW CHI3L2 HGNC 1933 YES CCDS30802.1 ENSP00000437082 - - - - - - - - - - - -
chr1:111983443 chr1 111983443 0 A 978 977 0 1 0 0.102249488752556 1003 955 0 48 0 4.78564307078764 5.23697702120234e-13 1.38541264581398e-12 significant ENSG00000116455 ENST00000235090 3_prime_UTR_variant 1645 - - - - - MODIFIER WDR77 HGNC 29652 YES CCDS835.1 ENSP00000235090 NM_024102.2 - - - - - - - - - - -
chr1:111983574 chr1 111983574 0 A 2397 2392 1 4 0 0.166875260742595 2311 2191 0 120 0 5.19255733448723 2.83551343010612e-31 1.40968818090235e-30 significant ENSG00000116455 ENST00000235090 3_prime_UTR_variant 1514 - - - - - MODIFIER WDR77 HGNC 29652 YES CCDS835.1 ENSP00000235090 NM_024102.2 - - - - - - - - - - -
chr1:111983681 chr1 111983681 0 A 3885 3882 0 3 0 0.0772200772200772 2676 2611 0 65 0 2.42899850523169 8.04771761766461e-22 3.00669742153391e-21 significant ENSG00000116455 ENST00000235090 3_prime_UTR_variant 1407 - - - - - MODIFIER WDR77 HGNC 29652 YES CCDS835.1 ENSP00000235090 NM_024102.2 - - - - - - - - - - -
chr1:112142323 chr1 112142323 0 A 267 267 0 0 0 0 156 145 0 11 0 7.05128205128205 2.2225639836129e-05 3.82446334465328e-05 significant ENSG00000231346 ENST00000450155 non_coding_transcript_exon_variant 848 - - - - - MODIFIER LINC01160 HGNC 49525 YES - - - - - - - - - - - - - -
chr1:112255870 chr1 112255870 1 A 274 274 0 0 0 0 143 140 0 3 0 2.0979020979021 0.0414422909084384 0.0537500092661132 nonsignificant ENSG00000116473 ENST00000369709 3_prime_UTR_variant 1581 - - - - - MODIFIER RAP1A HGNC 9855 YES CCDS840.1 ENSP00000358723 NM_002884.2 - - - - - - - - - - -
chr1:112256554 chr1 112256554 1 A 403 399 0 4 0 0.992555831265509 387 312 0 75 0 19.3798449612403 1.66011303275676e-17 5.29988871846725e-17 significant ENSG00000116473 ENST00000369709 3_prime_UTR_variant 2265 - - - - - MODIFIER RAP1A HGNC 9855 YES CCDS840.1 ENSP00000358723 NM_002884.2 - - - - - - - - - - -
chr1:112256557 chr1 112256557 1 A 391 391 0 0 0 0 361 351 0 10 0 2.77008310249307 0.000702766840100242 0.00107039898446934 significant ENSG00000116473 ENST00000369709 3_prime_UTR_variant 2268 - - - - - MODIFIER RAP1A HGNC 9855 YES CCDS840.1 ENSP00000358723 NM_002884.2 - - - - - - - - - - -
chr1:112257783 chr1 112257783 1 A 183 183 0 0 0 0 128 121 0 7 0 5.46875 0.00226754491930919 0.00329070685834227 significant ENSG00000116473 ENST00000369709 3_prime_UTR_variant 3494 - - - - rs1054192298 MODIFIER RAP1A HGNC 9855 YES CCDS840.1 ENSP00000358723 NM_002884.2 - - - - - - - - - - -
chr1:112257829 chr1 112257829 1 A 192 192 0 0 0 0 132 124 0 8 0 6.06060606060606 0.000887918557748924 0.00134244886379573 significant ENSG00000116473 ENST00000369709 3_prime_UTR_variant 3540 - - - - - MODIFIER RAP1A HGNC 9855 YES CCDS840.1 ENSP00000358723 NM_002884.2 - - - - - - - - - - -
chr1:112308831 chr1 112308831 1 A 1481 1479 0 2 0 0.135043889264011 1325 1282 0 43 0 3.24528301886792 4.04811272257056e-12 1.02585011507376e-11 significant ENSG00000064703 ENST00000369702 synonymous_variant 2405 1785 595 V gtA/gtG - LOW DDX20 HGNC 2743 YES CCDS842.1 ENSP00000358716 NM_007204.4 - - - - - - - - - - -
chr1:11259329 chr1 11259329 0 A 1696 1624 0 72 0 4.24528301886792 1592 1096 0 496 0 31.1557788944724 5.29197280192826e-74 6.26242755344721e-73 significant ENSG00000198793 ENST00000361445 synonymous_variant 4316 4239 1413 L ctT/ctC - LOW MTOR HGNC 3942 YES CCDS127.1 ENSP00000354558 NM_004958.3 1 - - - - - - - - - -
chr1:11259706 chr1 11259706 0 A 2383 2380 0 3 0 0.125891733109526 2217 2109 0 108 0 4.87144790257104 9.44364862180673e-30 4.49324073211775e-29 significant ENSG00000198793 ENST00000361445 synonymous_variant 4076 3999 1333 H caT/caC - LOW MTOR HGNC 3942 YES CCDS127.1 ENSP00000354558 NM_004958.3 1 - - - - - - - - - -
chr1:113067582 chr1 113067582 0 A 164 164 0 0 0 0 183 175 0 8 0 4.37158469945355 0.00844122615840199 0.0116126204631335 nonsignificant ENSG00000007341 ENST00000358039 3_prime_UTR_variant 3086 - - - - - MODIFIER ST7L HGNC 18441 YES CCDS848.1 ENSP00000350734 NM_138727.3,NM_017744.4 - - - - - - - - - - -
chr1:113068474 chr1 113068474 0 A 166 166 0 0 0 0 180 176 0 4 0 2.22222222222222 0.124838602355712 0.156167617435907 nonsignificant ENSG00000007341 ENST00000358039 3_prime_UTR_variant 2194 - - - - - MODIFIER ST7L HGNC 18441 YES CCDS848.1 ENSP00000350734 NM_138727.3,NM_017744.4 - - - - - - - - - - -
chr1:113098533 chr1 113098533 0 A 400 400 0 0 0 0 332 324 0 8 0 2.40963855421687 0.00189860580917225 0.00277606210657065 significant ENSG00000007341 ENST00000358039 synonymous_variant 1658 1353 451 R cgT/cgC - LOW ST7L HGNC 18441 YES CCDS848.1 ENSP00000350734 NM_138727.3,NM_017744.4 - - - - - - - - - - -
chr1:113119676 chr1 113119676 0 A 416 416 0 0 0 0 431 417 0 14 0 3.24825986078886 0.000121463126711118 0.000197037848400059 significant ENSG00000007341 ENST00000358039 missense_variant 1482 1177 393 C/R Tgc/Cgc - MODERATE ST7L HGNC 18441 YES CCDS848.1 ENSP00000350734 NM_138727.3,NM_017744.4 - - - - - - - - - - -
chr1:113119677 chr1 113119677 0 A 431 431 0 0 0 0 445 436 0 9 0 2.02247191011236 0.0038421166644868 0.00546550519143062 significant ENSG00000007341 ENST00000358039 synonymous_variant 1481 1176 392 F ttT/ttC - LOW ST7L HGNC 18441 YES CCDS848.1 ENSP00000350734 NM_138727.3,NM_017744.4 - - - - - - - - - - -
chr1:113121013 chr1 113121013 0 A 418 418 0 0 0 0 408 389 0 19 0 4.65686274509804 3.16469745161725e-06 5.78275786777587e-06 significant ENSG00000007341 ENST00000358039 missense_variant 1401 1096 366 F/L Ttc/Ctc - MODERATE ST7L HGNC 18441 YES CCDS848.1 ENSP00000350734 NM_138727.3,NM_017744.4 - - - - - - - - - - -
chr1:113126715 chr1 113126715 0 A 410 410 0 0 0 0 402 385 0 17 0 4.22885572139304 1.31225025806762e-05 2.29554026798409e-05 significant ENSG00000007341 ENST00000358039 synonymous_variant 1040 735 245 D gaT/gaC - LOW ST7L HGNC 18441 YES CCDS848.1 ENSP00000350734 NM_138727.3,NM_017744.4 - - - - - - - - - - -
chr1:113143445 chr1 113143445 0 A 493 493 0 0 0 0 520 502 0 18 0 3.46153846153846 8.61636204006489e-06 1.52683411758212e-05 significant ENSG00000007341 ENST00000358039 synonymous_variant 782 477 159 L ctT/ctC - LOW ST7L HGNC 18441 YES CCDS848.1 ENSP00000350734 NM_138727.3,NM_017744.4 - - - - - - - - - - -
chr1:11319314 chr1 11319314 0 A 1369 1366 0 3 0 0.219138056975895 1205 1178 0 27 0 2.24066390041494 1.07928389578752e-06 2.03479736626053e-06 significant ENSG00000198793 ENST00000361445 synonymous_variant 230 153 51 D gaT/gaC - LOW MTOR HGNC 3942 YES CCDS127.1 ENSP00000354558 NM_004958.3 1 - - - - - - - - - -
chr1:113213111 chr1 113213111 1 A 6313 6281 0 32 0 0.506890543323301 5323 5028 0 295 0 5.54198760097689 2.61942908696905e-63 2.59717732771775e-62 significant ENSG00000116489 ENST00000263168 3_prime_UTR_variant 1890 - - - - - MODIFIER CAPZA1 HGNC 1488 YES CCDS30805.1 ENSP00000263168 NM_006135.2 - - - - - - - - - - -
chr1:113239446 chr1 113239446 1 A 166 166 0 0 0 0 133 129 0 4 0 3.00751879699248 0.0407906588991168 0.0529243747312388 nonsignificant ENSG00000155363 ENST00000413052 missense_variant 2566 2176 726 T/A Acc/Gcc - MODERATE MOV10 HGNC 7200 YES CCDS853.1 ENSP00000399797 NM_001130079.1,NM_020963.3 - - - - - - - - - - -
chr1:113243853 chr1 113243853 0 A 1454 1430 0 24 0 1.65061898211829 1547 1105 0 442 0 28.5714285714286 4.65178497288696e-85 6.40793631255325e-84 significant ENSG00000155366 ENST00000285735 3_prime_UTR_variant 2101 - - - - - MODIFIER RHOC HGNC 669 YES CCDS854.1 ENSP00000285735 - - - - - - - - - - - -
chr1:113243950 chr1 113243950 0 A 1745 1716 0 29 0 1.66189111747851 1419 1164 0 255 0 17.9704016913319 3.07318246128714e-53 2.5659112334089e-52 significant ENSG00000155366 ENST00000285735 3_prime_UTR_variant 2004 - - - - - MODIFIER RHOC HGNC 669 YES CCDS854.1 ENSP00000285735 - - - - - - - - - - - -
chr1:113245677 chr1 113245677 0 A 3006 2993 0 13 0 0.432468396540253 3038 2793 0 245 0 8.06451612903226 2.30290108871014e-54 1.96774923220922e-53 significant ENSG00000155366 ENST00000285735 missense_variant 1431 221 74 F/S tTc/tCc - MODERATE RHOC HGNC 669 YES CCDS854.1 ENSP00000285735 - - - - - - - - - - - -
chr1:113456046 chr1 113456046 0 A 320 320 0 0 0 0 242 235 0 7 0 2.89256198347107 0.00292920140479562 0.00422086503332288 significant ENSG00000155380 ENST00000538576 3_prime_UTR_variant 2802 - - - - - MODIFIER SLC16A1 HGNC 10922 YES CCDS858.1 ENSP00000441065 NM_001166496.1 1 - - - - - - - - - -
chr1:113460337 chr1 113460337 0 A 4390 4384 0 6 0 0.136674259681093 4122 4018 0 104 0 2.52304706453178 1.56799173623414e-25 6.6027005312171e-25 significant ENSG00000155380 ENST00000538576 missense_variant 1523 691 231 S/P Tca/Cca - MODERATE SLC16A1 HGNC 10922 YES CCDS858.1 ENSP00000441065 NM_001166496.1 1 - - - - - - - - - -
chr1:11348212 chr1 11348212 1 A 1002 996 0 6 0 0.598802395209581 964 847 0 117 0 12.1369294605809 1.17258841555815e-27 5.24383776490224e-27 significant ENSG00000120942 ENST00000376810 3_prime_UTR_variant 3367 - - - - - MODIFIER UBIAD1 HGNC 30791 YES CCDS129.1 ENSP00000366006 NM_013319.2 1 - - - - - - - - - -
chr1:1140760 chr1 1140760 0 A 485 483 0 2 0 0.412371134020619 503 490 0 13 0 2.5844930417495 0.00731534654815484 0.0101556303944846 nonsignificant ENSG00000186891 ENST00000328596 synonymous_variant 300 300 100 V gtT/gtC - LOW TNFRSF18 HGNC 11914 YES CCDS9.1 ENSP00000328207 NM_148901.1 - - - - - - - - - - -
chr1:114319947 chr1 114319947 0 A 512 512 0 0 0 0 440 425 0 15 0 3.40909090909091 1.08358934048616e-05 1.90776019018184e-05 significant ENSG00000081019 ENST00000261441 missense_variant 1607 1543 515 C/R Tgc/Cgc - MODERATE RSBN1 HGNC 25642 YES CCDS862.1 ENSP00000261441 NM_018364.3 - - - - - - - - - - -
chr1:114454193 chr1 114454193 1 A 618 0 0 618 0 100 551 0 0 551 0 100 1 1 nonsignificant ENSG00000118655 ENST00000369563 missense_variant 1425 979 327 M/V Atg/Gtg rs754039467 MODERATE DCLRE1B HGNC 17641 YES CCDS866.1 ENSP00000358576 NM_022836.3 1 - - - - - - - - - -
chr1:114455020 chr1 114455020 1 A 238 237 0 1 0 0.420168067226891 205 193 0 12 0 5.85365853658537 0.0010462002846829 0.00156657442887254 significant ENSG00000118655 ENST00000369563 3_prime_UTR_variant 2252 - - - - - MODIFIER DCLRE1B HGNC 17641 YES CCDS866.1 ENSP00000358576 NM_022836.3 1 - - - - - - - - - -
chr1:114456104 chr1 114456104 1 A 562 561 0 1 0 0.177935943060498 504 481 0 23 0 4.56349206349206 6.63448096005138e-07 1.26858347444283e-06 significant ENSG00000118655 ENST00000369563 3_prime_UTR_variant 3336 - - - - - MODIFIER DCLRE1B HGNC 17641 YES CCDS866.1 ENSP00000358576 NM_022836.3 1 - - - - - - - - - -
chr1:114483264 chr1 114483264 1 A 214 214 0 0 0 0 272 187 0 85 0 31.25 1.00644162008845e-19 3.48476074981142e-19 significant ENSG00000163349 ENST00000369558 missense_variant 491 259 87 T/A Aca/Gca rs776477094 MODERATE HIPK1 HGNC 19006 YES CCDS867.1 ENSP00000358571 - - - - - - - - - - - -
chr1:114483521 chr1 114483521 1 A 391 391 0 0 0 0 360 346 0 14 0 3.88888888888889 3.92594910065616e-05 6.61790748800605e-05 significant ENSG00000163349 ENST00000369558 synonymous_variant 748 516 172 E gaA/gaG - LOW HIPK1 HGNC 19006 YES CCDS867.1 ENSP00000358571 - - - - - - - - - - - -
chr1:114506032 chr1 114506032 1 A 484 484 0 0 0 0 479 461 0 18 0 3.75782881002088 6.6909286330378e-06 1.19550995057308e-05 significant ENSG00000163349 ENST00000369558 synonymous_variant 2359 2127 709 V gtA/gtG rs779623674 LOW HIPK1 HGNC 19006 YES CCDS867.1 ENSP00000358571 - - - - - - - - - - - -
chr1:114512675 chr1 114512675 1 A 461 461 0 0 0 0 419 352 0 67 0 15.9904534606205 3.66983571327389e-21 1.33924245950547e-20 significant ENSG00000163349 ENST00000369558 missense_variant 3101 2869 957 T/A Acc/Gcc - MODERATE HIPK1 HGNC 19006 YES CCDS867.1 ENSP00000358571 - - - - - - - - - - - -
chr1:1147116 chr1 1147116 0 A 783 783 0 0 0 0 743 707 0 36 0 4.84522207267833 8.76295196956771e-12 2.18444767770268e-11 significant ENSG00000186827 ENST00000379236 missense_variant 736 731 244 L/P cTg/cCg - MODERATE TNFRSF4 HGNC 11918 YES CCDS11.1 ENSP00000368538 NM_003327.3 1 - - - - - - - - - -
chr1:114968080 chr1 114968080 0 A 1462 1459 0 3 0 0.205198358413133 1293 1259 0 34 0 2.62954369682908 1.16530370399459e-08 2.48211630241284e-08 significant ENSG00000197323 ENST00000358465 synonymous_variant 1770 1686 562 F ttT/ttC - LOW TRIM33 HGNC 16290 YES CCDS872.1 ENSP00000351250 NM_015906.3 1 - - - - - - - - - -
chr1:115108738 chr1 115108738 0 A 173 0 0 173 0 100 135 0 0 135 0 100 1 1 nonsignificant ENSG00000116752 ENST00000369541 downstream_gene_variant - - - - - - MODIFIER BCAS2 HGNC 975 YES CCDS874.1 ENSP00000358554 NM_005872.2 - - - - - - - - - - -
chr1:115247621 chr1 115247621 0 A 667 667 0 0 0 0 604 588 0 16 0 2.64900662251656 7.60153211950257e-06 1.35177327721259e-05 significant ENSG00000213281 ENST00000369535 3_prime_UTR_variant 3918 - - - - - MODIFIER NRAS HGNC 7989 YES CCDS877.1 ENSP00000358548 NM_002524.4 1 - - - - - - - - - -
chr1:115248501 chr1 115248501 0 A 1082 1081 0 1 0 0.0924214417744917 1088 1009 0 79 0 7.26102941176471 3.60179663776867e-22 1.36175991429832e-21 significant ENSG00000213281 ENST00000369535 3_prime_UTR_variant 3038 - - - - - MODIFIER NRAS HGNC 7989 YES CCDS877.1 ENSP00000358548 NM_002524.4 1 - - - - - - - - - -
chr1:115248807 chr1 115248807 0 A 527 527 0 0 0 0 435 416 0 19 0 4.36781609195402 3.57015490084245e-07 6.94069301304839e-07 significant ENSG00000213281 ENST00000369535 3_prime_UTR_variant 2732 - - - - - MODIFIER NRAS HGNC 7989 YES CCDS877.1 ENSP00000358548 NM_002524.4 1 - - - - - - - - - -
chr1:115250330 chr1 115250330 0 A 1471 1471 0 0 0 0 1415 1378 0 37 0 2.61484098939929 4.52454218261634e-12 1.1439047910733e-11 significant ENSG00000213281 ENST00000369535 3_prime_UTR_variant 1209 - - - - - MODIFIER NRAS HGNC 7989 YES CCDS877.1 ENSP00000358548 NM_002524.4 1 - - - - - - - - - -
chr1:115260304 chr1 115260304 0 A 732 731 0 1 0 0.136612021857923 718 671 0 47 0 6.54596100278552 2.63129541759108e-13 7.05448997344829e-13 significant ENSG00000009307 ENST00000438362 3_prime_UTR_variant 3400 - - - - - MODIFIER CSDE1 HGNC 29905 YES CCDS55626.1 ENSP00000407724 NM_001242891.1 - - - - - - - - - - -
chr1:115273010 chr1 115273010 0 A 7348 7224 0 124 0 1.68753402286336 8791 5142 0 3649 0 41.5083608235696 0 0 significant ENSG00000009307 ENST00000438362 missense_variant 1742 1363 455 W/R Tgg/Cgg - MODERATE CSDE1 HGNC 29905 YES CCDS55626.1 ENSP00000407724 NM_001242891.1 - - - - - - - - - - -
chr1:115312977 chr1 115312977 0 A 818 817 0 1 0 0.122249388753056 684 662 0 22 0 3.21637426900585 4.76257929346767e-07 9.18271251942917e-07 significant ENSG00000052723 ENST00000369528 3_prime_UTR_variant 4629 - - - - - MODIFIER SIKE1 HGNC 26119 YES CCDS41371.1 ENSP00000358541 NM_025073.2,NM_001102396.1 - - - - - - - - - - -
chr1:1153155 chr1 1153155 0 A 629 628 0 1 0 0.158982511923688 769 722 0 47 0 6.11183355006502 4.19399203109591e-11 1.01246826160914e-10 significant ENSG00000078808 ENST00000360001 intron_variant - - - - - - MODIFIER SDF4 HGNC 24188 YES CCDS30553.1 ENSP00000353094 - - - - - - - - - - - -
chr1:115316815 chr1 115316815 0 A 883 873 0 10 0 1.13250283125708 836 723 0 113 0 13.5167464114833 2.29045152753643e-23 8.99833952766374e-23 significant ENSG00000052723 ENST00000369528 3_prime_UTR_variant 791 - - - - - MODIFIER SIKE1 HGNC 26119 YES CCDS41371.1 ENSP00000358541 NM_025073.2,NM_001102396.1 - - - - - - - - - - -
chr1:1156131 chr1 1156131 0 A 352 195 0 157 0 44.6022727272727 301 182 0 119 0 39.5348837209302 0.427840496257209 0.509578918542534 nonsignificant ENSG00000078808 ENST00000360001 intron_variant - - - - - - MODIFIER SDF4 HGNC 24188 YES CCDS30553.1 ENSP00000353094 - - - - - - - - - - - -
chr1:1157960 chr1 1157960 0 A 228 86 0 142 0 62.280701754386 115 56 0 59 0 51.304347826087 0.341488553394056 0.410834930859304 nonsignificant ENSG00000078808 ENST00000360001 intron_variant - - - - - - MODIFIER SDF4 HGNC 24188 YES CCDS30553.1 ENSP00000353094 - - - - - - - - - - - -
chr1:1158264 chr1 1158264 0 A 132 132 0 0 0 0 129 126 0 3 0 2.32558139534884 0.247148288973384 0.302091609982719 nonsignificant ENSG00000078808 ENST00000360001 intron_variant - - - - - - MODIFIER SDF4 HGNC 24188 YES CCDS30553.1 ENSP00000353094 - - - - - - - - - - - -
chr1:1166887 chr1 1166887 0 A 1099 51 0 1048 0 95.3594176524113 1195 42 0 1153 0 96.4853556485356 0.857792427425341 0.959969890234629 nonsignificant ENSG00000078808 ENST00000360001 intron_variant - - - - - - MODIFIER SDF4 HGNC 24188 YES CCDS30553.1 ENSP00000353094 - - - - - - - - - - - -
chr1:1167004 chr1 1167004 0 A 627 624 0 3 0 0.478468899521531 736 669 0 67 0 9.10326086956522 3.99576634753059e-14 1.11020260361209e-13 significant ENSG00000078808 ENST00000360001 intron_variant - - - - - - MODIFIER SDF4 HGNC 24188 YES CCDS30553.1 ENSP00000353094 - - - - - - - - - - - -
chr1:116943551 chr1 116943551 1 A 12684 12651 0 33 0 0.260170293282876 16284 14939 0 1345 0 8.2596413657578 9.19219888286327e-273 7.1034989663753e-271 significant ENSG00000163399 ENST00000537345 missense_variant 3004 2641 881 I/V Att/Gtt rs770689048 MODERATE ATP1A1 HGNC 799 YES CCDS53351.1 ENSP00000445306 NM_001160233.1 1 - - - - - - - - - -
chr1:117087529 chr1 117087529 0 A 213 213 0 0 0 0 210 194 0 16 0 7.61904761904762 2.56185844938487e-05 4.3879021081865e-05 significant ENSG00000116815 ENST00000369489 intron_variant - - - - - - MODIFIER CD58 HGNC 1688 YES CCDS888.1 ENSP00000358501 NM_001779.2 - - - - - - - - - - -
chr1:117093600 chr1 117093600 1 A 558 507 0 51 0 9.13978494623656 494 448 0 46 0 9.31174089068826 1 1 nonsignificant ENSG00000116815 ENST00000369489 intron_variant - - - - - - MODIFIER CD58 HGNC 1688 YES CCDS888.1 ENSP00000358501 NM_001779.2 - - - - - - - - - - -
chr1:117093633 chr1 117093633 1 A 526 524 0 2 0 0.380228136882129 438 429 0 9 0 2.05479452054795 0.0283146827261526 0.0372308346985458 nonsignificant ENSG00000116815 ENST00000369489 intron_variant - - - - - rs1489387316 MODIFIER CD58 HGNC 1688 YES CCDS888.1 ENSP00000358501 NM_001779.2 - - - - - - - - - - -
chr1:117094491 chr1 117094491 1 A 1020 1020 0 0 0 0 952 932 0 20 0 2.10084033613445 5.29214464314709e-07 1.01751699704091e-06 significant ENSG00000116815 ENST00000369489 intron_variant - - - - - - MODIFIER CD58 HGNC 1688 YES CCDS888.1 ENSP00000358501 NM_001779.2 - - - - - - - - - - -
chr1:117099794 chr1 117099794 1 A 969 967 0 2 0 0.206398348813209 943 917 0 26 0 2.75715800636267 1.37220754819265e-06 2.56948649468186e-06 significant ENSG00000116815 ENST00000369489 intron_variant - - - - - - MODIFIER CD58 HGNC 1688 YES CCDS888.1 ENSP00000358501 NM_001779.2 - - - - - - - - - - -
chr1:117100429 chr1 117100429 1 A 1189 1162 0 27 0 2.27081581160639 1182 1150 0 32 0 2.7072758037225 0.513521729589226 0.604538910672777 nonsignificant ENSG00000116815 ENST00000369489 intron_variant - - - - - - MODIFIER CD58 HGNC 1688 YES CCDS888.1 ENSP00000358501 NM_001779.2 - - - - - - - - - - -
chr1:117100957 chr1 117100957 1 A 695 0 0 695 0 100 669 0 0 669 0 100 1 1 nonsignificant ENSG00000116815 ENST00000369489 intron_variant - - - - - rs1335532 MODIFIER CD58 HGNC 1688 YES CCDS888.1 ENSP00000358501 NM_001779.2 - - - 1 23326239,19010793,21247752,22190364,22164203,22396755,23730204,27802296,27331013,20405052,19525955,31509193,28601281,31505972,30006149,30730892,24655566,24234648,21833088 - - - - - -
chr1:117102944 chr1 117102944 1 A 651 644 0 7 0 1.0752688172043 548 532 0 16 0 2.91970802919708 0.0327598536597992 0.0428087858216339 nonsignificant ENSG00000116815 ENST00000369489 intron_variant - - - - - - MODIFIER CD58 HGNC 1688 YES CCDS888.1 ENSP00000358501 NM_001779.2 - - - - - - - - - - -
chr1:117112492 chr1 117112492 2 A 257 253 0 4 0 1.55642023346304 328 311 0 17 0 5.18292682926829 0.025125324020209 0.0331698615180203 nonsignificant ENSG00000116815 ENST00000369489 intron_variant - - - - - - MODIFIER CD58 HGNC 1688 YES CCDS888.1 ENSP00000358501 NM_001779.2 - - - - - - - - - - -
chr1:117116621 chr1 117116621 1 A 181 181 0 0 0 0 133 130 0 3 0 2.25563909774436 0.077968750891324 0.0990150335811311 nonsignificant ENSG00000116815 ENST00000369489 upstream_gene_variant - - - - - - MODIFIER CD58 HGNC 1688 YES CCDS888.1 ENSP00000358501 NM_001779.2 - - - - - - - - - - -
chr1:117117388 chr1 117117388 1 A 282 282 0 0 0 0 275 269 0 6 0 2.18181818181818 0.0150473698643679 0.0202375073829694 nonsignificant ENSG00000143061 ENST00000369483 3_prime_UTR_variant 6896 - - - - - MODIFIER IGSF3 HGNC 5950 YES CCDS30814.1 ENSP00000358495 NM_001542.3 1 - - - - - - - - - -
chr1:11718432 chr1 11718432 1 A 109 109 0 0 0 0 138 131 0 7 0 5.07246376811594 0.0209326756429871 0.027804468676469 nonsignificant ENSG00000132879 ENST00000376770 missense_variant 872 374 125 Y/C tAc/tGc - MODERATE FBXO44 HGNC 24847 YES CCDS132.1 ENSP00000365961 NM_001014765.1 - - - - - - - - - - -
chr1:11721723 chr1 11721723 1 A 595 595 0 0 0 0 584 566 0 18 0 3.08219178082192 6.73731943191288e-06 1.20349309900475e-05 significant ENSG00000132879 ENST00000376770 3_prime_UTR_variant 1659 - - - - - MODIFIER FBXO44 HGNC 24847 YES CCDS132.1 ENSP00000365961 NM_001014765.1 - - - - - - - - - - -
chr1:11721914 chr1 11721914 1 A 319 319 0 0 0 0 321 313 0 8 0 2.49221183800623 0.00752931804392448 0.0104266524402486 nonsignificant ENSG00000132879 ENST00000376770 3_prime_UTR_variant 1850 - - - - - MODIFIER FBXO44 HGNC 24847 YES CCDS132.1 ENSP00000365961 NM_001014765.1 - - - - - - - - - - -
chr1:11722212 chr1 11722212 1 A 376 376 0 0 0 0 439 423 0 16 0 3.64464692482916 0.000112434489126042 0.000183003688498232 significant ENSG00000132879 ENST00000376770 3_prime_UTR_variant 2148 - - - - - MODIFIER FBXO44 HGNC 24847 YES CCDS132.1 ENSP00000365961 NM_001014765.1 - - - - - - - - - - -
chr1:11736969 chr1 11736969 0 A 3974 3968 0 6 0 0.150981378963261 3828 3657 0 171 0 4.46708463949843 8.08818167748419e-44 5.54367598455051e-43 significant ENSG00000116670 ENST00000235310 stop_lost 1197 268 90 */Q Taa/Caa - HIGH MAD2L2 HGNC 6764 YES CCDS134.1 ENSP00000235310 - 1 - - - - - - - - - -
chr1:11740638 chr1 11740638 0 A 2299 2298 0 0 1 0 2359 2051 0 308 0 13.0563798219585 1.98200095745801e-87 2.8329118359927e-86 significant ENSG00000116670 ENST00000235310 synonymous_variant 950 21 7 H caT/caC - LOW MAD2L2 HGNC 6764 YES CCDS134.1 ENSP00000235310 - 1 - - - - - - - - - -
chr1:117617705 chr1 117617705 1 A 2355 2 0 2353 0 99.9150743099788 2076 0 0 2076 0 100 1 1 nonsignificant ENSG00000116830 ENST00000369466 missense_variant 543 499 167 K/E Aaa/Gaa rs998532,COSV65632636 MODERATE TTF2 HGNC 12398 YES CCDS892.1 ENSP00000358478 NM_003594.3 - - 0,1 0,1 - - - - - - -
chr1:117618148 chr1 117618148 1 A 1491 1482 0 9 0 0.603621730382294 1378 1307 0 71 0 5.15239477503628 4.12287514920893e-14 1.14506669699939e-13 significant ENSG00000116830 ENST00000369466 synonymous_variant 986 942 314 Q caA/caG rs375224417 LOW TTF2 HGNC 12398 YES CCDS892.1 ENSP00000358478 NM_003594.3 - - - - - - - - - - -
chr1:117618340 chr1 117618340 1 A 2320 2314 0 6 0 0.258620689655172 2083 1797 0 286 0 13.730196831493 2.67440671550646e-79 3.42102712598823e-78 significant ENSG00000116830 ENST00000369466 synonymous_variant 1178 1134 378 L ttA/ttG - LOW TTF2 HGNC 12398 YES CCDS892.1 ENSP00000358478 NM_003594.3 - - - - - - - - - - -
chr1:117644023 chr1 117644023 1 A 2748 2730 0 18 0 0.655021834061135 2301 1964 0 337 0 14.6458061712299 1.43171828125614e-85 1.98878042140514e-84 significant ENSG00000116830 ENST00000369466 synonymous_variant 3410 3366 1122 V gtA/gtG - LOW TTF2 HGNC 12398 YES CCDS892.1 ENSP00000358478 NM_003594.3 - - - - - - - - - - -
chr1:118065841 chr1 118065841 1 A 927 394 0 533 0 57.4973031283711 890 422 0 468 0 52.5842696629213 0.270106740457708 0.32822846476304 nonsignificant ENSG00000198162 ENST00000356554 3_prime_UTR_variant 2923 - - - - rs1290558,COSV62977127 MODIFIER MAN1A2 HGNC 6822 YES CCDS895.1 ENSP00000348959 NM_006699.3 - - 0,1 0,1 - - - - - - -
chr1:118068870 chr1 118068870 1 A 248 248 0 0 0 0 181 173 0 8 0 4.41988950276243 0.00112362644437811 0.00167762676506963 significant ENSG00000198162 ENST00000356554 3_prime_UTR_variant 5952 - - - - - MODIFIER MAN1A2 HGNC 6822 YES CCDS895.1 ENSP00000348959 NM_006699.3 - - - - - - - - - - -
chr1:11810323 chr1 11810323 1 A 490 490 0 0 0 0 593 575 0 18 0 3.035413153457 3.17950083225093e-05 5.39910527681174e-05 significant ENSG00000177674 ENST00000314340 3_prime_UTR_variant 608 - - - - - MODIFIER AGTRAP HGNC 13539 YES CCDS136.1 ENSP00000319713 NM_020350.4 - - - - - - - - - - -
chr1:11810630 chr1 11810630 1 A 691 691 0 0 0 0 776 753 0 23 0 2.9639175257732 1.00608668771685e-06 1.90176819022829e-06 significant ENSG00000177674 ENST00000314340 3_prime_UTR_variant 915 - - - - - MODIFIER AGTRAP HGNC 13539 YES CCDS136.1 ENSP00000319713 NM_020350.4 - - - - - - - - - - -
chr1:11846422 chr1 11846422 0 A 282 282 0 0 0 0 284 278 0 6 0 2.11267605633803 0.0305242988864899 0.0400250794041615 nonsignificant ENSG00000177000 ENST00000376592 3_prime_UTR_variant 6415 - - - - - MODIFIER MTHFR HGNC 7436 YES CCDS137.1 ENSP00000365777 - 1 - - - - - - - - - -
chr1:11847128 chr1 11847128 0 A 609 605 0 4 0 0.656814449917898 698 586 0 112 0 16.0458452722063 5.22359033945913e-24 2.09308223160464e-23 significant ENSG00000177000 ENST00000376592 3_prime_UTR_variant 5709 - - - - - MODIFIER MTHFR HGNC 7436 YES CCDS137.1 ENSP00000365777 - 1 - - - - - - - - - -
chr1:118477119 chr1 118477119 1 A 4167 4164 0 3 0 0.0719942404607631 3917 3767 0 150 0 3.82946132244064 3.84210676646045e-42 2.5316144585094e-41 significant ENSG00000065183 ENST00000349139 synonymous_variant 242 195 65 K aaA/aaG rs775345961 LOW WDR3 HGNC 12755 YES CCDS898.1 ENSP00000308179 NM_006784.2 - - - - - - - - - - -
chr1:11849183 chr1 11849183 0 A 573 573 0 0 0 0 544 530 0 14 0 2.57352941176471 4.65673405758587e-05 7.81046284096553e-05 significant ENSG00000177000 ENST00000376592 3_prime_UTR_variant 3654 - - - - - MODIFIER MTHFR HGNC 7436 YES CCDS137.1 ENSP00000365777 - 1 - - - - - - - - - -
chr1:11849259 chr1 11849259 0 A 591 590 0 0 1 0 603 582 0 21 0 3.48258706467662 9.30849191663039e-07 1.76274787345426e-06 significant ENSG00000177000 ENST00000376592 3_prime_UTR_variant 3578 - - - - - MODIFIER MTHFR HGNC 7436 YES CCDS137.1 ENSP00000365777 - 1 - - - - - - - - - -
chr1:11849651 chr1 11849651 0 A 580 576 0 4 0 0.689655172413793 560 534 0 26 0 4.64285714285714 4.84680070095546e-05 8.11618388600881e-05 significant ENSG00000177000 ENST00000376592 3_prime_UTR_variant 3186 - - - - - MODIFIER MTHFR HGNC 7436 YES CCDS137.1 ENSP00000365777 - 1 - - - - - - - - - -
chr1:118499818 chr1 118499818 1 A 5154 5151 0 3 0 0.0582072176949942 4650 4525 0 125 0 2.68817204301075 3.9411353887367e-36 2.24549721186499e-35 significant ENSG00000065183 ENST00000349139 missense_variant,splice_region_variant 2628 2581 861 R/G Agg/Ggg - MODERATE WDR3 HGNC 12755 YES CCDS898.1 ENSP00000308179 NM_006784.2 - - - - - - - - - - -
chr1:118501555 chr1 118501555 1 A 5326 5268 0 58 0 1.08899737138566 4023 2762 0 1261 0 31.3447675863783 0 0 significant ENSG00000065183 ENST00000349139 missense_variant 2652 2605 869 S/G Agc/Ggc - MODERATE WDR3 HGNC 12755 YES CCDS898.1 ENSP00000308179 NM_006784.2 - - - - - - - - - - -
chr1:118502771 chr1 118502771 1 A 445 419 0 26 0 5.84269662921348 426 404 0 22 0 5.16431924882629 0.767215255748607 0.871255467458723 nonsignificant ENSG00000065183 ENST00000349139 3_prime_UTR_variant 3580 - - - - rs58411603 MODIFIER WDR3 HGNC 12755 YES CCDS898.1 ENSP00000308179 NM_006784.2 - - - - - - - - - - -
chr1:11883858 chr1 11883858 1 A 539 537 0 2 0 0.371057513914657 545 514 0 31 0 5.68807339449541 1.30304616744921e-07 2.60803939406424e-07 significant ENSG00000011021 ENST00000346436 missense_variant 600 548 183 K/R aAg/aGg rs781688967 MODERATE CLCN6 HGNC 2024 YES CCDS138.1 ENSP00000234488 NM_001286.3 1 - - - - - - - - - -
chr1:11884555 chr1 11884555 1 A 474 0 0 474 0 100 477 0 0 477 0 100 1 1 nonsignificant ENSG00000011021 ENST00000346436 missense_variant 645 593 198 E/G gAg/gGg rs198400 MODERATE CLCN6 HGNC 2024 YES CCDS138.1 ENSP00000234488 NM_001286.3 1 - - - - - - - - - -
chr1:11894647 chr1 11894647 1 A 385 385 0 0 0 0 462 447 0 15 0 3.24675324675325 0.000224074465513304 0.000356524160892795 significant ENSG00000011021 ENST00000346436 missense_variant,splice_region_variant 1845 1793 598 K/R aAg/aGg - MODERATE CLCN6 HGNC 2024 YES CCDS138.1 ENSP00000234488 NM_001286.3 1 - - - - - - - - - -
chr1:11900838 chr1 11900838 1 A 381 179 0 202 0 53.0183727034121 382 186 0 196 0 51.3089005235602 0.804858722495194 0.908757315661194 nonsignificant ENSG00000011021 ENST00000346436 3_prime_UTR_variant 3220 - - - - rs17350396,COSV56738901 MODIFIER CLCN6 HGNC 2024 YES CCDS138.1 ENSP00000234488 NM_001286.3 1 - 0,1 0,1 21273288,20031578,27101535 - - - - - -
chr1:1190170 chr1 1190170 0 A 343 343 0 0 0 0 353 344 0 9 0 2.54957507082153 0.00380897360841388 0.00542220348333706 significant ENSG00000160087 ENST00000400930 downstream_gene_variant - - - - - - MODIFIER UBE2J2 HGNC 19268 YES CCDS15.1 ENSP00000383719 NM_194315.1 - - - - - - - - - - -
chr1:11901823 chr1 11901823 1 A 288 286 0 2 0 0.694444444444444 314 287 0 27 0 8.59872611464968 4.37565997394572e-06 7.91275727464604e-06 significant ENSG00000011021 ENST00000346436 3_prime_UTR_variant 4205 - - - - - MODIFIER CLCN6 HGNC 2024 YES CCDS138.1 ENSP00000234488 NM_001286.3 1 - - - - - - - - - -
chr1:11903809 chr1 11903809 1 A 133 133 0 0 0 0 124 119 0 5 0 4.03225806451613 0.0278002910274561 0.0365879561274183 nonsignificant ENSG00000011021 ENST00000346436 downstream_gene_variant - - - - - - MODIFIER CLCN6 HGNC 2024 YES CCDS138.1 ENSP00000234488 NM_001286.3 1 - - - - - - - - - -
chr1:119574394 chr1 119574394 0 A 1158 1156 0 2 0 0.172711571675302 1036 1014 0 22 0 2.12355212355212 9.92140051973067e-06 1.75048030621278e-05 significant ENSG00000116874 ENST00000235521 3_prime_UTR_variant 2250 - - - - - MODIFIER WARS2 HGNC 12730 YES CCDS900.1 ENSP00000235521 NM_201263.2,NM_015836.3 1 - - - - - - - - - -
chr1:119575126 chr1 119575126 0 A 448 448 0 0 0 0 342 320 0 22 0 6.4327485380117 1.50469946948334e-08 3.18094779626462e-08 significant ENSG00000116874 ENST00000235521 3_prime_UTR_variant 1518 - - - - - MODIFIER WARS2 HGNC 12730 YES CCDS900.1 ENSP00000235521 NM_201263.2,NM_015836.3 1 - - - - - - - - - -
chr1:1197742 chr1 1197742 0 A 881 879 0 2 0 0.227014755959137 927 900 0 27 0 2.9126213592233 2.05489629273332e-06 3.80202445690295e-06 significant ENSG00000160087 ENST00000400930 intron_variant - - - - - - MODIFIER UBE2J2 HGNC 19268 YES CCDS15.1 ENSP00000383719 NM_194315.1 - - - - - - - - - - -
chr1:11979909 chr1 11979909 0 A 840 0 0 840 0 100 1097 0 0 1097 0 100 1 1 nonsignificant ENSG00000116685 ENST00000376572 3_prime_UTR_variant 2554 - - - - - MODIFIER KIAA2013 HGNC 28513 YES CCDS141.1 ENSP00000365756 NM_138346.2 - - - - - - - - - - -
chr1:11980316 chr1 11980316 0 A 7940 7926 0 14 0 0.17632241813602 7713 7442 0 271 0 3.51354855438869 9.00012358016679e-64 8.97428132529286e-63 significant ENSG00000116685 ENST00000376572 3_prime_UTR_variant 2147 - - - - - MODIFIER KIAA2013 HGNC 28513 YES CCDS141.1 ENSP00000365756 NM_138346.2 - - - - - - - - - - -
chr1:11981414 chr1 11981414 0 A 176 176 0 0 0 0 179 169 0 10 0 5.58659217877095 0.00182483504699211 0.00267570814412224 significant ENSG00000116685 ENST00000376572 intron_variant - - - - - - MODIFIER KIAA2013 HGNC 28513 YES CCDS141.1 ENSP00000365756 NM_138346.2 - - - - - - - - - - -
chr1:11982544 chr1 11982544 0 A 127 0 0 127 0 100 124 0 0 124 0 100 1 1 nonsignificant ENSG00000116685 ENST00000376572 intron_variant - - - - - - MODIFIER KIAA2013 HGNC 28513 YES CCDS141.1 ENSP00000365756 NM_138346.2 - - - - - - - - - - -
chr1:12020716 chr1 12020716 1 A 3449 3439 0 10 0 0.289939112786315 3240 3099 0 141 0 4.35185185185185 3.08358833916222e-32 1.58108378403744e-31 significant ENSG00000083444 ENST00000196061 missense_variant 1016 989 330 K/R aAg/aGg - MODERATE PLOD1 HGNC 9081 YES CCDS142.1 ENSP00000196061 NM_000302.3 1 - - - - - - - - - -
chr1:120267085 chr1 120267085 1 A 778 777 0 1 0 0.12853470437018 741 708 0 33 0 4.45344129554656 1.36673234396851e-09 3.06016191224152e-09 significant ENSG00000092621 ENST00000369409 intron_variant - - - - - - MODIFIER PHGDH HGNC 8923 YES CCDS904.1 ENSP00000358417 NM_006623.3 1 - - - - - - - - - -
chr1:120267495 chr1 120267495 1 A 655 653 0 2 0 0.305343511450382 681 562 0 119 0 17.4743024963289 3.21831553378025e-30 1.55386195759877e-29 significant ENSG00000092621 ENST00000369409 intron_variant - - - - - - MODIFIER PHGDH HGNC 8923 YES CCDS904.1 ENSP00000358417 NM_006623.3 1 - - - - - - - - - -
chr1:120286803 chr1 120286803 1 A 2069 2069 0 0 0 0 1871 1818 0 53 0 2.83270978086585 1.07306472257285e-17 3.44923295409117e-17 significant ENSG00000092621 ENST00000369409 3_prime_UTR_variant 1878 - - - - rs587687027 MODIFIER PHGDH HGNC 8923 YES CCDS904.1 ENSP00000358417 NM_006623.3 1 uncertain_significance - 1 - - - - - - -
chr1:120457648 chr1 120457648 0 A 1207 1202 0 5 0 0.414250207125104 986 962 0 24 0 2.43407707910751 4.36022293341801e-05 7.32449751532489e-05 significant ENSG00000134250 ENST00000256646 3_prime_UTR_variant 7917 - - - - - MODIFIER NOTCH2 HGNC 7882 YES CCDS908.1 ENSP00000256646 NM_024408.3 1 - - - - - - - - - -
chr1:120457936 chr1 120457936 0 A 2639 2625 0 14 0 0.530503978779841 2520 2367 0 153 0 6.07142857142857 1.8018990452451e-31 9.00757388372126e-31 significant ENSG00000134250 ENST00000256646 missense_variant 7629 7409 2470 F/S tTt/tCt - MODERATE NOTCH2 HGNC 7882 YES CCDS908.1 ENSP00000256646 NM_024408.3 1 - - - - - - - - - -
chr1:120458250 chr1 120458250 0 A 2436 2431 0 5 0 0.205254515599343 2357 2306 0 51 0 2.16376750106067 4.02760366659231e-11 9.73052164713349e-11 significant ENSG00000134250 ENST00000256646 synonymous_variant 7315 7095 2365 V gtT/gtC - LOW NOTCH2 HGNC 7882 YES CCDS908.1 ENSP00000256646 NM_024408.3 1 - - - - - - - - - -
chr1:120459043 chr1 120459043 0 A 2044 2040 0 4 0 0.195694716242661 1829 1791 0 38 0 2.07763805358119 5.6885142124118e-09 1.2317159285731e-08 significant ENSG00000134250 ENST00000256646 missense_variant 6522 6302 2101 M/T aTg/aCg - MODERATE NOTCH2 HGNC 7882 YES CCDS908.1 ENSP00000256646 NM_024408.3 1 - - - - - - - - - -
chr1:120466332 chr1 120466332 0 A 1398 1396 0 2 0 0.143061516452074 1243 1188 0 55 0 4.42477876106195 8.7275669084981e-16 2.60392161189163e-15 significant ENSG00000134250 ENST00000256646 missense_variant 5007 4787 1596 M/T aTg/aCg - MODERATE NOTCH2 HGNC 7882 YES CCDS908.1 ENSP00000256646 NM_024408.3 1 - - - - - - - - - -
chr1:120468395 chr1 120468395 0 A 1519 1518 0 1 0 0.0658327847267939 1404 1371 0 33 0 2.35042735042735 8.06793084450838e-10 1.82944640649074e-09 significant ENSG00000134250 ENST00000256646 synonymous_variant 4264 4044 1348 H caT/caC COSV56692849 LOW NOTCH2 HGNC 7882 YES CCDS908.1 ENSP00000256646 NM_024408.3 1 - 1 1 - - - - - - -
chr1:120539687 chr1 120539687 0 A 1335 1218 0 117 0 8.76404494382022 1278 1161 0 117 0 9.15492957746479 0.784955127698542 0.888889001088256 nonsignificant ENSG00000134250 ENST00000256646 synonymous_variant 904 684 228 S tcT/tcC - LOW NOTCH2 HGNC 7882 YES CCDS908.1 ENSP00000256646 NM_024408.3 1 - - - - - - - - - -
chr1:120539837 chr1 120539837 0 A 1173 1146 0 27 0 2.30179028132992 953 924 0 29 0 3.04302203567681 0.341442393901594 0.41079696741052 nonsignificant ENSG00000134250 ENST00000256646 synonymous_variant 754 534 178 N aaT/aaC COSV56688192 LOW NOTCH2 HGNC 7882 YES CCDS908.1 ENSP00000256646 NM_024408.3 1 - 1 1 - - - - - - -
chr1:12056309 chr1 12056309 1 A 5077 5059 0 18 0 0.354540082726019 6516 5920 0 596 0 9.14671577655003 2.1769874272825e-117 4.44386642540127e-116 significant ENSG00000116688 ENST00000235329 synonymous_variant 730 408 136 V gtA/gtG - LOW MFN2 HGNC 16877 YES CCDS30587.1 ENSP00000235329 NM_014874.3 1 - - - - - - - - - -
chr1:120572547 chr1 120572547 0 A 303 266 0 37 0 12.2112211221122 318 289 0 29 0 9.11949685534591 0.300693016731844 0.363996809728022 nonsignificant ENSG00000134250 ENST00000256646 missense_variant 357 137 46 I/T aTt/aCt COSV56680759 MODERATE NOTCH2 HGNC 7882 YES CCDS908.1 ENSP00000256646 NM_024408.3 1 - 1 1 - - - - - - -
chr1:12057413 chr1 12057413 1 A 6674 6634 0 40 0 0.599340725202278 5035 4709 0 326 0 6.4746772591857 4.24456009417953e-74 5.03352575418111e-73 significant ENSG00000116688 ENST00000235329 synonymous_variant 856 534 178 L ctA/ctG - LOW MFN2 HGNC 16877 YES CCDS30587.1 ENSP00000235329 NM_014874.3 1 - - - - - - - - - -
chr1:12071680 chr1 12071680 1 A 3990 0 0 3990 0 100 4335 0 0 4335 0 100 1 1 nonsignificant ENSG00000116688 ENST00000235329 3_prime_UTR_variant 2654 - - - - rs1042842,COSV52422477 MODIFIER MFN2 HGNC 16877 YES CCDS30587.1 ENSP00000235329 NM_014874.3 1 benign 0,1 1,1 29352517,17940179,21686698 - - - - - -
chr1:12071980 chr1 12071980 1 A 5214 5197 0 17 0 0.326045262754124 3912 3705 0 207 0 5.29141104294479 1.18452672632069e-54 1.01676998122291e-53 significant ENSG00000116688 ENST00000235329 3_prime_UTR_variant 2954 - - - - - MODIFIER MFN2 HGNC 16877 YES CCDS30587.1 ENSP00000235329 NM_014874.3 1 - - - - - - - - - -
chr1:12073517 chr1 12073517 1 A 678 675 0 3 0 0.442477876106195 638 600 0 38 0 5.95611285266458 3.1826629650092e-09 6.98432879877858e-09 significant ENSG00000116688 ENST00000235329 3_prime_UTR_variant 4491 - - - - - MODIFIER MFN2 HGNC 16877 YES CCDS30587.1 ENSP00000235329 NM_014874.3 1 - - - - - - - - - -
chr1:12082926 chr1 12082926 1 A 3212 1453 0 1759 0 54.7633872976339 3146 1415 0 1731 0 55.0222504767959 0.916116160621286 1 nonsignificant ENSG00000116691 ENST00000235332 missense_variant 668 499 167 K/E Aag/Gag rs2295283,CM100611,COSV52427147 MODERATE MIIP HGNC 25715 YES CCDS143.1 ENSP00000235332 NM_021933.3 - - 0,0,1 0,1,1 22303384,20103646,25873164 - - - - - -
chr1:120854738 chr1 120854738 1 A 611 605 0 6 0 0.981996726677578 448 386 0 62 0 13.8392857142857 2.44855950550668e-16 7.46052104965309e-16 significant ENSG00000188610 ENST00000369390 3_prime_UTR_variant 1431 - - - - - MODIFIER FAM72B HGNC 24805 YES CCDS41374.1 ENSP00000358397 NM_001100910.1 - - - - - - - - - - -
chr1:12091978 chr1 12091978 1 A 1453 1448 0 5 0 0.344115622849277 1476 1317 0 159 0 10.7723577235772 6.58774740494241e-39 4.01270564646221e-38 significant ENSG00000116691 ENST00000235332 3_prime_UTR_variant 1449 - - - - - MODIFIER MIIP HGNC 25715 YES CCDS143.1 ENSP00000235332 NM_021933.3 - - - - - - - - - - -
chr1:12091987 chr1 12091987 1 A 1489 1487 0 2 0 0.134318334452653 1057 1023 0 34 0 3.2166508987701 3.16248428783448e-11 7.67934396862017e-11 significant ENSG00000116691 ENST00000235332 3_prime_UTR_variant 1458 - - - - - MODIFIER MIIP HGNC 25715 YES CCDS143.1 ENSP00000235332 NM_021933.3 - - - - - - - - - - -
chr1:121116688 chr1 121116688 1 A 369 308 0 61 0 16.5311653116531 297 242 0 55 0 18.5185185185185 0.613538260194265 0.712764763850428 nonsignificant ENSG00000171943 ENST00000367123 splice_region_variant,non_coding_transcript_exon_variant 311 - - - - rs61806690 LOW SRGAP2C HGNC 30584 YES - - - - - - - - - - - - - -
chr1:121116733 chr1 121116733 1 A 380 321 0 59 0 15.5263157894737 337 292 0 45 0 13.353115727003 0.528290580054418 0.620594259196748 nonsignificant ENSG00000171943 ENST00000367123 non_coding_transcript_exon_variant 356 - - - - rs61806691 MODIFIER SRGAP2C HGNC 30584 YES - - - - - - - - - - - - - -
chr1:12203726 chr1 12203726 1 A 116 116 0 0 0 0 102 94 0 8 0 7.84313725490196 0.0027512912195944 0.00397142047087653 significant ENSG00000120949 ENST00000263932 3_prime_UTR_variant 3148 - - - - rs74053024 MODIFIER TNFRSF8 HGNC 11923 YES CCDS144.1 ENSP00000263932 NM_001243.3 - - - - - - - - - - -
chr1:12336079 chr1 12336079 1 A 127 127 0 0 0 0 102 97 0 5 0 4.90196078431373 0.0189823478168576 0.0252771474029723 nonsignificant ENSG00000048707 ENST00000358136 missense_variant 2564 2434 812 K/E Aag/Gag - MODERATE VPS13D HGNC 23595 YES CCDS30588.1 ENSP00000350854 NM_015378.2 - - - - - - - - - - -
chr1:12374336 chr1 12374336 1 A 235 233 0 2 0 0.851063829787234 252 240 0 12 0 4.76190476190476 0.0134533587466245 0.0181771232135934 nonsignificant ENSG00000048707 ENST00000358136 missense_variant 7230 7100 2367 K/R aAg/aGg - MODERATE VPS13D HGNC 23595 YES CCDS30588.1 ENSP00000350854 NM_015378.2 - - - - - - - - - - -
chr1:12401840 chr1 12401840 1 A 347 340 0 7 0 2.01729106628242 272 223 0 49 0 18.0147058823529 9.99730025065774e-11 2.37091357179624e-10 significant ENSG00000048707 ENST00000358136 missense_variant 8760 8630 2877 E/G gAg/gGg rs746020116 MODERATE VPS13D HGNC 23595 YES CCDS30588.1 ENSP00000350854 NM_015378.2 - - - - - - - - - - -
chr1:12438577 chr1 12438577 1 A 480 478 0 2 0 0.416666666666667 475 463 0 12 0 2.52631578947368 0.0123424621118602 0.0167485704445229 nonsignificant ENSG00000048707 ENST00000358136 synonymous_variant 11143 11013 3671 S tcA/tcG - LOW VPS13D HGNC 23595 YES CCDS30588.1 ENSP00000350854 NM_015378.2 - - - - - - - - - - -
chr1:12446343 chr1 12446343 1 A 393 392 0 1 0 0.254452926208651 443 390 0 53 0 11.9638826185102 4.3323985148755e-13 1.15011360725682e-12 significant ENSG00000048707 ENST00000358136 missense_variant 11714 11584 3862 T/A Aca/Gca - MODERATE VPS13D HGNC 23595 YES CCDS30588.1 ENSP00000350854 NM_015378.2 - - - - - - - - - - -
chr1:1246386 chr1 1246386 1 A 1146 1146 0 0 0 0 1147 1066 0 81 0 7.06190061028771 2.23056674255534e-24 9.04608014725191e-24 significant ENSG00000169972 ENST00000379031 missense_variant 874 797 266 K/R aAg/aGg rs1164310717 MODERATE PUSL1 HGNC 26914 YES CCDS20.1 ENSP00000368318 NM_153339.1 - - - - - - - - - - -
chr1:1246783 chr1 1246783 1 A 504 493 0 11 0 2.18253968253968 515 310 0 205 0 39.8058252427184 3.75129953342348e-40 2.36063321198365e-39 significant ENSG00000169972 ENST00000379031 3_prime_UTR_variant 1013 - - - - - MODIFIER PUSL1 HGNC 26914 YES CCDS20.1 ENSP00000368318 NM_153339.1 - - - - - - - - - - -
chr1:12567015 chr1 12567015 1 A 767 766 0 1 0 0.130378096479791 847 807 0 40 0 4.72255017709563 2.07821773135126e-10 4.84607366038129e-10 significant ENSG00000048707 ENST00000358136 synonymous_variant 13033 12903 4301 E gaA/gaG - LOW VPS13D HGNC 23595 YES CCDS30588.1 ENSP00000350854 NM_015378.2 - - - - - - - - - - -
chr1:1275815 chr1 1275815 0 A 777 777 0 0 0 0 755 732 0 23 0 3.04635761589404 2.021560447513e-07 3.99441372773906e-07 significant ENSG00000107404 ENST00000378891 missense_variant 721 674 225 M/T aTg/aCg - MODERATE DVL1 HGNC 3084 YES CCDS22.1 ENSP00000368169 NM_004421.2 1 - - - - - - - - - -
chr1:1277533 chr1 1277533 0 A 825 0 0 825 0 100 901 0 0 901 0 100 1 1 nonsignificant ENSG00000107404 ENST00000378891 synonymous_variant 413 366 122 P ccT/ccC COSV66678361 LOW DVL1 HGNC 3084 YES CCDS22.1 ENSP00000368169 NM_004421.2 1 - 1 1 - - - - - - -
chr1:1309197 chr1 1309197 0 A 7104 7092 0 12 0 0.168918918918919 9738 9477 0 261 0 2.68022181146026 3.42851650039258e-46 2.48558609895729e-45 significant ENSG00000175756 ENST00000338370 missense_variant 985 584 195 F/S tTc/tCc - MODERATE AURKAIP1 HGNC 24114 YES CCDS25.1 ENSP00000342676 - - - - - - - - - - - -
chr1:1309384 chr1 1309384 0 A 15055 15021 0 34 0 0.225838591829957 15064 14713 0 351 0 2.33005841741901 5.43811376733215e-67 5.72487657789244e-66 significant ENSG00000175756 ENST00000338370 missense_variant 895 494 165 M/T aTg/aCg - MODERATE AURKAIP1 HGNC 24114 YES CCDS25.1 ENSP00000342676 - - - - - - - - - - - -
chr1:1309453 chr1 1309453 0 A 17270 17219 0 51 0 0.295309785755646 17228 15838 0 1390 0 8.06826097051312 0 0 significant ENSG00000175756 ENST00000338370 missense_variant 826 425 142 M/T aTg/aCg - MODERATE AURKAIP1 HGNC 24114 YES CCDS25.1 ENSP00000342676 - - - - - - - - - - - -
chr1:1309581 chr1 1309581 0 A 9844 9808 0 36 0 0.365704997968306 10337 9557 0 780 0 7.54570958692077 4.02254106904732e-170 1.38156358646193e-168 significant ENSG00000175756 ENST00000338370 synonymous_variant 698 297 99 H caT/caC - LOW AURKAIP1 HGNC 24114 YES CCDS25.1 ENSP00000342676 - - - - - - - - - - - -
chr1:1328067 chr1 1328067 0 A 953 953 0 0 0 0 703 679 0 24 0 3.41394025604552 1.49418414048762e-09 3.33782605525542e-09 significant ENSG00000221978 ENST00000400809 intron_variant - - - - - - MODIFIER CCNL2 HGNC 20570 YES CCDS30557.1 ENSP00000383611 NM_030937.4 - - - - - - - - - - -
chr1:1328814 chr1 1328814 0 A 2710 2703 0 7 0 0.25830258302583 2563 2425 0 138 0 5.38431525555989 8.03591264622033e-34 4.30310654531757e-33 significant ENSG00000221978 ENST00000400809 synonymous_variant 627 621 207 F ttT/ttC - LOW CCNL2 HGNC 20570 YES CCDS30557.1 ENSP00000383611 NM_030937.4 - - - - - - - - - - -
chr1:1335508 chr1 1335508 1 A 269 269 0 0 0 0 198 194 0 4 0 2.02020202020202 0.0332577633024848 0.0434432815053216 nonsignificant ENSG00000221978 ENST00000400809 upstream_gene_variant - - - - - rs1436070329 MODIFIER CCNL2 HGNC 20570 YES CCDS30557.1 ENSP00000383611 NM_030937.4 - - - - - - - - - - -
chr1:1341191 chr1 1341191 0 A 7208 7203 0 5 0 0.0693673695893452 10238 9801 0 437 0 4.26841179917953 5.09113468519828e-91 7.63778813653027e-90 significant ENSG00000242485 ENST00000344843 stop_lost,splice_region_variant 370 274 92 */Q Tag/Cag - HIGH MRPL20 HGNC 14478 YES CCDS26.1 ENSP00000341082 NM_017971.3 - - - - - - - - - - -
chr1:1342322 chr1 1342322 0 A 19233 19197 0 36 0 0.187178287318671 18984 18468 0 516 0 2.7180783817952 4.49881751807357e-110 8.4252488659049e-109 significant ENSG00000242485 ENST00000344843 synonymous_variant 261 165 55 N aaT/aaC - LOW MRPL20 HGNC 14478 YES CCDS26.1 ENSP00000341082 NM_017971.3 - - - - - - - - - - -
chr1:1344208 chr1 1344208 1 A 969 967 0 2 0 0.206398348813209 917 886 0 31 0 3.38058887677208 4.1372839909978e-08 8.53333783419689e-08 significant ENSG00000242485 ENST00000344843 upstream_gene_variant - - - - - rs889181325 MODIFIER MRPL20 HGNC 14478 YES CCDS26.1 ENSP00000341082 NM_017971.3 - - - - - - - - - - -
chr1:1344255 chr1 1344255 1 A 970 943 0 27 0 2.78350515463918 986 966 0 20 0 2.02839756592292 0.304687299270894 0.368451444099178 nonsignificant ENSG00000242485 ENST00000344843 upstream_gene_variant - - - - - rs1570076035 MODIFIER MRPL20 HGNC 14478 YES CCDS26.1 ENSP00000341082 NM_017971.3 - - - - - - - - - - -
chr1:1344423 chr1 1344423 1 A 1115 1105 0 10 0 0.896860986547085 1131 1104 0 27 0 2.38726790450928 0.00738210834347814 0.0102418857015153 nonsignificant ENSG00000242485 ENST00000344843 upstream_gene_variant - - - - - - MODIFIER MRPL20 HGNC 14478 YES CCDS26.1 ENSP00000341082 NM_017971.3 - - - - - - - - - - -
chr1:1344482 chr1 1344482 1 A 1078 617 0 461 0 42.7643784786642 1133 652 0 481 0 42.4536628420124 0.937975269341559 1 nonsignificant ENSG00000242485 ENST00000344843 upstream_gene_variant - - - - - rs145326937 MODIFIER MRPL20 HGNC 14478 YES CCDS26.1 ENSP00000341082 NM_017971.3 - - - - - - - - - - -
chr1:1344686 chr1 1344686 1 A 769 457 0 312 0 40.5721716514954 792 463 0 329 0 41.540404040404 0.814619676883408 0.918303886949601 nonsignificant ENSG00000242485 ENST00000344843 upstream_gene_variant - - - - - rs112301494 MODIFIER MRPL20 HGNC 14478 YES CCDS26.1 ENSP00000341082 NM_017971.3 - - - - - - - - - - -
chr1:1344765 chr1 1344765 1 A 518 514 0 4 0 0.772200772200772 539 527 0 12 0 2.22634508348794 0.0763410492514804 0.0969786105945397 nonsignificant ENSG00000242485 ENST00000344843 upstream_gene_variant - - - - - rs1298831224 MODIFIER MRPL20 HGNC 14478 YES CCDS26.1 ENSP00000341082 NM_017971.3 - - - - - - - - - - -
chr1:1345001 chr1 1345001 1 A 764 748 0 16 0 2.09424083769634 1043 1018 0 25 0 2.39693192713327 0.75040480117906 0.854165452102856 nonsignificant ENSG00000242485 ENST00000344843 upstream_gene_variant - - - - - - MODIFIER MRPL20 HGNC 14478 YES CCDS26.1 ENSP00000341082 NM_017971.3 - - - - - - - - - - -
chr1:1345247 chr1 1345247 1 A 1140 1140 0 0 0 0 1086 1064 0 22 0 2.02578268876611 1.56311681271353e-07 3.11416621749549e-07 significant ENSG00000242485 ENST00000344843 upstream_gene_variant - - - - - rs902322155 MODIFIER MRPL20 HGNC 14478 YES CCDS26.1 ENSP00000341082 NM_017971.3 - - - - - - - - - - -
chr1:1345375 chr1 1345375 1 A 1216 1215 0 1 0 0.0822368421052632 1174 1150 0 24 0 2.0442930153322 6.11636891483258e-07 1.17182496393765e-06 significant ENSG00000242485 ENST00000344843 upstream_gene_variant - - - - - - MODIFIER MRPL20 HGNC 14478 YES CCDS26.1 ENSP00000341082 NM_017971.3 - - - - - - - - - - -
chr1:1345484 chr1 1345484 1 A 1053 1052 0 1 0 0.0949667616334283 954 917 0 37 0 3.87840670859539 4.10957001646439e-11 9.9225832612126e-11 significant ENSG00000242485 ENST00000344843 upstream_gene_variant - - - - - - MODIFIER MRPL20 HGNC 14478 YES CCDS26.1 ENSP00000341082 NM_017971.3 - - - - - - - - - - -
chr1:1345970 chr1 1345970 1 A 417 341 0 76 0 18.2254196642686 445 362 0 83 0 18.6516853932584 0.93126288434107 1 nonsignificant ENSG00000242485 ENST00000344843 upstream_gene_variant - - - - - rs28756423 MODIFIER MRPL20 HGNC 14478 YES CCDS26.1 ENSP00000341082 NM_017971.3 - - - - - - - - - - -
chr1:1349278 chr1 1349278 0 A 2198 788 0 1410 0 64.1492265696087 1673 552 0 1121 0 67.0053795576808 0.409555855934046 0.488939677088905 nonsignificant ENSG00000235098 ENST00000537107 downstream_gene_variant - - - - - - MODIFIER ANKRD65 HGNC 42950 YES CCDS55558.1 ENSP00000445688 NM_001145210.2 - - - - - - - - - - -
chr1:1404132 chr1 1404132 1 A 331 331 0 0 0 0 338 331 0 7 0 2.07100591715976 0.0152814479078676 0.0205121133899794 nonsignificant ENSG00000215915 ENST00000378785 3_prime_UTR_variant 2453 - - - - COSV100426522 MODIFIER ATAD3C HGNC 32151 YES CCDS44039.1 ENSP00000368062 NM_001039211.2 - - 1 1 - - - - - - -
chr1:1404991 chr1 1404991 1 A 455 450 0 5 0 1.0989010989011 508 450 0 58 0 11.4173228346457 8.60821210720554e-11 2.04787211065278e-10 significant ENSG00000215915 ENST00000378785 3_prime_UTR_variant 3312 - - - - - MODIFIER ATAD3C HGNC 32151 YES CCDS44039.1 ENSP00000368062 NM_001039211.2 - - - - - - - - - - -
chr1:1404994 chr1 1404994 1 A 475 475 0 0 0 0 528 515 0 13 0 2.46212121212121 0.00030507574687752 0.000479572800040111 significant ENSG00000215915 ENST00000378785 3_prime_UTR_variant 3315 - - - - - MODIFIER ATAD3C HGNC 32151 YES CCDS44039.1 ENSP00000368062 NM_001039211.2 - - - - - - - - - - -
chr1:1405303 chr1 1405303 1 A 857 857 0 0 0 0 965 943 0 22 0 2.27979274611399 9.97263274715397e-07 1.88572322226871e-06 significant ENSG00000215915 ENST00000378785 3_prime_UTR_variant 3624 - - - - - MODIFIER ATAD3C HGNC 32151 YES CCDS44039.1 ENSP00000368062 NM_001039211.2 - - - - - - - - - - -
chr1:14109114 chr1 14109114 1 A 4071 1863 0 2208 0 54.2372881355932 3965 1820 0 2145 0 54.0983606557377 0.954974403158525 1 nonsignificant ENSG00000116731 ENST00000235372 synonymous_variant 5680 4824 1608 S tcA/tcG rs1203651,COSV52443718 LOW PRDM2 HGNC 9347 YES CCDS150.1 ENSP00000235372 NM_012231.4 1 - 0,1 0,1 - - - - - - -
chr1:14113772 chr1 14113772 1 A 1531 1524 0 7 0 0.457217504898759 1428 1332 0 96 0 6.72268907563025 4.23858550913395e-22 1.59929137205136e-21 significant ENSG00000116731 ENST00000235372 intron_variant - - - - - - MODIFIER PRDM2 HGNC 9347 YES CCDS150.1 ENSP00000235372 NM_012231.4 1 - - - - - - - - - -
chr1:1413142 chr1 1413142 1 A 722 722 0 0 0 0 724 686 0 38 0 5.24861878453039 7.0788241421229e-12 1.7726363775819e-11 significant ENSG00000160072 ENST00000308647 intron_variant - - - - - - MODIFIER ATAD3B HGNC 24007 YES CCDS30.1 ENSP00000311766 NM_031921.4 - - - - - - - - - - -
chr1:1413166 chr1 1413166 1 A 897 893 0 4 0 0.445930880713489 918 843 0 75 0 8.16993464052288 2.6596764878075e-17 8.43165106790683e-17 significant ENSG00000160072 ENST00000308647 intron_variant - - - - - - MODIFIER ATAD3B HGNC 24007 YES CCDS30.1 ENSP00000311766 NM_031921.4 - - - - - - - - - - -
chr1:1413203 chr1 1413203 1 A 1021 933 0 88 0 8.61900097943193 1019 941 0 78 0 7.65456329735034 0.468867352472765 0.555433554757061 nonsignificant ENSG00000160072 ENST00000308647 intron_variant - - - - - rs1450280958 MODIFIER ATAD3B HGNC 24007 YES CCDS30.1 ENSP00000311766 NM_031921.4 - - - - - - - - - - -
chr1:1413225 chr1 1413225 1 A 1181 1180 0 1 0 0.0846740050804403 1122 871 0 251 0 22.3707664884135 3.76666207021544e-71 4.25340977009595e-70 significant ENSG00000160072 ENST00000308647 intron_variant - - - - - - MODIFIER ATAD3B HGNC 24007 YES CCDS30.1 ENSP00000311766 NM_031921.4 - - - - - - - - - - -
chr1:1413293 chr1 1413293 1 A 1551 1545 0 6 0 0.386847195357834 1485 1311 0 174 0 11.7171717171717 9.03272358171839e-44 6.18654691088767e-43 significant ENSG00000160072 ENST00000308647 intron_variant - - - - - - MODIFIER ATAD3B HGNC 24007 YES CCDS30.1 ENSP00000311766 NM_031921.4 - - - - - - - - - - -
chr1:1413390 chr1 1413390 1 A 898 779 0 119 0 13.2516703786192 842 711 0 131 0 15.5581947743468 0.250294911654216 0.305314205113679 nonsignificant ENSG00000160072 ENST00000308647 intron_variant - - - - - rs1159706984 MODIFIER ATAD3B HGNC 24007 YES CCDS30.1 ENSP00000311766 NM_031921.4 - - - - - - - - - - -
chr1:1413506 chr1 1413506 1 A 920 920 0 0 0 0 987 963 0 24 0 2.43161094224924 1.73754467267878e-07 3.45116467291211e-07 significant ENSG00000160072 ENST00000308647 intron_variant - - - - - - MODIFIER ATAD3B HGNC 24007 YES CCDS30.1 ENSP00000311766 NM_031921.4 - - - - - - - - - - -
chr1:1413697 chr1 1413697 1 A 967 964 0 3 0 0.31023784901758 656 631 0 25 0 3.8109756097561 1.40190112562241e-07 2.80091460775855e-07 significant ENSG00000160072 ENST00000308647 intron_variant - - - - - - MODIFIER ATAD3B HGNC 24007 YES CCDS30.1 ENSP00000311766 NM_031921.4 - - - - - - - - - - -
chr1:14143003 chr1 14143003 1 A 455 196 0 259 0 56.9230769230769 390 158 0 232 0 59.4871794871795 0.732919721775319 0.836462809016024 nonsignificant ENSG00000116731 ENST00000235372 synonymous_variant 5974 5118 1706 P ccA/ccG rs1046331,COSV52443068 LOW PRDM2 HGNC 9347 YES CCDS150.1 ENSP00000235372 NM_012231.4 1 - 0,1 0,1 - - - - - - -
chr1:1417982 chr1 1417982 1 A 2888 2883 0 5 0 0.173130193905817 2387 2317 0 70 0 2.93255131964809 1.56242268419707e-18 5.1747777797927e-18 significant ENSG00000160072 ENST00000308647 synonymous_variant 854 738 246 K aaA/aaG - LOW ATAD3B HGNC 24007 YES CCDS30.1 ENSP00000311766 NM_031921.4 - - - - - - - - - - -
chr1:1431048 chr1 1431048 1 A 2218 2138 0 80 0 3.6068530207394 3014 2884 0 130 0 4.31320504313205 0.226350214398238 0.277659290079282 nonsignificant ENSG00000160072 ENST00000308647 missense_variant 1914 1798 600 T/A Acg/Gcg rs201429000,COSV58018952 MODERATE ATAD3B HGNC 24007 YES CCDS30.1 ENSP00000311766 NM_031921.4 - - 0,1 0,1 - - - - - - -
chr1:1431061 chr1 1431061 1 A 3028 3026 0 2 0 0.0660501981505945 3254 3179 0 75 0 2.30485556238476 6.10796821693309e-19 2.05564773838372e-18 significant ENSG00000160072 ENST00000308647 missense_variant 1927 1811 604 Y/C tAc/tGc - MODERATE ATAD3B HGNC 24007 YES CCDS30.1 ENSP00000311766 NM_031921.4 - - - - - - - - - - -
chr1:1444690 chr1 1444690 1 A 320 305 0 15 0 4.6875 372 357 0 15 0 4.03225806451613 0.71192517675977 0.815446831870493 nonsignificant ENSG00000197785 ENST00000378755 upstream_gene_variant - - - - - rs772756695 MODIFIER ATAD3A HGNC 25567 YES CCDS31.1 ENSP00000368030 NM_018188.3 1 - - - - - - - - - -
chr1:1444696 chr1 1444696 1 A 291 278 0 13 0 4.46735395189003 354 342 0 12 0 3.38983050847458 0.54302132324448 0.636523182128765 nonsignificant ENSG00000197785 ENST00000378755 upstream_gene_variant - - - - - - MODIFIER ATAD3A HGNC 25567 YES CCDS31.1 ENSP00000368030 NM_018188.3 1 - - - - - - - - - -
chr1:1444709 chr1 1444709 1 A 121 120 0 1 0 0.826446280991736 318 311 0 7 0 2.20125786163522 0.689299191188693 0.791884702836297 nonsignificant ENSG00000197785 ENST00000378755 upstream_gene_variant - - - - - rs1435957854 MODIFIER ATAD3A HGNC 25567 YES CCDS31.1 ENSP00000368030 NM_018188.3 1 - - - - - - - - - -
chr1:144813815 chr1 144813815 1 A 292 237 0 55 0 18.8356164383562 193 165 0 28 0 14.5077720207254 0.330703165582163 0.398489947937829 nonsignificant ENSG00000168614 ENST00000375552 synonymous_variant 284 285 95 A gcA/gcG rs371436644,COSV56011049 LOW NBPF9 HGNC 31991 YES - ENSP00000364702 NM_001277444.1,NM_001037675.3 - - 0,1 0,1 - - - - - - -
chr1:144814728 chr1 144814728 1 A 281 281 0 0 0 0 202 195 0 7 0 3.46534653465347 0.00242242400464161 0.00350967627229276 significant ENSG00000168614 ENST00000375552 synonymous_variant 362 363 121 L ttA/ttG - LOW NBPF9 HGNC 31991 YES - ENSP00000364702 NM_001277444.1,NM_001037675.3 - - - - - - - - - - -
chr1:144816621 chr1 144816621 1 A 550 484 0 66 0 12 413 354 0 59 0 14.2857142857143 0.388374095503332 0.464895311818087 nonsignificant ENSG00000168614 ENST00000375552 missense_variant 750 751 251 T/A Act/Gct rs797023053,COSV56011259 MODERATE NBPF9 HGNC 31991 YES - ENSP00000364702 NM_001277444.1,NM_001037675.3 - - 0,1 0,1 - - - - - - -
chr1:144816656 chr1 144816656 1 A 399 392 0 7 0 1.75438596491228 295 283 0 12 0 4.06779661016949 0.098808461102166 0.124557820307557 nonsignificant ENSG00000168614 ENST00000375552 synonymous_variant 785 786 262 E gaA/gaG rs1156981199,COSV56020668 LOW NBPF9 HGNC 31991 YES - ENSP00000364702 NM_001277444.1,NM_001037675.3 - - 0,1 0,1 - - - - - - -
chr1:144828784 chr1 144828784 1 A 843 555 0 288 0 34.1637010676157 837 568 0 269 0 32.1385902031063 0.557413759242215 0.652225109555918 nonsignificant ENSG00000168614 ENST00000375552 stop_retained_variant 2051 2052 684 * taA/taG rs78667364,COSV56017629 LOW NBPF9 HGNC 31991 YES - ENSP00000364702 NM_001277444.1,NM_001037675.3 - - 0,1 0,1 - - - - - - -
chr1:144829025 chr1 144829025 1 A 168 127 0 41 0 24.4047619047619 115 94 0 21 0 18.2608695652174 0.389636243280921 0.466287083056755 nonsignificant ENSG00000168614 ENST00000375552 3_prime_UTR_variant 2292 - - - - rs12124487,COSV56023430 MODIFIER NBPF9 HGNC 31991 YES - ENSP00000364702 NM_001277444.1,NM_001037675.3 - - 0,1 0,1 - - - - - - -
chr1:144829121 chr1 144829121 1 A 368 365 0 3 0 0.815217391304348 289 272 0 17 0 5.88235294117647 0.000332512692893445 0.000521362850523952 significant ENSG00000168614 ENST00000375552 3_prime_UTR_variant 2388 - - - - - MODIFIER NBPF9 HGNC 31991 YES - ENSP00000364702 NM_001277444.1,NM_001037675.3 - - - - - - - - - - -
chr1:144829598 chr1 144829598 1 A 462 459 0 3 0 0.649350649350649 405 382 0 23 0 5.67901234567901 2.46040616898218e-05 4.22081875509543e-05 significant ENSG00000168614 ENST00000375552 3_prime_UTR_variant 2865 - - - - - MODIFIER NBPF9 HGNC 31991 YES - ENSP00000364702 NM_001277444.1,NM_001037675.3 - - - - - - - - - - -
chr1:144829626 chr1 144829626 1 A 442 442 0 0 0 0 375 361 0 14 0 3.73333333333333 2.13749888224234e-05 3.68191708870758e-05 significant ENSG00000168614 ENST00000375552 3_prime_UTR_variant 2893 - - - - - MODIFIER NBPF9 HGNC 31991 YES - ENSP00000364702 NM_001277444.1,NM_001037675.3 - - - - - - - - - - -
chr1:144916714 chr1 144916714 0 A 316 316 0 0 0 0 342 322 0 20 0 5.84795321637427 2.92424891432272e-06 5.35626735110918e-06 significant ENSG00000178104 ENST00000369356 synonymous_variant 1932 1641 547 D gaT/gaC - LOW PDE4DIP HGNC 15580 YES CCDS55627.1 ENSP00000358363 NM_014644.5,NM_001198834.3 1 - - - - - - - - - -
chr1:144917841 chr1 144917841 0 A 277 241 0 36 0 12.9963898916967 138 116 0 22 0 15.9420289855072 0.553600813690703 0.64794979583545 nonsignificant ENSG00000178104 ENST00000369356 missense_variant 1736 1445 482 L/P cTt/cCt COSV57672908 MODERATE PDE4DIP HGNC 15580 YES CCDS55627.1 ENSP00000358363 NM_014644.5,NM_001198834.3 1 - 1 1 - - - - - - -
chr1:144930940 chr1 144930940 0 A 404 333 0 71 0 17.5742574257426 405 338 0 67 0 16.5432098765432 0.782576874244129 0.886517051089892 nonsignificant ENSG00000178104 ENST00000369356 intron_variant - - - - - COSV57673001 MODIFIER PDE4DIP HGNC 15580 YES CCDS55627.1 ENSP00000358363 NM_014644.5,NM_001198834.3 1 - 1 1 - - - - - - -
chr1:145004923 chr1 145004923 1 A 1383 1383 0 0 0 0 1374 1346 0 28 0 2.03784570596798 6.61299090514657e-09 1.42519783305905e-08 significant ENSG00000178104 ENST00000313382 intron_variant - - - - - - MODIFIER PDE4DIP HGNC 15580 - CCDS55628.1 ENSP00000327209 NM_001198832.2 1 - - - - - - - - - -
chr1:145115810 chr1 145115810 1 A 5194 1 0 5193 0 99.9807470157875 4973 2 0 4971 0 99.9597828272672 1 1 nonsignificant ENSG00000223380 ENST00000453618 non_coding_transcript_exon_variant 896 - - - - rs1553841935,rs781961577 MODIFIER SEC22B HGNC 10700 YES - - - - - - - - - - - - - -
chr1:145116408 chr1 145116408 1 A 1630 1629 0 0 1 0 1645 1596 0 49 0 2.97872340425532 3.67327845094612e-15 1.06708302743637e-14 significant ENSG00000223380 ENST00000453618 non_coding_transcript_exon_variant 1494 - - - - - MODIFIER SEC22B HGNC 10700 YES - - - - - - - - - - - - - -
chr1:145116429 chr1 145116429 1 A 1575 0 0 1575 0 100 1627 0 0 1627 0 100 1 1 nonsignificant ENSG00000223380 ENST00000453618 non_coding_transcript_exon_variant 1515 - - - - rs1196530051 MODIFIER SEC22B HGNC 10700 YES - - - - - - - - - - - - - -
chr1:145117165 chr1 145117165 1 A 171 0 0 171 0 100 119 2 0 117 0 98.3193277310924 0.932731295210125 1 nonsignificant ENSG00000223380 ENST00000453618 downstream_gene_variant - - - - - - MODIFIER SEC22B HGNC 10700 YES - - - - - - - - - - - - - -
chr1:145117238 chr1 145117238 1 A 125 125 0 0 0 0 185 177 0 8 0 4.32432432432432 0.0243480826912251 0.0321724548112304 nonsignificant ENSG00000223380 ENST00000453618 downstream_gene_variant - - - - - - MODIFIER SEC22B HGNC 10700 YES - - - - - - - - - - - - - -
chr1:145293120 chr1 145293120 1 A 209 209 0 0 0 0 138 133 0 5 0 3.6231884057971 0.0106087407187842 0.014480457476644 nonsignificant ENSG00000163386 ENST00000342960 upstream_gene_variant - - - - - - MODIFIER NBPF10 HGNC 31992 YES - ENSP00000345684 NM_001039703.5 - - - - - - - - - - -
chr1:145293511 chr1 145293511 1 A 233 230 0 3 0 1.28755364806867 196 191 0 5 0 2.55102040816327 0.479113466110474 0.566664537199744 nonsignificant ENSG00000163386 ENST00000342960 missense_variant 141 106 36 R/G Aga/Gga rs1553798835,COSV61245028 MODERATE NBPF10 HGNC 31992 YES - ENSP00000345684 NM_001039703.5 - - 0,1 0,1 - - - - - - -
chr1:145293515 chr1 145293515 1 A 234 208 0 26 0 11.1111111111111 192 180 0 12 0 6.25 0.125855386327246 0.157355594363904 nonsignificant ENSG00000163386 ENST00000342960 missense_variant 145 110 37 N/S aAc/aGc rs12565078,COSV61245037 MODERATE NBPF10 HGNC 31992 YES - ENSP00000345684 NM_001039703.5 - - 0,1 0,1 - - - - - - -
chr1:145299792 chr1 145299792 1 A 400 352 0 48 0 12 252 232 0 20 0 7.93650793650794 0.149346094968826 0.185767944873888 nonsignificant ENSG00000163386 ENST00000342960 missense_variant 876 841 281 S/G Agc/Ggc rs61814628,COSV61659252 MODERATE NBPF10 HGNC 31992 YES - ENSP00000345684 NM_001039703.5 - - 0,1 0,1 - - - - - - -
chr1:145323672 chr1 145323672 1 A 231 231 0 0 0 0 126 122 0 4 0 3.17460317460317 0.0163214814331381 0.0218393564471858 nonsignificant ENSG00000163386 ENST00000342960 missense_variant 3544 3509 1170 E/G gAa/gGa rs782217377,COSV61662674 MODERATE NBPF10 HGNC 31992 YES - ENSP00000345684 NM_001039703.5 - - 0,1 0,1 - - - - - - -
chr1:145368871 chr1 145368871 1 A 300 0 0 300 0 100 137 0 0 137 0 100 1 1 nonsignificant ENSG00000163386 ENST00000342960 downstream_gene_variant - - - - - rs7416122 MODIFIER NBPF10 HGNC 31992 YES - ENSP00000345684 NM_001039703.5 - - - - - - - - - - -
chr1:145369709 chr1 145369709 1 A 722 695 0 27 0 3.73961218836565 609 482 0 127 0 20.8538587848933 5.65737231728359e-19 1.90673647151773e-18 significant ENSG00000163386 ENST00000342960 downstream_gene_variant - - - - - rs587652722 MODIFIER NBPF10 HGNC 31992 YES - ENSP00000345684 NM_001039703.5 - - - - - - - - - - -
chr1:145369764 chr1 145369764 1 A 890 871 0 19 0 2.13483146067416 769 553 0 216 0 28.0884265279584 9.04172201244833e-45 6.33776721874306e-44 significant ENSG00000163386 ENST00000342960 downstream_gene_variant - - - - - - MODIFIER NBPF10 HGNC 31992 YES - ENSP00000345684 NM_001039703.5 - - - - - - - - - - -
chr1:145499836 chr1 145499836 1 A 1108 1107 0 1 0 0.0902527075812274 1076 1023 0 53 0 4.92565055762082 3.70248309578792e-15 1.07545587568586e-14 significant ENSG00000152022 ENST00000369308 3_prime_UTR_variant 2146 - - - - - MODIFIER LIX1L HGNC 28715 YES CCDS915.1 ENSP00000358314 NM_153713.2 - - - - - - - - - - -
chr1:145500033 chr1 145500033 1 A 1089 1088 0 1 0 0.0918273645546373 1104 965 0 139 0 12.5905797101449 1.55257991934034e-38 9.35973436586463e-38 significant ENSG00000152022 ENST00000369308 3_prime_UTR_variant 2343 - - - - - MODIFIER LIX1L HGNC 28715 YES CCDS915.1 ENSP00000358314 NM_153713.2 - - - - - - - - - - -
chr1:145500142 chr1 145500142 1 A 950 949 0 1 0 0.105263157894737 839 754 0 85 0 10.1311084624553 5.0671954076879e-26 2.16257228983239e-25 significant ENSG00000152022 ENST00000369308 3_prime_UTR_variant 2452 - - - - - MODIFIER LIX1L HGNC 28715 YES CCDS915.1 ENSP00000358314 NM_153713.2 - - - - - - - - - - -
chr1:145500357 chr1 145500357 1 A 1279 1279 0 0 0 0 1245 1142 0 103 0 8.27309236947791 2.82172213920318e-31 1.40307976053821e-30 significant ENSG00000152022 ENST00000369308 3_prime_UTR_variant 2667 - - - - - MODIFIER LIX1L HGNC 28715 YES CCDS915.1 ENSP00000358314 NM_153713.2 - - - - - - - - - - -
chr1:145500633 chr1 145500633 1 A 994 994 0 0 0 0 738 719 0 19 0 2.57452574525745 1.05690281257112e-07 2.12521404066144e-07 significant ENSG00000152022 ENST00000369308 3_prime_UTR_variant 2943 - - - - - MODIFIER LIX1L HGNC 28715 YES CCDS915.1 ENSP00000358314 NM_153713.2 - - - - - - - - - - -
chr1:145500915 chr1 145500915 1 A 691 682 0 9 0 1.30246020260492 632 614 0 18 0 2.84810126582278 0.0780998916873904 0.0991770959900052 nonsignificant ENSG00000152022 ENST00000369308 3_prime_UTR_variant 3225 - - - - - MODIFIER LIX1L HGNC 28715 YES CCDS915.1 ENSP00000358314 NM_153713.2 - - - - - - - - - - -
chr1:145509188 chr1 145509188 1 A 13139 13091 0 48 0 0.365324606134409 12310 11090 0 1220 0 9.910641754671 8.25803442626922e-300 7.92799489339682e-298 significant ENSG00000131795 ENST00000330165 missense_variant 571 502 168 S/G Agt/Ggt - MODERATE RBM8A HGNC 9905 YES CCDS916.1 ENSP00000333001 NM_005105.4 1 - - - - - - - - - -
chr1:145509276 chr1 145509276 1 A 6379 6301 0 78 0 1.22276218843079 7827 7070 0 757 0 9.67164941867893 4.61386521637129e-107 8.36772499492638e-106 significant ENSG00000131795 ENST00000330165 3_prime_UTR_variant 659 - - - - - MODIFIER RBM8A HGNC 9905 YES CCDS916.1 ENSP00000333001 NM_005105.4 1 - - - - - - - - - -
chr1:145509599 chr1 145509599 1 A 2481 2481 0 0 0 0 2254 2076 0 178 0 7.89707187222715 1.46975912204244e-56 1.30254739583906e-55 significant ENSG00000131795 ENST00000330165 3_prime_UTR_variant 982 - - - - - MODIFIER RBM8A HGNC 9905 YES CCDS916.1 ENSP00000333001 NM_005105.4 1 - - - - - - - - - -
chr1:145510376 chr1 145510376 1 A 3721 0 0 3721 0 100 3520 0 0 3520 0 100 1 1 nonsignificant ENSG00000131795 ENST00000330165 3_prime_UTR_variant 1759 - - - - rs1058534,rs1262543201 MODIFIER RBM8A HGNC 9905 YES CCDS916.1 ENSP00000333001 NM_005105.4 1 - - - - - - - - - -
chr1:145511126 chr1 145511126 1 A 1316 1314 0 2 0 0.151975683890578 1176 1117 0 59 0 5.01700680272109 6.39806347646982e-17 1.99546654318239e-16 significant ENSG00000131795 ENST00000330165 3_prime_UTR_variant 2509 - - - - - MODIFIER RBM8A HGNC 9905 YES CCDS916.1 ENSP00000333001 NM_005105.4 1 - - - - - - - - - -
chr1:145512014 chr1 145512014 1 A 1344 1295 0 49 0 3.64583333333333 1201 1092 0 109 0 9.07577019150708 1.05823045173205e-07 2.12773154944753e-07 significant ENSG00000131795 ENST00000330165 3_prime_UTR_variant 3397 - - - - rs782213124 MODIFIER RBM8A HGNC 9905 YES CCDS916.1 ENSP00000333001 NM_005105.4 1 - - - - - - - - - -
chr1:145512074 chr1 145512074 1 A 907 904 0 3 0 0.330760749724366 777 758 0 19 0 2.44530244530245 0.000143666251888259 0.000231599977039649 significant ENSG00000131795 ENST00000330165 3_prime_UTR_variant 3457 - - - - - MODIFIER RBM8A HGNC 9905 YES CCDS916.1 ENSP00000333001 NM_005105.4 1 - - - - - - - - - -
chr1:145512176 chr1 145512176 1 A 882 881 0 1 0 0.113378684807256 789 768 0 21 0 2.6615969581749 2.52398880283952e-06 4.64095182606045e-06 significant ENSG00000131795 ENST00000330165 3_prime_UTR_variant 3559 - - - - rs1169927414 MODIFIER RBM8A HGNC 9905 YES CCDS916.1 ENSP00000333001 NM_005105.4 1 - - - - - - - - - -
chr1:145512951 chr1 145512951 1 A 1464 1428 0 36 0 2.45901639344262 1258 1159 0 99 0 7.86963434022258 5.24317593498609e-10 1.19955507015229e-09 significant ENSG00000131795 ENST00000330165 3_prime_UTR_variant 4334 - - - - rs934037700 MODIFIER RBM8A HGNC 9905 YES CCDS916.1 ENSP00000333001 NM_005105.4 1 - - - - - - - - - -
chr1:145512980 chr1 145512980 1 A 1474 1474 0 0 0 0 1216 1060 0 156 0 12.8289473684211 2.92213245778725e-52 2.38666271501444e-51 significant ENSG00000131795 ENST00000330165 3_prime_UTR_variant 4363 - - - - - MODIFIER RBM8A HGNC 9905 YES CCDS916.1 ENSP00000333001 NM_005105.4 1 - - - - - - - - - -
chr1:145518085 chr1 145518085 1 A 3201 3201 0 0 0 0 3043 2978 0 65 0 2.13604995070654 7.32527860783111e-21 2.64305749050386e-20 significant ENSG00000131779 ENST00000369306 missense_variant 336 187 63 N/D Aac/Gac rs782107631 MODERATE PEX11B HGNC 8853 YES CCDS917.1 ENSP00000358312 NM_003846.2 1 - - - - - - - - - -
chr1:145579304 chr1 145579304 1 A 585 585 0 0 0 0 630 612 0 18 0 2.85714285714286 9.64083467880433e-06 1.70225998794857e-05 significant ENSG00000131788 ENST00000393045 missense_variant 731 641 214 K/R aAg/aGg - MODERATE PIAS3 HGNC 16861 YES CCDS920.2 ENSP00000376765 NM_006099.3 - - - - - - - - - - -
chr1:145587756 chr1 145587756 0 A 667 666 0 1 0 0.149925037481259 646 633 0 13 0 2.01238390092879 0.000863199687361913 0.00130655101193517 significant ENSG00000186364 ENST00000334513 synonymous_variant 570 558 186 L ctT/ctC - LOW NUDT17 HGNC 26618 YES CCDS30830.1 ENSP00000334437 NM_001012758.2 - - - - - - - - - - -
chr1:145587803 chr1 145587803 0 A 667 667 0 0 0 0 678 657 0 21 0 3.09734513274336 9.14279284456921e-07 1.73195245420491e-06 significant ENSG00000186364 ENST00000334513 missense_variant 523 511 171 W/R Tgg/Cgg - MODERATE NUDT17 HGNC 26618 YES CCDS30830.1 ENSP00000334437 NM_001012758.2 - - - - - - - - - - -
chr1:145588515 chr1 145588515 0 A 437 436 0 1 0 0.22883295194508 497 438 0 59 0 11.8712273641851 1.03416763288039e-14 2.94404426123798e-14 significant ENSG00000186364 ENST00000334513 intron_variant - - - - - - MODIFIER NUDT17 HGNC 26618 YES CCDS30830.1 ENSP00000334437 NM_001012758.2 - - - - - - - - - - -
chr1:145588879 chr1 145588879 0 A 216 216 0 0 0 0 192 185 0 7 0 3.64583333333333 0.00551301942062484 0.00774101349187621 significant ENSG00000186364 ENST00000334513 synonymous_variant 381 369 123 V gtT/gtC COSV100492799 LOW NUDT17 HGNC 26618 YES CCDS30830.1 ENSP00000334437 NM_001012758.2 - - 1 1 - - - - - - -
chr1:145590916 chr1 145590916 0 A 1061 1061 0 0 0 0 968 946 0 22 0 2.27272727272727 9.72161156873641e-08 1.96239118634364e-07 significant ENSG00000186364 ENST00000334513 upstream_gene_variant - - - - - - MODIFIER NUDT17 HGNC 26618 YES CCDS30830.1 ENSP00000334437 NM_001012758.2 - - - - - - - - - - -
chr1:145590987 chr1 145590987 0 A 987 985 0 2 0 0.202634245187437 964 923 0 41 0 4.25311203319502 1.54556641156993e-10 3.6268655702887e-10 significant ENSG00000186364 ENST00000334513 upstream_gene_variant - - - - - - MODIFIER NUDT17 HGNC 26618 YES CCDS30830.1 ENSP00000334437 NM_001012758.2 - - - - - - - - - - -
chr1:145591857 chr1 145591857 0 A 1568 1567 0 1 0 0.0637755102040816 1574 1505 0 69 0 4.38373570520966 1.47527889607338e-19 5.07560176952644e-19 significant ENSG00000186364 ENST00000334513 upstream_gene_variant - - - - - - MODIFIER NUDT17 HGNC 26618 YES CCDS30830.1 ENSP00000334437 NM_001012758.2 - - - - - - - - - - -
chr1:145592129 chr1 145592129 0 A 1041 1041 0 0 0 0 1035 1012 0 23 0 2.22222222222222 2.14655263392629e-07 4.23335757131828e-07 significant ENSG00000186364 ENST00000334513 upstream_gene_variant - - - - - - MODIFIER NUDT17 HGNC 26618 YES CCDS30830.1 ENSP00000334437 NM_001012758.2 - - - - - - - - - - -
chr1:145592235 chr1 145592235 0 A 837 818 0 19 0 2.2700119474313 888 867 0 21 0 2.36486486486486 1 1 nonsignificant ENSG00000186364 ENST00000334513 upstream_gene_variant - - - - - - MODIFIER NUDT17 HGNC 26618 YES CCDS30830.1 ENSP00000334437 NM_001012758.2 - - - - - - - - - - -
chr1:145593720 chr1 145593720 0 A 113 113 0 0 0 0 267 238 0 29 0 10.8614232209738 0.000115125007449391 0.000187079799800342 significant ENSG00000186141 ENST00000334163 intron_variant - - - - - - MODIFIER POLR3C HGNC 30076 YES CCDS921.1 ENSP00000334564 NM_006468.6 - - - - - - - - - - -
chr1:145594142 chr1 145594142 0 A 6114 6109 0 5 0 0.0817795224075891 6294 6083 0 211 0 3.35239911026374 4.00203738013276e-54 3.39997914423903e-53 significant ENSG00000186141 ENST00000334163 synonymous_variant 1581 1420 474 L Ttg/Ctg COSV57907086 LOW POLR3C HGNC 30076 YES CCDS921.1 ENSP00000334564 NM_006468.6 - - 1 1 - - - - - - -
chr1:1455985 chr1 1455985 1 A 4342 4336 0 6 0 0.138185168125288 4163 4045 0 118 0 2.83449435503243 5.64705185114463e-29 2.62685499455676e-28 significant ENSG00000197785 ENST00000378755 synonymous_variant 976 882 294 K aaA/aaG - LOW ATAD3A HGNC 25567 YES CCDS31.1 ENSP00000368030 NM_018188.3 1 - - - - - - - - - -
chr1:145606312 chr1 145606312 0 A 6077 6070 0 7 0 0.115188415336515 6189 6006 0 183 0 2.95685894328648 2.02090609112155e-44 1.40291380644516e-43 significant ENSG00000186141 ENST00000334163 missense_variant 802 641 214 M/T aTg/aCg - MODERATE POLR3C HGNC 30076 YES CCDS921.1 ENSP00000334564 NM_006468.6 - - - - - - - - - - -
chr1:145641075 chr1 145641075 1 A 115 0 0 115 0 100 178 0 0 178 0 100 1 1 nonsignificant ENSG00000121848 ENST00000369291 intron_variant - - - - - rs9730455 MODIFIER RNF115 HGNC 18154 YES CCDS922.1 ENSP00000358297 NM_014455.3 - - - - - - - - - - -
chr1:145686986 chr1 145686986 1 A 6720 6703 0 17 0 0.25297619047619 6383 6135 0 248 0 3.88532038226539 1.11518358242656e-55 9.74495153466194e-55 significant ENSG00000121848 ENST00000369291 synonymous_variant 882 678 226 L ttA/ttG rs1473015292 LOW RNF115 HGNC 18154 YES CCDS922.1 ENSP00000358297 NM_014455.3 - - - - - - - - - - -
chr1:145688137 chr1 145688137 1 A 6639 6635 0 4 0 0.0602500376562735 6282 6078 0 204 0 3.24737344794651 3.61160952136505e-57 3.230237336295e-56 significant ENSG00000121848 ENST00000369291 missense_variant 1036 832 278 T/A Act/Gct rs1553711822,COSV100991874 MODERATE RNF115 HGNC 18154 YES CCDS922.1 ENSP00000358297 NM_014455.3 - - 0,1 0,1 - - - - - - -
chr1:145688968 chr1 145688968 1 A 2527 0 0 2527 0 100 1999 1 0 1998 0 99.9499749874938 1 1 nonsignificant ENSG00000121848 ENST00000369291 3_prime_UTR_variant 1867 - - - - rs2873671 MODIFIER RNF115 HGNC 18154 YES CCDS922.1 ENSP00000358297 NM_014455.3 - - - - - - - - - - -
chr1:145689271 chr1 145689271 1 A 950 462 0 488 0 51.3684210526316 862 421 0 441 0 51.1600928074246 0.967790280439637 1 nonsignificant ENSG00000121848 ENST00000369291 3_prime_UTR_variant 2170 - - - - rs17354678 MODIFIER RNF115 HGNC 18154 YES CCDS922.1 ENSP00000358297 NM_014455.3 - - - - - - - - - - -
chr1:145689491 chr1 145689491 1 A 1600 1487 0 113 0 7.0625 1372 832 0 540 0 39.3586005830904 3.02492389703712e-69 3.30953264487581e-68 significant ENSG00000121848 ENST00000369291 3_prime_UTR_variant 2390 - - - - - MODIFIER RNF115 HGNC 18154 YES CCDS922.1 ENSP00000358297 NM_014455.3 - - - - - - - - - - -
chr1:145689492 chr1 145689492 1 A 1603 1595 0 8 0 0.49906425452277 1401 1358 0 43 0 3.06923625981442 4.44145004363551e-08 9.14192508981585e-08 significant ENSG00000121848 ENST00000369291 3_prime_UTR_variant 2391 - - - - rs1236369537 MODIFIER RNF115 HGNC 18154 YES CCDS922.1 ENSP00000358297 NM_014455.3 - - - - - - - - - - -
chr1:145689566 chr1 145689566 1 A 2629 2505 0 124 0 4.71662228984405 2466 2250 0 216 0 8.75912408759124 6.40082029018981e-08 1.30526804366209e-07 significant ENSG00000121848 ENST00000369291 3_prime_UTR_variant 2465 - - - - - MODIFIER RNF115 HGNC 18154 YES CCDS922.1 ENSP00000358297 NM_014455.3 - - - - - - - - - - -
chr1:145689568 chr1 145689568 1 A 2596 2510 0 86 0 3.31278890600925 2428 2148 0 280 0 11.5321252059308 2.05436514905788e-26 8.87259899859497e-26 significant ENSG00000121848 ENST00000369291 3_prime_UTR_variant 2467 - - - - - MODIFIER RNF115 HGNC 18154 YES CCDS922.1 ENSP00000358297 NM_014455.3 - - - - - - - - - - -
chr1:145689667 chr1 145689667 1 A 1831 1830 0 1 0 0.0546149645002731 1775 1710 0 65 0 3.66197183098592 1.04840670558366e-18 3.49705113498906e-18 significant ENSG00000121848 ENST00000369291 3_prime_UTR_variant 2566 - - - - - MODIFIER RNF115 HGNC 18154 YES CCDS922.1 ENSP00000358297 NM_014455.3 - - - - - - - - - - -
chr1:145689798 chr1 145689798 1 A 2092 2089 0 1 2 0.0478011472275335 1640 1494 0 146 0 8.90243902439024 1.96490792074379e-49 1.52177574071041e-48 significant ENSG00000121848 ENST00000369291 3_prime_UTR_variant 2697 - - - - - MODIFIER RNF115 HGNC 18154 YES CCDS922.1 ENSP00000358297 NM_014455.3 - - - - - - - - - - -
chr1:145689812 chr1 145689812 1 A 2086 2072 0 14 0 0.671140939597315 2038 1911 0 127 0 6.23159960745829 4.61876306805425e-24 1.85389820692491e-23 significant ENSG00000121848 ENST00000369291 3_prime_UTR_variant 2711 - - - - - MODIFIER RNF115 HGNC 18154 YES CCDS922.1 ENSP00000358297 NM_014455.3 - - - - - - - - - - -
chr1:145764726 chr1 145764726 0 A 2305 2280 0 25 0 1.08459869848156 2283 1873 0 410 0 17.9588261060009 2.30065347808973e-85 3.18323077644791e-84 significant ENSG00000117262 ENST00000313835 3_prime_UTR_variant 1805 - - - - - MODIFIER GPR89A HGNC 31984 YES CCDS41377.1 ENSP00000319673 - - - - - - - - - - - -
chr1:145764862 chr1 145764862 0 A 2131 2126 0 5 0 0.234631628343501 2004 1916 0 88 0 4.39121756487026 1.32093041568459e-21 4.89673849008855e-21 significant ENSG00000117262 ENST00000313835 3_prime_UTR_variant 1669 - - - - - MODIFIER GPR89A HGNC 31984 YES CCDS41377.1 ENSP00000319673 - - - - - - - - - - - -
chr1:146057344 chr1 146057344 0 A 140 56 0 84 0 60 166 44 0 122 0 73.4939759036145 0.276836531897064 0.336101463409405 nonsignificant ENSG00000152042 ENST00000605317 stop_lost 1125 268 90 */R Tga/Cga COSV59574499 HIGH NBPF11 HGNC 31993 YES - ENSP00000474953 NM_183372.4 - - 1 1 - - - - - - -
chr1:14610 chr1 14610 0 A 115 72 0 43 0 37.3913043478261 132 90 0 42 0 31.8181818181818 0.531707880969237 0.62422416459865 nonsignificant ENSG00000227232 ENST00000438504 non_coding_transcript_exon_variant 1536 - - - - - MODIFIER WASH7P HGNC 38034 YES - - - - - - - - - - - - - -
chr1:146406411 chr1 146406411 1 A 346 343 0 3 0 0.867052023121387 352 343 0 9 0 2.55681818181818 0.143274130008086 0.178388721804066 nonsignificant ENSG00000186275 ENST00000442909 synonymous_variant 2237 1401 467 E gaA/gaG rs782525595 LOW NBPF12 HGNC 24297 YES - ENSP00000391116 - - - - - - - - - - - -
chr1:146465936 chr1 146465936 1 A 656 597 0 59 0 8.99390243902439 659 615 0 44 0 6.67678300455235 0.153338108576537 0.190623929648182 nonsignificant ENSG00000186275 ENST00000442909 missense_variant 10647 9811 3271 R/G Aga/Gga rs782285375 MODERATE NBPF12 HGNC 24297 YES - ENSP00000391116 - - - - - - - - - - - -
chr1:146465953 chr1 146465953 1 A 466 431 0 35 0 7.51072961373391 463 442 0 21 0 4.53563714902808 0.07532740339307 0.0957212021161757 nonsignificant ENSG00000186275 ENST00000442909 synonymous_variant 10664 9828 3276 P ccA/ccG rs370199014,COSV58773080 LOW NBPF12 HGNC 24297 YES - ENSP00000391116 - - - 0,1 0,1 - - - - - - -
chr1:146467146 chr1 146467146 1 A 311 302 0 9 0 2.89389067524116 282 223 0 59 0 20.9219858156028 1.69808297963272e-10 3.97382496955813e-10 significant ENSG00000186275 ENST00000442909 3_prime_UTR_variant 11857 - - - - - MODIFIER NBPF12 HGNC 24297 YES - ENSP00000391116 - - - - - - - - - - - -
chr1:146467201 chr1 146467201 1 A 409 403 0 6 0 1.46699266503667 381 341 0 40 0 10.498687664042 1.56559566696947e-07 3.11888388924817e-07 significant ENSG00000186275 ENST00000442909 3_prime_UTR_variant 11912 - - - - - MODIFIER NBPF12 HGNC 24297 YES - ENSP00000391116 - - - - - - - - - - - -
chr1:146628255 chr1 146628255 0 A 558 557 0 1 0 0.17921146953405 539 504 0 35 0 6.49350649350649 7.14081231021021e-10 1.62314270281942e-09 significant ENSG00000131791 ENST00000254101 3_prime_UTR_variant 3847 - - - - - MODIFIER PRKAB2 HGNC 9379 YES CCDS925.1 ENSP00000254101 NM_005399.4 - - - - - - - - - - -
chr1:146628407 chr1 146628407 0 A 212 0 0 212 0 100 232 0 0 232 0 100 1 1 nonsignificant ENSG00000131791 ENST00000254101 3_prime_UTR_variant 3695 - - - - - MODIFIER PRKAB2 HGNC 9379 YES CCDS925.1 ENSP00000254101 NM_005399.4 - - - - - - - - - - -
chr1:146629711 chr1 146629711 0 A 627 627 0 0 0 0 641 622 0 19 0 2.96411856474259 3.72508117397762e-06 6.76541892709301e-06 significant ENSG00000131791 ENST00000254101 3_prime_UTR_variant 2391 - - - - - MODIFIER PRKAB2 HGNC 9379 YES CCDS925.1 ENSP00000254101 NM_005399.4 - - - - - - - - - - -
chr1:146629753 chr1 146629753 0 A 412 407 0 5 0 1.21359223300971 342 325 0 17 0 4.97076023391813 0.00394830413319051 0.00560861766298938 significant ENSG00000131791 ENST00000254101 3_prime_UTR_variant 2349 - - - - - MODIFIER PRKAB2 HGNC 9379 YES CCDS925.1 ENSP00000254101 NM_005399.4 - - - - - - - - - - -
chr1:146629984 chr1 146629984 0 A 282 282 0 0 0 0 267 261 0 6 0 2.24719101123595 0.0137711571698197 0.0185886501285983 nonsignificant ENSG00000131791 ENST00000254101 3_prime_UTR_variant 2118 - - - - - MODIFIER PRKAB2 HGNC 9379 YES CCDS925.1 ENSP00000254101 NM_005399.4 - - - - - - - - - - -
chr1:146634090 chr1 146634090 0 A 772 765 0 7 0 0.906735751295337 791 702 0 89 0 11.251580278129 4.75643511479633e-18 1.54961504915573e-17 significant ENSG00000131791 ENST00000254101 stop_lost 740 601 201 */R Tga/Cga COSV54214394,COSV54214868 HIGH PRKAB2 HGNC 9379 YES CCDS925.1 ENSP00000254101 NM_005399.4 - - 1,1 1,1 - - - - - - -
chr1:146650190 chr1 146650190 1 A 492 42 0 450 0 91.4634146341463 338 28 0 310 0 91.7159763313609 1 1 nonsignificant ENSG00000180867 ENST00000471856 non_coding_transcript_exon_variant 499 - - - - rs1053425 MODIFIER PDIA3P1 HGNC 4607 YES - - - - - - - - - - - - - -
chr1:146650759 chr1 146650759 1 A 562 562 0 0 0 0 520 498 0 22 0 4.23076923076923 1.27802293625303e-07 2.55977692778849e-07 significant ENSG00000180867 ENST00000471856 non_coding_transcript_exon_variant 1068 - - - - - MODIFIER PDIA3P1 HGNC 4607 YES - - - - - - - - - - - - - -
chr1:146737593 chr1 146737593 1 A 1412 1408 0 4 0 0.28328611898017 1374 1344 0 30 0 2.18340611353712 2.82314603031704e-06 5.17647315603859e-06 significant ENSG00000131778 ENST00000369258 missense_variant,splice_region_variant 762 742 248 S/G Agt/Ggt - MODERATE CHD1L HGNC 1916 YES CCDS927.1 ENSP00000358262 NM_001256336.1,NM_024568.2,NM_004284.4 - - - - - - - - - - -
chr1:146737717 chr1 146737717 1 A 1475 1472 0 3 0 0.203389830508475 1353 1288 0 65 0 4.80413895048041 3.89431835368269e-17 1.22710071659841e-16 significant ENSG00000131778 ENST00000369258 missense_variant 886 866 289 Y/C tAc/tGc - MODERATE CHD1L HGNC 1916 YES CCDS927.1 ENSP00000358262 NM_001256336.1,NM_024568.2,NM_004284.4 - - - - - - - - - - -
chr1:146763189 chr1 146763189 1 A 1645 1600 0 45 0 2.7355623100304 1409 802 0 607 0 43.0801987224982 1.25072973748872e-124 2.76803908621716e-123 significant ENSG00000131778 ENST00000369258 synonymous_variant 2366 2346 782 L ttA/ttG - LOW CHD1L HGNC 1916 YES CCDS927.1 ENSP00000358262 NM_001256336.1,NM_024568.2,NM_004284.4 - - - - - - - - - - -
chr1:146763214 chr1 146763214 1 A 1775 1771 0 4 0 0.225352112676056 1605 1478 0 127 0 7.91277258566978 1.6399734645992e-34 8.94875142302829e-34 significant ENSG00000131778 ENST00000369258 missense_variant 2391 2371 791 R/G Aga/Gga rs782587273 MODERATE CHD1L HGNC 1916 YES CCDS927.1 ENSP00000358262 NM_001256336.1,NM_024568.2,NM_004284.4 - - - - - - - - - - -
chr1:146767320 chr1 146767320 1 A 1257 0 0 1257 0 100 1105 0 0 1105 0 100 1 1 nonsignificant ENSG00000131778 ENST00000369258 3_prime_UTR_variant 2844 - - - - rs6537 MODIFIER CHD1L HGNC 1916 YES CCDS927.1 ENSP00000358262 NM_001256336.1,NM_024568.2,NM_004284.4 - - - - - - - - - - -
chr1:147083446 chr1 147083446 1 A 320 320 0 0 0 0 286 278 0 8 0 2.7972027972028 0.00262784738983195 0.00379790984065061 significant ENSG00000116128 ENST00000234739 5_prime_UTR_variant 551 - - - - - MODIFIER BCL9 HGNC 1008 YES CCDS30833.1 ENSP00000234739 NM_004326.3 1 - - - - - - - - - -
chr1:147465306 chr1 147465306 1 A 475 475 0 0 0 0 493 474 0 19 0 3.85395537525355 4.02119444615546e-06 7.28862546400586e-06 significant ENSG00000188092 ENST00000314163 3_prime_UTR_variant 1669 - - - - - MODIFIER GPR89B HGNC 13840 YES CCDS930.1 ENSP00000358233 NM_016334.3 - - - - - - - - - - -
chr1:1477244 chr1 1477244 0 A 5656 1 0 5655 0 99.9823196605375 3844 0 0 3844 0 100 1 1 nonsignificant ENSG00000160075 ENST00000291386 3_prime_UTR_variant 1099 - - - - COSV52216021 MODIFIER SSU72 HGNC 25016 YES CCDS32.1 ENSP00000291386 NM_014188.2 - - 1 1 - - - - - - -
chr1:148003676 chr1 148003676 0 A 373 373 0 0 0 0 336 306 0 30 0 8.92857142857143 3.74615608234424e-10 8.62179875963518e-10 significant ENSG00000122497 ENST00000310701 3_prime_UTR_variant 3655 - - - - - MODIFIER NBPF14 HGNC 25232 YES - ENSP00000309907 - - - - - - - - - - - -
chr1:148003706 chr1 148003706 0 A 552 528 0 24 0 4.34782608695652 484 255 0 229 0 47.3140495867769 4.72998115718969e-41 3.04880018264411e-40 significant ENSG00000122497 ENST00000310701 3_prime_UTR_variant 3625 - - - - - MODIFIER NBPF14 HGNC 25232 YES - ENSP00000309907 - - - - - - - - - - - -
chr1:148003734 chr1 148003734 0 A 712 709 0 3 0 0.421348314606742 637 570 0 67 0 10.5180533751962 7.15502252839786e-18 2.31390697518169e-17 significant ENSG00000122497 ENST00000310701 3_prime_UTR_variant 3597 - - - - - MODIFIER NBPF14 HGNC 25232 YES - ENSP00000309907 - - - - - - - - - - - -
chr1:148004548 chr1 148004548 0 A 405 344 0 61 0 15.0617283950617 350 310 0 40 0 11.4285714285714 0.204151769595917 0.25129464059879 nonsignificant ENSG00000122497 ENST00000310701 synonymous_variant 2783 2784 928 Y taT/taC COSV60268215 LOW NBPF14 HGNC 25232 YES - ENSP00000309907 - - - 1 1 - - - - - - -
chr1:148004733 chr1 148004733 0 A 240 197 0 43 0 17.9166666666667 305 262 0 43 0 14.0983606557377 0.350781308116713 0.421527999658878 nonsignificant ENSG00000122497 ENST00000310701 synonymous_variant 2598 2599 867 L Tta/Cta COSV60264885 LOW NBPF14 HGNC 25232 YES - ENSP00000309907 - - - 1 1 - - - - - - -
chr1:148004781 chr1 148004781 0 A 250 205 0 45 0 18 236 200 0 36 0 15.2542372881356 0.548609200387819 0.642617981082243 nonsignificant ENSG00000122497 ENST00000310701 synonymous_variant 2550 2551 851 L Ttg/Ctg COSV60262385 LOW NBPF14 HGNC 25232 YES - ENSP00000309907 - - - 1 1 - - - - - - -
chr1:148251874 chr1 148251874 0 A 119 110 0 9 0 7.56302521008403 126 118 0 8 0 6.34920634920635 0.804804101955158 0.908732120419743 nonsignificant ENSG00000203832 ENST00000369202 3_prime_UTR_variant 14065 - - - - COSV65007417 MODIFIER NBPF20 HGNC 32000 YES - ENSP00000358203 NM_001278267.1 - - 1 1 - - - - - - -
chr1:148558269 chr1 148558269 1 A 1036 849 0 187 0 18.0501930501931 938 794 0 144 0 15.3518123667377 0.190484318866727 0.234923421843308 nonsignificant ENSG00000243452 ENST00000442702 upstream_gene_variant - - - - - rs200896600 MODIFIER NBPF15 HGNC 28791 YES CCDS932.1 ENSP00000416864 NM_001170755.2 - - - - - - - - - - -
chr1:148558272 chr1 148558272 1 A 1053 1053 0 0 0 0 975 923 0 52 0 5.33333333333333 5.90467876397146e-17 1.84629511951704e-16 significant ENSG00000243452 ENST00000442702 upstream_gene_variant - - - - - - MODIFIER NBPF15 HGNC 28791 YES CCDS932.1 ENSP00000416864 NM_001170755.2 - - - - - - - - - - -
chr1:148566817 chr1 148566817 1 A 272 271 0 1 0 0.367647058823529 247 240 0 7 0 2.83400809716599 0.0319783193385551 0.0418224913834023 nonsignificant ENSG00000243452 ENST00000442702 intron_variant - - - - - - MODIFIER NBPF15 HGNC 28791 YES CCDS932.1 ENSP00000416864 NM_001170755.2 - - - - - - - - - - -
chr1:148568833 chr1 148568833 1 A 329 329 0 0 0 0 324 312 0 12 0 3.7037037037037 0.000444714490649041 0.000689943958274053 significant ENSG00000243452 ENST00000442702 5_prime_UTR_variant 402 - - - - - MODIFIER NBPF15 HGNC 28791 YES CCDS932.1 ENSP00000416864 NM_001170755.2 - - - - - - - - - - -
chr1:148577766 chr1 148577766 1 A 255 255 0 0 0 0 133 125 0 8 0 6.01503759398496 0.000226611001868946 0.000360335832197377 significant ENSG00000243452 ENST00000442702 synonymous_variant 1184 117 39 K aaA/aaG - LOW NBPF15 HGNC 28791 YES CCDS932.1 ENSP00000416864 NM_001170755.2 - - - - - - - - - - -
chr1:148577811 chr1 148577811 1 A 396 384 0 12 0 3.03030303030303 358 344 0 14 0 3.91061452513966 0.554474622313713 0.64892101731069 nonsignificant ENSG00000243452 ENST00000442702 synonymous_variant 1229 162 54 R cgA/cgG - LOW NBPF15 HGNC 28791 YES CCDS932.1 ENSP00000416864 NM_001170755.2 - - - - - - - - - - -
chr1:148580724 chr1 148580724 1 A 410 396 0 14 0 3.41463414634146 334 319 0 15 0 4.49101796407186 0.569103904238401 0.664963185275483 nonsignificant ENSG00000243452 ENST00000442702 missense_variant 1530 463 155 T/A Aca/Gca rs9438314 MODERATE NBPF15 HGNC 28791 YES CCDS932.1 ENSP00000416864 NM_001170755.2 - - - - - - - - - - -
chr1:148582440 chr1 148582440 1 A 168 156 0 12 0 7.14285714285714 124 116 0 8 0 6.45161290322581 1 1 nonsignificant ENSG00000243452 ENST00000442702 missense_variant 1741 674 225 K/R aAg/aGg rs9438151 MODERATE NBPF15 HGNC 28791 YES CCDS932.1 ENSP00000416864 NM_001170755.2 - - - - - - - - - - -
chr1:148582481 chr1 148582481 1 A 184 180 0 4 0 2.17391304347826 190 184 0 6 0 3.15789473684211 0.751194465688116 0.854891334924991 nonsignificant ENSG00000243452 ENST00000442702 missense_variant 1782 715 239 T/A Act/Gct rs202133347,COSV64992506 MODERATE NBPF15 HGNC 28791 YES CCDS932.1 ENSP00000416864 NM_001170755.2 - - 0,1 0,1 - - - - - - -
chr1:148589690 chr1 148589690 1 A 323 276 0 47 0 14.5510835913313 240 214 0 26 0 10.8333333333333 0.313045300055604 0.378233376799282 nonsignificant ENSG00000243452 ENST00000442702 missense_variant 2137 1070 357 E/G gAg/gGg rs782144821,COSV64993018 MODERATE NBPF15 HGNC 28791 YES CCDS932.1 ENSP00000416864 NM_001170755.2 - - 0,1 0,1 - - - - - - -
chr1:148591257 chr1 148591257 1 A 250 229 0 21 0 8.4 208 185 0 23 0 11.0576923076923 0.429950430070891 0.511940215351511 nonsignificant ENSG00000243452 ENST00000442702 missense_variant 2389 1322 441 D/G gAt/gGt COSV99053879 MODERATE NBPF15 HGNC 28791 YES CCDS932.1 ENSP00000416864 NM_001170755.2 - - 1 1 - - - - - - -
chr1:148591270 chr1 148591270 1 A 218 173 0 45 0 20.6422018348624 140 103 0 37 0 26.4285714285714 0.320892545905983 0.387248977810691 nonsignificant ENSG00000243452 ENST00000442702 synonymous_variant 2402 1335 445 S tcA/tcG rs372610539,COSV64992693 LOW NBPF15 HGNC 28791 YES CCDS932.1 ENSP00000416864 NM_001170755.2 - - 0,1 0,1 - - - - - - -
chr1:148591281 chr1 148591281 1 A 251 228 0 23 0 9.16334661354582 176 152 0 24 0 13.6363636363636 0.21480687176256 0.263948213166567 nonsignificant ENSG00000243452 ENST00000442702 missense_variant 2413 1346 449 D/G gAt/gGt rs148988580,COSV64992677,COSV64993330 MODERATE NBPF15 HGNC 28791 YES CCDS932.1 ENSP00000416864 NM_001170755.2 - - 0,1,1 0,1,1 - - - - - - -
chr1:148595665 chr1 148595665 1 A 318 305 0 13 0 4.08805031446541 280 221 0 59 0 21.0714285714286 7.89949843662586e-09 1.69622130934236e-08 significant ENSG00000243452 ENST00000442702 3_prime_UTR_variant 4105 - - - - rs1272975666 MODIFIER NBPF15 HGNC 28791 YES CCDS932.1 ENSP00000416864 NM_001170755.2 - - - - - - - - - - -
chr1:148595720 chr1 148595720 1 A 424 424 0 0 0 0 392 339 0 53 0 13.5204081632653 8.40192718377181e-17 2.60944915261474e-16 significant ENSG00000243452 ENST00000442702 3_prime_UTR_variant 4160 - - - - - MODIFIER NBPF15 HGNC 28791 YES CCDS932.1 ENSP00000416864 NM_001170755.2 - - - - - - - - - - -
chr1:1498186 chr1 1498186 0 A 1079 1079 0 0 0 0 1044 1019 0 25 0 2.39463601532567 2.29960195650258e-08 4.81111963067765e-08 significant ENSG00000160075 ENST00000291386 intron_variant - - - - - - MODIFIER SSU72 HGNC 25016 YES CCDS32.1 ENSP00000291386 NM_014188.2 - - - - - - - - - - -
chr1:1498801 chr1 1498801 0 A 941 941 0 0 0 0 900 873 0 27 0 3 5.01117048218704e-09 1.0880680393164e-08 significant ENSG00000160075 ENST00000291386 intron_variant - - - - - - MODIFIER SSU72 HGNC 25016 YES CCDS32.1 ENSP00000291386 NM_014188.2 - - - - - - - - - - -
chr1:1499120 chr1 1499120 0 A 1086 1086 0 0 0 0 1095 1044 0 51 0 4.65753424657534 1.04722308589081e-15 3.11618937723714e-15 significant ENSG00000160075 ENST00000291386 intron_variant - - - - - - MODIFIER SSU72 HGNC 25016 YES CCDS32.1 ENSP00000291386 NM_014188.2 - - - - - - - - - - -
chr1:149916274 chr1 149916274 0 A 504 501 0 3 0 0.595238095238095 526 434 0 92 0 17.4904942965779 9.77753116263123e-22 3.64088130889137e-21 significant ENSG00000163113 ENST00000369135 missense_variant 2309 2014 672 W/R Tgg/Cgg - MODERATE OTUD7B HGNC 16683 YES CCDS41389.1 ENSP00000358131 NM_020205.3 - - - - - - - - - - -
chr1:149939286 chr1 149939286 0 A 298 298 0 0 0 0 318 311 0 7 0 2.20125786163522 0.0157110005722255 0.0210585502285396 nonsignificant ENSG00000163113 ENST00000369135 synonymous_variant 730 435 145 D gaT/gaC - LOW OTUD7B HGNC 16683 YES CCDS41389.1 ENSP00000358131 NM_020205.3 - - - - - - - - - - -
chr1:150116893 chr1 150116893 1 A 2925 2918 0 7 0 0.239316239316239 2103 2044 0 59 0 2.80551592962435 1.43573984910779e-15 4.250702685565e-15 significant ENSG00000136631 ENST00000369130 synonymous_variant 2178 1632 544 L ctA/ctG rs201527417 LOW VPS45 HGNC 14579 YES CCDS944.1 ENSP00000358126 NM_001279354.1,NM_007259.4 1 - - - - - - - - - -
chr1:150117200 chr1 150117200 1 A 2349 2348 0 1 0 0.042571306939123 2346 2282 0 64 0 2.72804774083546 3.15088388772036e-18 1.03239618960613e-17 significant ENSG00000136631 ENST00000369130 3_prime_UTR_variant 2485 - - - - rs1225924526 MODIFIER VPS45 HGNC 14579 YES CCDS944.1 ENSP00000358126 NM_001279354.1,NM_007259.4 1 - - - - - - - - - -
chr1:150131460 chr1 150131460 1 A 3118 3116 0 2 0 0.064143681847338 3106 2989 0 117 0 3.76690276883451 4.79003208767845e-32 2.44180523005269e-31 significant ENSG00000023902 ENST00000369124 synonymous_variant 1250 972 324 A gcA/gcG - LOW PLEKHO1 HGNC 24310 YES CCDS945.1 ENSP00000358120 NM_016274.4 - - - - - - - - - - -
chr1:150238125 chr1 150238125 0 A 10001 9948 0 53 0 0.52994700529947 7927 6758 0 1169 0 14.7470669862495 1.00603277222826e-316 1.08424122021409e-314 significant ENSG00000117362 ENST00000369109 3_prime_UTR_variant 1392 - - - - - MODIFIER APH1A HGNC 29509 YES CCDS41390.1 ENSP00000358105 NM_001077628.2 - - - - - - - - - - -
chr1:150238226 chr1 150238226 0 A 7839 7816 0 23 0 0.293404771016711 7541 7142 0 399 0 5.2910754541838 4.71049484215522e-91 7.07429308141934e-90 significant ENSG00000117362 ENST00000369109 3_prime_UTR_variant 1291 - - - - - MODIFIER APH1A HGNC 29509 YES CCDS41390.1 ENSP00000358105 NM_001077628.2 - - - - - - - - - - -
chr1:150238344 chr1 150238344 0 A 8574 8570 0 4 0 0.046652670865407 8431 8185 0 246 0 2.91780334479896 6.93584582245146e-68 7.44082407092819e-67 significant ENSG00000117362 ENST00000369109 3_prime_UTR_variant 1173 - - - - - MODIFIER APH1A HGNC 29509 YES CCDS41390.1 ENSP00000358105 NM_001077628.2 - - - - - - - - - - -
chr1:150244724 chr1 150244724 1 A 194 194 0 0 0 0 115 110 0 5 0 4.34782608695652 0.00773576740656317 0.0106839201344928 nonsignificant ENSG00000118292 ENST00000369102 5_prime_UTR_variant 659 - - - - - MODIFIER C1orf54 HGNC 26258 YES CCDS948.1 ENSP00000358098 - - - - - - - - - - - -
chr1:150281151 chr1 150281151 1 A 295 289 0 6 0 2.03389830508475 298 282 0 16 0 5.36912751677852 0.0494697797005847 0.0637821622220171 nonsignificant ENSG00000187145 ENST00000369084 3_prime_UTR_variant 1200 - - - - COSV58413672 MODIFIER MRPS21 HGNC 14046 YES CCDS950.1 ENSP00000358080 NM_018997.3 - - 1 1 - - - - - - -
chr1:150281203 chr1 150281203 1 A 361 324 0 37 0 10.2493074792244 352 288 0 64 0 18.1818181818182 0.0104463179546246 0.0142677580842746 nonsignificant ENSG00000187145 ENST00000369084 3_prime_UTR_variant 1252 - - - - - MODIFIER MRPS21 HGNC 14046 YES CCDS950.1 ENSP00000358080 NM_018997.3 - - - - - - - - - - -
chr1:150281996 chr1 150281996 1 A 170 170 0 0 0 0 228 221 0 7 0 3.07017543859649 0.0234528607329987 0.0310391229678423 nonsignificant ENSG00000187145 ENST00000369084 downstream_gene_variant - - - - - - MODIFIER MRPS21 HGNC 14046 YES CCDS950.1 ENSP00000358080 NM_018997.3 - - - - - - - - - - -
chr1:150325567 chr1 150325567 1 A 1906 1888 0 18 0 0.944386149003148 1906 1754 0 152 0 7.97481636935992 9.0144692608135e-27 3.92824176355419e-26 significant ENSG00000117360 ENST00000324862 3_prime_UTR_variant 2329 - - - - rs1572301665 MODIFIER PRPF3 HGNC 17348 YES CCDS951.1 ENSP00000315379 NM_004698.2 1 - - - - - - - - - -
chr1:150446506 chr1 150446506 1 A 200 200 0 0 0 0 132 122 0 10 0 7.57575757575758 0.000125747273281496 0.000203693927448039 significant ENSG00000163125 ENST00000369068 downstream_gene_variant - - - - - - MODIFIER RPRD2 HGNC 29039 YES CCDS44216.1 ENSP00000358064 NM_015203.3 - - - - - - - - - - -
chr1:150446683 chr1 150446683 1 A 255 255 0 0 0 0 230 223 0 7 0 3.04347826086957 0.00574464727584404 0.00805458993232066 significant ENSG00000163125 ENST00000369068 downstream_gene_variant - - - - - rs752821704 MODIFIER RPRD2 HGNC 29039 YES CCDS44216.1 ENSP00000358064 NM_015203.3 - - - - - - - - - - -
chr1:150479711 chr1 150479711 1 A 3641 3617 0 24 0 0.659159571546278 3566 3292 0 274 0 7.68367919237241 3.42261208489477e-54 2.91300016145249e-53 significant ENSG00000143374 ENST00000369064 3_prime_UTR_variant 2362 - - - - - MODIFIER TARS2 HGNC 30740 YES CCDS952.1 ENSP00000358060 NM_025150.4 1 - - - - - - - - - -
chr1:150593958 chr1 150593958 0 A 206 202 0 4 0 1.94174757281553 202 192 0 10 0 4.95049504950495 0.172327541588199 0.213128799566235 nonsignificant ENSG00000143420 ENST00000339643 downstream_gene_variant - - - - - - MODIFIER ENSA HGNC 3360 YES CCDS959.1 ENSP00000341743 NM_207042.1 - - - - - - - - - - -
chr1:150595139 chr1 150595139 0 A 6765 6726 0 39 0 0.57649667405765 5249 4726 0 523 0 9.9638026290722 1.21633913093189e-132 2.96742440711042e-131 significant ENSG00000143420 ENST00000339643 downstream_gene_variant - - - - - - MODIFIER ENSA HGNC 3360 YES CCDS959.1 ENSP00000341743 NM_207042.1 - - - - - - - - - - -
chr1:150597183 chr1 150597183 0 A 1467 1464 0 3 0 0.204498977505112 1424 1252 0 172 0 12.0786516853933 3.52791598281671e-46 2.55698914405182e-45 significant ENSG00000143420 ENST00000339643 intron_variant - - - - - - MODIFIER ENSA HGNC 3360 YES CCDS959.1 ENSP00000341743 NM_207042.1 - - - - - - - - - - -
chr1:150597782 chr1 150597782 0 A 1418 1418 0 0 0 0 1358 1328 0 30 0 2.20913107511046 5.74823967260738e-10 1.31254349988451e-09 significant ENSG00000143420 ENST00000339643 intron_variant - - - - - - MODIFIER ENSA HGNC 3360 YES CCDS959.1 ENSP00000341743 NM_207042.1 - - - - - - - - - - -
chr1:150597878 chr1 150597878 0 A 1323 1316 0 7 0 0.529100529100529 1180 1086 0 94 0 7.96610169491525 2.75114700007496e-22 1.04379571034676e-21 significant ENSG00000143420 ENST00000339643 intron_variant - - - - - - MODIFIER ENSA HGNC 3360 YES CCDS959.1 ENSP00000341743 NM_207042.1 - - - - - - - - - - -
chr1:150619180 chr1 150619180 0 A 779 777 0 1 1 0.128369704749679 494 468 0 26 0 5.26315789473684 5.19069827425356e-10 1.18796818146341e-09 significant ENSG00000143457 ENST00000271732 3_prime_UTR_variant 2520 - - - - - MODIFIER GOLPH3L HGNC 24882 YES CCDS966.1 ENSP00000271732 NM_018178.5 - - - - - - - - - - -
chr1:150619602 chr1 150619602 0 A 764 0 0 764 0 100 769 0 0 769 0 100 1 1 nonsignificant ENSG00000143457 ENST00000271732 3_prime_UTR_variant 2098 - - - - - MODIFIER GOLPH3L HGNC 24882 YES CCDS966.1 ENSP00000271732 NM_018178.5 - - - - - - - - - - -
chr1:150620321 chr1 150620321 0 A 596 594 0 2 0 0.335570469798658 529 515 0 14 0 2.64650283553875 0.00152950947577399 0.00225952271645641 significant ENSG00000143457 ENST00000271732 3_prime_UTR_variant 1379 - - - - - MODIFIER GOLPH3L HGNC 24882 YES CCDS966.1 ENSP00000271732 NM_018178.5 - - - - - - - - - - -
chr1:150620322 chr1 150620322 0 A 582 581 0 1 0 0.171821305841924 537 514 0 23 0 4.2830540037244 8.41748921410929e-07 1.59843079797259e-06 significant ENSG00000143457 ENST00000271732 3_prime_UTR_variant 1378 - - - - - MODIFIER GOLPH3L HGNC 24882 YES CCDS966.1 ENSP00000271732 NM_018178.5 - - - - - - - - - - -
chr1:150666628 chr1 150666628 0 A 291 291 0 0 0 0 378 367 0 11 0 2.91005291005291 0.00330071688512743 0.00473510124753925 significant ENSG00000143457 ENST00000271732 intron_variant - - - - - - MODIFIER GOLPH3L HGNC 24882 YES CCDS966.1 ENSP00000271732 NM_018178.5 - - - - - - - - - - -
chr1:150703697 chr1 150703697 0 A 488 484 0 4 0 0.819672131147541 495 480 0 15 0 3.03030303030303 0.0184663821686792 0.0246192172151655 nonsignificant ENSG00000163131 ENST00000368985 3_prime_UTR_variant 3082 - - - - - MODIFIER CTSS HGNC 2545 YES CCDS968.1 ENSP00000357981 NM_004079.4,NM_001199739.1 - - - - - - - - - - -
chr1:150704633 chr1 150704633 0 A 505 502 0 3 0 0.594059405940594 465 445 0 20 0 4.3010752688172 0.000182958368379842 0.000293210799006186 significant ENSG00000163131 ENST00000368985 3_prime_UTR_variant 2146 - - - - - MODIFIER CTSS HGNC 2545 YES CCDS968.1 ENSP00000357981 NM_004079.4,NM_001199739.1 - - - - - - - - - - -
chr1:150783549 chr1 150783549 0 A 1047 1044 0 3 0 0.286532951289398 857 823 0 34 0 3.96732788798133 3.2285916815023e-09 7.08180407119294e-09 significant ENSG00000143437 ENST00000358595 3_prime_UTR_variant 3519 - - - - - MODIFIER ARNT HGNC 700 YES CCDS970.1 ENSP00000351407 NM_178427.2,NM_001197325.1,NM_001668.3 1 - - - - - - - - - -
chr1:150783955 chr1 150783955 0 A 1345 867 0 478 0 35.5390334572491 1075 709 0 366 0 34.046511627907 0.600996221726705 0.699582980382805 nonsignificant ENSG00000143437 ENST00000358595 3_prime_UTR_variant 3113 - - - - COSV55011406 MODIFIER ARNT HGNC 700 YES CCDS970.1 ENSP00000351407 NM_178427.2,NM_001197325.1,NM_001668.3 1 - 1 1 - - - - - - -
chr1:150783985 chr1 150783985 0 A 1150 598 0 552 0 48 1387 737 0 650 0 46.8637346791637 0.751705923154207 0.85540417947347 nonsignificant ENSG00000143437 ENST00000358595 3_prime_UTR_variant 3083 - - - - - MODIFIER ARNT HGNC 700 YES CCDS970.1 ENSP00000351407 NM_178427.2,NM_001197325.1,NM_001668.3 1 - - - - - - - - - -
chr1:150790449 chr1 150790449 0 A 2078 2068 0 10 0 0.481231953801732 1977 1928 0 49 0 2.47850278199292 1.01258335536216e-07 2.04003417869806e-07 significant ENSG00000143437 ENST00000358595 synonymous_variant 1653 1452 484 L ctT/ctC - LOW ARNT HGNC 700 YES CCDS970.1 ENSP00000351407 NM_178427.2,NM_001197325.1,NM_001668.3 1 - - - - - - - - - -
chr1:150900382 chr1 150900382 1 A 877 875 0 2 0 0.228050171037628 1608 1492 0 116 0 7.21393034825871 5.2164342665376e-19 1.76107872639746e-18 significant ENSG00000143379 ENST00000271640 synonymous_variant 382 192 64 L ttA/ttG - LOW SETDB1 HGNC 10761 YES CCDS44217.1 ENSP00000271640 NM_001145415.1,NM_012432.3 1 - - - - - - - - - -
chr1:150902481 chr1 150902481 1 A 1438 1434 0 4 0 0.278164116828929 1585 1346 0 239 0 15.0788643533123 1.68122105566475e-57 1.51283004078035e-56 significant ENSG00000143379 ENST00000271640 missense_variant 489 299 100 Y/C tAc/tGc rs775078258 MODERATE SETDB1 HGNC 10761 YES CCDS44217.1 ENSP00000271640 NM_001145415.1,NM_012432.3 1 - - - - - - - - - -
chr1:150917600 chr1 150917600 1 A 237 237 0 0 0 0 224 209 0 15 0 6.69642857142857 4.87088887893945e-05 8.15506417925645e-05 significant ENSG00000143379 ENST00000271640 intron_variant - - - - - - MODIFIER SETDB1 HGNC 10761 YES CCDS44217.1 ENSP00000271640 NM_001145415.1,NM_012432.3 1 - - - - - - - - - -
chr1:150936758 chr1 150936758 1 A 2349 2348 0 1 0 0.042571306939123 1617 1566 0 51 0 3.15398886827458 6.68083193426882e-19 2.24468611417878e-18 significant ENSG00000143379 ENST00000271640 missense_variant 3984 3794 1265 Y/C tAc/tGc - MODERATE SETDB1 HGNC 10761 YES CCDS44217.1 ENSP00000271640 NM_001145415.1,NM_012432.3 1 - - - - - - - - - -
chr1:151025639 chr1 151025639 0 A 10047 10040 0 7 0 0.069672539066388 7779 7613 0 166 0 2.13395037922612 6.36976804228507e-50 4.967430143095e-49 significant ENSG00000197622 ENST00000439374 3_prime_UTR_variant 1306 - - - - COSV100603338 MODIFIER CDC42SE1 HGNC 17719 YES CCDS981.1 ENSP00000475845 - - - 1 1 - - - - - - -
chr1:151040348 chr1 151040348 1 A 768 764 0 4 0 0.520833333333333 747 688 0 59 0 7.89825970548862 9.51574989277705e-14 2.6032729890481e-13 significant ENSG00000213190 ENST00000368921 3_prime_UTR_variant 3450 - - - - - MODIFIER MLLT11 HGNC 16997 YES CCDS982.1 ENSP00000357917 NM_006818.3 1 - - - - - - - - - -
chr1:151040694 chr1 151040694 1 A 466 465 0 1 0 0.214592274678112 391 382 0 9 0 2.30179028132992 0.00728463005355223 0.0101139861192681 nonsignificant ENSG00000213190 ENST00000368921 3_prime_UTR_variant 3796 - - - - - MODIFIER MLLT11 HGNC 16997 YES CCDS982.1 ENSP00000357917 NM_006818.3 1 - - - - - - - - - -
chr1:151079697 chr1 151079697 1 A 452 450 0 2 0 0.442477876106195 452 423 0 29 0 6.41592920353982 4.1618129109595e-07 8.05640598529901e-07 significant ENSG00000143458 ENST00000368918 splice_region_variant,synonymous_variant 1252 921 307 Q caA/caG - LOW GABPB2 HGNC 28441 YES CCDS983.1 ENSP00000357914 NM_144618.2 - - - - - - - - - - -
chr1:151097397 chr1 151097397 1 A 262 261 0 1 0 0.381679389312977 200 196 0 4 0 2 0.172881868563004 0.213804971677676 nonsignificant ENSG00000143458 ENST00000368918 3_prime_UTR_variant 8343 - - - - - MODIFIER GABPB2 HGNC 28441 YES CCDS983.1 ENSP00000357914 NM_144618.2 - - - - - - - - - - -
chr1:151132543 chr1 151132543 0 A 193 193 0 0 0 0 119 115 0 4 0 3.36134453781513 0.0222720368480219 0.0295277430597167 nonsignificant ENSG00000163155 ENST00000368908 3_prime_UTR_variant 2160 - - - - - MODIFIER LYSMD1 HGNC 32070 YES CCDS986.1 ENSP00000357904 NM_212551.4 - - - - - - - - - - -
chr1:151150479 chr1 151150479 0 A 7236 7230 0 6 0 0.0829187396351575 7334 7121 0 213 0 2.904281428961 3.41154480209038e-54 2.90445955623488e-53 significant ENSG00000163159 ENST00000354473 splice_region_variant,synonymous_variant 742 705 235 D gaT/gaC - LOW VPS72 HGNC 11644 YES CCDS59201.1 ENSP00000346464 - - - - - - - - - - - -
chr1:151158048 chr1 151158048 0 A 6726 6708 0 18 0 0.267618198037467 6605 6215 0 390 0 5.90461771385314 1.11353726024053e-91 1.68401556953257e-90 significant ENSG00000163159 ENST00000354473 missense_variant 356 319 107 C/R Tgc/Cgc - MODERATE VPS72 HGNC 11644 YES CCDS59201.1 ENSP00000346464 - - - - - - - - - - - -
chr1:151158069 chr1 151158069 0 A 5002 4997 0 5 0 0.0999600159936026 6796 6660 0 136 0 2.00117716303708 4.65747204368464e-26 1.98952211263182e-25 significant ENSG00000163159 ENST00000354473 stop_lost 335 298 100 */Q Tag/Cag - HIGH VPS72 HGNC 11644 YES CCDS59201.1 ENSP00000346464 - - - - - - - - - - - -
chr1:151209043 chr1 151209043 1 A 4690 4689 0 1 0 0.0213219616204691 4206 4058 0 148 0 3.51878269139325 2.15029389088423e-46 1.56495774532167e-45 significant ENSG00000143398 ENST00000368888 missense_variant 1371 949 317 S/G Agc/Ggc - MODERATE PIP5K1A HGNC 8994 YES CCDS44219.1 ENSP00000357883 NM_001135638.1 - - - - - - - - - - -
chr1:151215011 chr1 151215011 1 A 4384 0 0 4384 0 100 5728 0 0 5728 0 100 1 1 nonsignificant ENSG00000143398 ENST00000368888 synonymous_variant 2030 1608 536 L ctA/ctG rs61729862,COSV62957381 LOW PIP5K1A HGNC 8994 YES CCDS44219.1 ENSP00000357883 NM_001135638.1 - - 0,1 0,1 - - - - - - -
chr1:151221003 chr1 151221003 1 A 4463 4449 0 14 0 0.313690342818732 4302 3953 0 349 0 8.11250581125058 6.34046847617085e-85 8.72132214015695e-84 significant ENSG00000143398 ENST00000368888 downstream_gene_variant - - - - - - MODIFIER PIP5K1A HGNC 8994 YES CCDS44219.1 ENSP00000357883 NM_001135638.1 - - - - - - - - - - -
chr1:151234690 chr1 151234690 1 A 12693 12671 0 22 0 0.173323879303553 8605 8207 0 398 0 4.62521789657176 1.01308799564124e-123 2.22808070597282e-122 significant ENSG00000159352 ENST00000368884 missense_variant 160 80 27 Q/R cAg/cGg - MODERATE PSMD4 HGNC 9561 YES CCDS991.1 ENSP00000357879 NM_002810.2 - - - - - - - - - - -
chr1:151239885 chr1 151239885 1 A 4444 4411 0 33 0 0.742574257425743 4475 4260 0 215 0 4.80446927374302 5.04396353418535e-33 2.64457875588257e-32 significant ENSG00000159352 ENST00000368884 3_prime_UTR_variant 1280 - - - - - MODIFIER PSMD4 HGNC 9561 YES CCDS991.1 ENSP00000357879 NM_002810.2 - - - - - - - - - - -
chr1:151252692 chr1 151252692 0 A 244 244 0 0 0 0 345 335 0 10 0 2.89855072463768 0.00688549781848761 0.00958917556868195 significant ENSG00000143373 ENST00000324048 upstream_gene_variant - - - - - - MODIFIER ZNF687 HGNC 29277 YES CCDS992.1 ENSP00000319829 - 1 - - - - - - - - - -
chr1:151254041 chr1 151254041 0 A 401 0 0 401 0 100 426 0 0 426 0 100 1 1 nonsignificant ENSG00000143373 ENST00000324048 upstream_gene_variant - - - - - COSV60680355 MODIFIER ZNF687 HGNC 29277 YES CCDS992.1 ENSP00000319829 - 1 - 1 1 - - - - - - -
chr1:151262953 chr1 151262953 1 A 592 592 0 0 0 0 561 546 0 15 0 2.67379679144385 2.25973754563527e-05 3.88581473414687e-05 significant ENSG00000143373 ENST00000324048 synonymous_variant 4093 3123 1041 L ctA/ctG - LOW ZNF687 HGNC 29277 YES CCDS992.1 ENSP00000319829 - 1 - - - - - - - - - -
chr1:151263264 chr1 151263264 1 A 853 853 0 0 0 0 955 920 0 35 0 3.66492146596859 3.27266529162886e-10 7.55430838570721e-10 significant ENSG00000143373 ENST00000324048 missense_variant 4263 3293 1098 K/R aAg/aGg rs746830644 MODERATE ZNF687 HGNC 29277 YES CCDS992.1 ENSP00000319829 - 1 - - - - - - - - - -
chr1:151263782 chr1 151263782 1 A 1027 0 0 1027 0 100 986 0 0 986 0 100 1 1 nonsignificant ENSG00000143373 ENST00000324048 3_prime_UTR_variant 4781 - - - - rs10788803 MODIFIER ZNF687 HGNC 29277 YES CCDS992.1 ENSP00000319829 - 1 - - - - - - - - - -
chr1:151271480 chr1 151271480 0 A 3070 3066 0 4 0 0.130293159609121 3017 2909 0 108 0 3.57971494862446 1.4402121206165e-27 6.42737216259266e-27 significant ENSG00000143393 ENST00000368875 missense_variant 2436 1855 619 C/R Tgt/Cgt - MODERATE PI4KB HGNC 8984 YES CCDS993.1 ENSP00000357869 NM_002651.2 - - - - - - - - - - -
chr1:151274746 chr1 151274746 0 A 3372 3371 0 1 0 0.029655990510083 3499 3409 0 90 0 2.57216347527865 3.90837834517533e-25 1.62631323182599e-24 significant ENSG00000143393 ENST00000368875 missense_variant 2166 1585 529 S/P Tcc/Ccc - MODERATE PI4KB HGNC 8984 YES CCDS993.1 ENSP00000357869 NM_002651.2 - - - - - - - - - - -
chr1:151288132 chr1 151288132 0 A 3970 3970 0 0 0 0 3862 3771 0 91 0 2.35629207664423 1.96488684667446e-28 9.01048290024549e-28 significant ENSG00000143393 ENST00000368875 stop_lost 1443 862 288 */Q Tag/Cag - HIGH PI4KB HGNC 8984 YES CCDS993.1 ENSP00000357869 NM_002651.2 - - - - - - - - - - -
chr1:151314379 chr1 151314379 0 A 1709 0 0 1709 0 100 1481 0 0 1481 0 100 1 1 nonsignificant ENSG00000143390 ENST00000290524 3_prime_UTR_variant 2313 - - - - COSV51841510 MODIFIER RFX5 HGNC 9986 YES CCDS994.1 ENSP00000290524 NM_000449.3,NM_001025603.1 1 - 1 1 - - - - - - -
chr1:151314734 chr1 151314734 0 A 2895 2874 0 21 0 0.725388601036269 2787 2460 0 327 0 11.7330462863294 4.93280034946284e-71 5.5479704530204e-70 significant ENSG00000143390 ENST00000290524 synonymous_variant 1958 1779 593 N aaT/aaC - LOW RFX5 HGNC 9986 YES CCDS994.1 ENSP00000290524 NM_000449.3,NM_001025603.1 1 - - - - - - - - - -
chr1:151315637 chr1 151315637 0 A 3553 3550 0 3 0 0.0844356881508584 3262 3183 0 79 0 2.42182709993869 1.2188036440183e-21 4.52232260949621e-21 significant ENSG00000143390 ENST00000290524 synonymous_variant 1055 876 292 D gaT/gaC - LOW RFX5 HGNC 9986 YES CCDS994.1 ENSP00000290524 NM_000449.3,NM_001025603.1 1 - - - - - - - - - -
chr1:151317285 chr1 151317285 0 A 2852 2849 0 3 0 0.105189340813464 2620 2562 0 58 0 2.21374045801527 2.16817125571436e-15 6.3668952136955e-15 significant ENSG00000143390 ENST00000290524 missense_variant 451 272 91 F/S tTt/tCt - MODERATE RFX5 HGNC 9986 YES CCDS994.1 ENSP00000290524 NM_000449.3,NM_001025603.1 1 - - - - - - - - - -
chr1:151319282 chr1 151319282 0 A 192 190 0 2 0 1.04166666666667 218 179 0 39 0 17.8899082568807 2.09167866674318e-08 4.38524478026526e-08 significant ENSG00000143390 ENST00000290524 intron_variant - - - - - - MODIFIER RFX5 HGNC 9986 YES CCDS994.1 ENSP00000290524 NM_000449.3,NM_001025603.1 1 - - - - - - - - - -
chr1:151373740 chr1 151373740 1 A 23766 23717 0 49 0 0.206176891357401 17149 16587 0 562 0 3.27715901801854 2.28964454295382e-149 6.55859586036129e-148 significant ENSG00000159377 ENST00000290541 missense_variant 656 602 201 K/R aAg/aGg - MODERATE PSMB4 HGNC 9541 YES CCDS996.1 ENSP00000290541 NM_002796.2 - - - - - - - - - - -
chr1:151373753 chr1 151373753 1 A 25978 25809 0 169 0 0.650550465778736 18736 17332 0 1404 0 7.4935952177626 0 0 significant ENSG00000159377 ENST00000290541 synonymous_variant 669 615 205 L ctA/ctG - LOW PSMB4 HGNC 9541 YES CCDS996.1 ENSP00000290541 NM_002796.2 - - - - - - - - - - -
chr1:151376075 chr1 151376075 0 A 1134 604 0 530 0 46.7372134038801 1149 561 0 588 0 51.1749347258486 0.228242111123142 0.279894600391615 nonsignificant ENSG00000143442 ENST00000271715 3_prime_UTR_variant 5751 - - - - COSV51853227 MODIFIER POGZ HGNC 18801 YES CCDS997.1 ENSP00000271715 NM_015100.3,NM_001194937.1 1 - 1 1 - - - - - - -
chr1:151376386 chr1 151376386 0 A 2372 2359 0 13 0 0.548060708263069 2258 2142 0 116 0 5.13728963684677 1.143429857545e-22 4.39212596789339e-22 significant ENSG00000143442 ENST00000271715 3_prime_UTR_variant 5440 - - - - - MODIFIER POGZ HGNC 18801 YES CCDS997.1 ENSP00000271715 NM_015100.3,NM_001194937.1 1 - - - - - - - - - -
chr1:151396509 chr1 151396509 0 A 2712 2709 0 3 0 0.110619469026549 2624 2491 0 133 0 5.06859756097561 3.1280356637519e-36 1.78765776484513e-35 significant ENSG00000143442 ENST00000271715 missense_variant 1754 1439 480 I/T aTa/aCa COSV99653249 MODERATE POGZ HGNC 18801 YES CCDS997.1 ENSP00000271715 NM_015100.3,NM_001194937.1 1 - 1 1 - - - - - - -
chr1:151431632 chr1 151431632 0 A 689 0 0 689 0 100 530 0 0 530 0 100 1 1 nonsignificant ENSG00000143442 ENST00000271715 5_prime_UTR_variant 310 - - - - - MODIFIER POGZ HGNC 18801 YES CCDS997.1 ENSP00000271715 NM_015100.3,NM_001194937.1 1 - - - - - - - - - -
chr1:151501969 chr1 151501969 1 A 1089 1089 0 0 0 0 1017 970 0 47 0 4.62143559488692 2.42674257895713e-15 7.10838717103876e-15 significant ENSG00000143375 ENST00000271636 synonymous_variant 2173 2040 680 E gaA/gaG - LOW CGN HGNC 17429 YES CCDS999.1 ENSP00000271636 NM_020770.2 - - - - - - - - - - -
chr1:151504984 chr1 151504984 1 A 810 809 0 1 0 0.123456790123457 761 745 0 16 0 2.10249671484888 0.000102298804826163 0.000166989500983933 significant ENSG00000143375 ENST00000271636 missense_variant 2811 2678 893 Q/R cAg/cGg - MODERATE CGN HGNC 17429 YES CCDS999.1 ENSP00000271636 NM_020770.2 - - - - - - - - - - -
chr1:151510026 chr1 151510026 1 A 1370 0 0 1370 0 100 1180 0 0 1180 0 100 1 1 nonsignificant ENSG00000143375 ENST00000271636 3_prime_UTR_variant 3949 - - - - rs1418823,COSV54967751 MODIFIER CGN HGNC 17429 YES CCDS999.1 ENSP00000271636 NM_020770.2 - - 0,1 0,1 - - - - - - -
chr1:151668025 chr1 151668025 1 A 308 307 0 0 1 0 292 284 0 8 0 2.73972602739726 0.00334925605394214 0.00480301929856428 significant ENSG00000143376 ENST00000368843 3_prime_UTR_variant 3655 - - - - - MODIFIER SNX27 HGNC 20073 YES CCDS1001.1 ENSP00000357836 NM_030918.5 - - - - - - - - - - -
chr1:151669255 chr1 151669255 1 A 770 770 0 0 0 0 503 476 0 27 0 5.36779324055666 2.01607948547111e-11 4.93691127768929e-11 significant ENSG00000143376 ENST00000368843 3_prime_UTR_variant 4885 - - - - - MODIFIER SNX27 HGNC 20073 YES CCDS1001.1 ENSP00000357836 NM_030918.5 - - - - - - - - - - -
chr1:151669310 chr1 151669310 1 A 798 776 0 22 0 2.75689223057644 699 534 0 165 0 23.6051502145923 1.10890582909217e-29 5.26720906223126e-29 significant ENSG00000143376 ENST00000368843 3_prime_UTR_variant 4940 - - - - - MODIFIER SNX27 HGNC 20073 YES CCDS1001.1 ENSP00000357836 NM_030918.5 - - - - - - - - - - -
chr1:151669355 chr1 151669355 1 A 807 807 0 0 0 0 659 640 0 19 0 2.88315629742033 2.95281128161598e-07 5.77364302381315e-07 significant ENSG00000143376 ENST00000368843 3_prime_UTR_variant 4985 - - - - - MODIFIER SNX27 HGNC 20073 YES CCDS1001.1 ENSP00000357836 NM_030918.5 - - - - - - - - - - -
chr1:151669394 chr1 151669394 1 A 675 675 0 0 0 0 559 539 0 20 0 3.5778175313059 1.62040849986172e-07 3.22488118668532e-07 significant ENSG00000143376 ENST00000368843 3_prime_UTR_variant 5024 - - - - - MODIFIER SNX27 HGNC 20073 YES CCDS1001.1 ENSP00000357836 NM_030918.5 - - - - - - - - - - -
chr1:151732584 chr1 151732584 0 A 11804 11768 0 36 0 0.304981362250085 11709 10800 0 909 0 7.76325903151422 1.53977069511703e-214 8.05059663251803e-213 significant ENSG00000143436 ENST00000368830 missense_variant 831 746 249 M/T aTg/aCg - MODERATE MRPL9 HGNC 14277 YES CCDS1003.1 ENSP00000357823 NM_031420.2 - - - - - - - - - - -
chr1:151734933 chr1 151734933 0 A 7561 7356 0 205 0 2.71128157651104 6360 4337 0 2023 0 31.8081761006289 0 0 significant ENSG00000143436 ENST00000368830 synonymous_variant 439 354 118 F ttT/ttC - LOW MRPL9 HGNC 14277 YES CCDS1003.1 ENSP00000357823 NM_031420.2 - - - - - - - - - - -
chr1:151741401 chr1 151741401 0 A 352 351 0 1 0 0.284090909090909 329 308 0 21 0 6.38297872340425 3.98018390941685e-06 7.21475661734674e-06 significant ENSG00000143450 ENST00000321531 intron_variant - - - - - - MODIFIER OAZ3 HGNC 8097 YES CCDS58028.1 ENSP00000313922 - - - - - - - - - - - -
chr1:151742001 chr1 151742001 0 A 550 0 0 550 0 100 643 0 0 643 0 100 1 1 nonsignificant ENSG00000143450 ENST00000321531 intron_variant - - - - - - MODIFIER OAZ3 HGNC 8097 YES CCDS58028.1 ENSP00000313922 - - - - - - - - - - - -
chr1:151742334 chr1 151742334 0 A 618 0 0 618 0 100 661 0 0 661 0 100 1 1 nonsignificant ENSG00000143450 ENST00000321531 intron_variant - - - - - - MODIFIER OAZ3 HGNC 8097 YES CCDS58028.1 ENSP00000313922 - - - - - - - - - - - -
chr1:151746493 chr1 151746493 0 A 476 476 0 0 0 0 433 422 0 11 0 2.54041570438799 0.000310014688261097 0.000487037317291058 significant ENSG00000182134 ENST00000368822 3_prime_UTR_variant 2570 - - - - - MODIFIER TDRKH HGNC 11713 YES CCDS41394.1 ENSP00000357812 - - - - - - - - - - - -
chr1:151748739 chr1 151748739 0 A 1242 1239 1 2 0 0.161030595813205 1172 1147 0 25 0 2.13310580204778 1.90965074839299e-06 3.54050658459969e-06 significant ENSG00000182134 ENST00000368822 synonymous_variant 1684 1050 350 D gaT/gaC - LOW TDRKH HGNC 11713 YES CCDS41394.1 ENSP00000357812 - - - - - - - - - - - -
chr1:151843553 chr1 151843553 0 A 175 172 0 3 0 1.71428571428571 193 176 0 17 0 8.80829015544041 0.00478331310750647 0.00674570412117966 significant ENSG00000159445 ENST00000368814 downstream_gene_variant - - - - - - MODIFIER THEM4 HGNC 17947 YES CCDS1006.1 ENSP00000357804 NM_053055.4 - - - - - - - - - - -
chr1:151843566 chr1 151843566 0 A 160 155 0 5 0 3.125 188 183 0 5 0 2.65957446808511 1 1 nonsignificant ENSG00000159445 ENST00000368814 downstream_gene_variant - - - - - - MODIFIER THEM4 HGNC 17947 YES CCDS1006.1 ENSP00000357804 NM_053055.4 - - - - - - - - - - -
chr1:151843629 chr1 151843629 0 A 219 218 0 1 0 0.45662100456621 186 177 0 9 0 4.83870967741935 0.0075260620042508 0.0104234661800872 nonsignificant ENSG00000159445 ENST00000368814 downstream_gene_variant - - - - - - MODIFIER THEM4 HGNC 17947 YES CCDS1006.1 ENSP00000357804 NM_053055.4 - - - - - - - - - - -
chr1:151843689 chr1 151843689 0 A 247 247 0 0 0 0 206 199 0 7 0 3.39805825242718 0.00432526671819775 0.00612183896126519 significant ENSG00000159445 ENST00000368814 downstream_gene_variant - - - - - - MODIFIER THEM4 HGNC 17947 YES CCDS1006.1 ENSP00000357804 NM_053055.4 - - - - - - - - - - -
chr1:151844576 chr1 151844576 0 A 252 251 0 1 0 0.396825396825397 191 176 0 15 0 7.85340314136126 4.30885324619568e-05 7.24036636572511e-05 significant ENSG00000159445 ENST00000368814 downstream_gene_variant - - - - - - MODIFIER THEM4 HGNC 17947 YES CCDS1006.1 ENSP00000357804 NM_053055.4 - - - - - - - - - - -
chr1:151844669 chr1 151844669 0 A 306 306 0 0 0 0 262 255 0 7 0 2.67175572519084 0.00470253355514538 0.00663377965760704 significant ENSG00000159445 ENST00000368814 downstream_gene_variant - - - - - - MODIFIER THEM4 HGNC 17947 YES CCDS1006.1 ENSP00000357804 NM_053055.4 - - - - - - - - - - -
chr1:151844816 chr1 151844816 0 A 236 236 0 0 0 0 128 125 0 3 0 2.34375 0.0448089063430281 0.058001459966087 nonsignificant ENSG00000159445 ENST00000368814 downstream_gene_variant - - - - - - MODIFIER THEM4 HGNC 17947 YES CCDS1006.1 ENSP00000357804 NM_053055.4 - - - - - - - - - - -
chr1:151845156 chr1 151845156 0 A 175 173 0 2 0 1.14285714285714 116 104 0 12 0 10.3448275862069 0.00119268028520985 0.00177582594445627 significant ENSG00000159445 ENST00000368814 downstream_gene_variant - - - - - - MODIFIER THEM4 HGNC 17947 YES CCDS1006.1 ENSP00000357804 NM_053055.4 - - - - - - - - - - -
chr1:151846327 chr1 151846327 0 A 934 933 0 1 0 0.107066381156317 936 849 0 87 0 9.2948717948718 3.30413851924303e-24 1.3336506300443e-23 significant ENSG00000159445 ENST00000368814 3_prime_UTR_variant 2110 - - - - - MODIFIER THEM4 HGNC 17947 YES CCDS1006.1 ENSP00000357804 NM_053055.4 - - - - - - - - - - -
chr1:151847110 chr1 151847110 0 A 2503 2500 0 3 0 0.119856172592889 2375 2322 0 53 0 2.23157894736842 1.79497548603598e-13 4.83953469248596e-13 significant ENSG00000159445 ENST00000368814 3_prime_UTR_variant 1327 - - - - - MODIFIER THEM4 HGNC 17947 YES CCDS1006.1 ENSP00000357804 NM_053055.4 - - - - - - - - - - -
chr1:152760269 chr1 152760269 1 A 421 419 0 2 0 0.475059382422803 505 493 0 12 0 2.37623762376238 0.0273122187813479 0.0359742181167135 nonsignificant ENSG00000186226 ENST00000368770 3_prime_UTR_variant 547 - - - - - MODIFIER LCE1E HGNC 29466 YES CCDS1024.1 ENSP00000357759 NM_178353.1 - - - - - - - - - - -
chr1:152785194 chr1 152785194 1 A 407 407 0 0 0 0 513 496 0 17 0 3.31384015594542 6.92807249069157e-05 0.000114386189523193 significant ENSG00000196734 ENST00000360090 missense_variant 748 272 91 Q/R cAg/cGg - MODERATE LCE1B HGNC 16611 YES CCDS1027.1 ENSP00000353203 NM_178349.1 - - - - - - - - - - -
chr1:152785501 chr1 152785501 1 A 605 603 0 2 0 0.330578512396694 670 637 0 33 0 4.92537313432836 1.35768767097317e-07 2.71469977941459e-07 significant ENSG00000196734 ENST00000360090 3_prime_UTR_variant 1055 - - - - - MODIFIER LCE1B HGNC 16611 YES CCDS1027.1 ENSP00000353203 NM_178349.1 - - - - - - - - - - -
chr1:153587086 chr1 153587086 0 A 1239 1230 0 9 0 0.726392251815981 1141 1061 0 80 0 7.011393514461 2.74492674816186e-16 8.34544363370568e-16 significant ENSG00000189334 ENST00000368702 3_prime_UTR_variant 863 - - - - - MODIFIER S100A14 HGNC 18901 YES CCDS1046.1 ENSP00000357691 - - - - - - - - - - - -
chr1:153587271 chr1 153587271 0 A 1542 1503 0 39 0 2.52918287937743 1453 1095 0 358 0 24.6386785960083 5.45820864824616e-63 5.39472772545735e-62 significant ENSG00000189334 ENST00000368702 3_prime_UTR_variant 678 - - - - - MODIFIER S100A14 HGNC 18901 YES CCDS1046.1 ENSP00000357691 - - - - - - - - - - - -
chr1:153591378 chr1 153591378 0 A 1305 1304 0 1 0 0.0766283524904215 1555 1492 0 63 0 4.05144694533762 1.6013796752216e-15 4.73263383949446e-15 significant ENSG00000189171 ENST00000368699 missense_variant 794 290 97 M/T aTg/aCg - MODERATE S100A13 HGNC 10490 YES CCDS30874.1 ENSP00000357688 NM_001024210.1 - - - - - - - - - - -
chr1:153598922 chr1 153598922 0 A 1886 1885 0 1 0 0.0530222693531283 1876 1828 0 48 0 2.55863539445629 1.47404663520785e-13 3.99301404100171e-13 significant ENSG00000189171 ENST00000368699 synonymous_variant 531 27 9 L ctT/ctC - LOW S100A13 HGNC 10490 YES CCDS30874.1 ENSP00000357688 NM_001024210.1 - - - - - - - - - - -
chr1:153600000 chr1 153600000 0 A 1201 1197 0 4 0 0.333055786844296 1198 1142 0 56 0 4.67445742904841 8.36469889136565e-13 2.19201243818916e-12 significant ENSG00000189171 ENST00000368699 intron_variant - - - - - - MODIFIER S100A13 HGNC 10490 YES CCDS30874.1 ENSP00000357688 NM_001024210.1 - - - - - - - - - - -
chr1:153600689 chr1 153600689 0 A 354 354 0 0 0 0 363 327 0 36 0 9.91735537190083 8.10395065997702e-11 1.93068542487079e-10 significant ENSG00000189171 ENST00000368699 intron_variant - - - - - - MODIFIER S100A13 HGNC 10490 YES CCDS30874.1 ENSP00000357688 NM_001024210.1 - - - - - - - - - - -
chr1:153610017 chr1 153610017 1 A 453 2 0 451 0 99.5584988962472 422 0 0 422 0 100 1 1 nonsignificant ENSG00000160679 ENST00000368694 intron_variant - - - - - rs28613361 MODIFIER CHTOP HGNC 24511 YES CCDS1048.1 ENSP00000357683 NM_001206612.1,NM_015607.3 - - - - - - - - - - -
chr1:153617973 chr1 153617973 1 A 1992 1852 0 140 0 7.0281124497992 2522 2315 0 207 0 8.20777160983347 0.178135422101785 0.220040896201524 nonsignificant ENSG00000160679 ENST00000368694 3_prime_UTR_variant 1287 - - - - rs879049041,COSV64155673 MODIFIER CHTOP HGNC 24511 YES CCDS1048.1 ENSP00000357683 NM_001206612.1,NM_015607.3 - - 0,1 0,1 - - - - - - -
chr1:153617980 chr1 153617980 1 A 2449 2368 0 81 0 3.30747243772969 2363 2277 0 86 0 3.63944138806602 0.581795539297586 0.678833861162344 nonsignificant ENSG00000160679 ENST00000368694 3_prime_UTR_variant 1294 - - - - rs879137763,COSV64154951 MODIFIER CHTOP HGNC 24511 YES CCDS1048.1 ENSP00000357683 NM_001206612.1,NM_015607.3 - - 0,1 0,1 - - - - - - -
chr1:153700695 chr1 153700695 1 A 1405 1399 0 6 0 0.427046263345196 1183 1061 0 122 0 10.312764158918 1.77073430598415e-32 9.1493360200272e-32 significant ENSG00000143624 ENST00000318967 5_prime_UTR_variant 153 - - - - rs1278200280 MODIFIER INTS3 HGNC 26153 YES CCDS1052.1 ENSP00000318641 NM_023015.3 - - - - - - - - - - -
chr1:153700841 chr1 153700841 1 A 2281 0 0 2281 0 100 2269 0 0 2269 0 100 1 1 nonsignificant ENSG00000143624 ENST00000318967 5_prime_UTR_variant 299 - - - - rs4411157 MODIFIER INTS3 HGNC 26153 YES CCDS1052.1 ENSP00000318641 NM_023015.3 - - - - - - - - - - -
chr1:153778731 chr1 153778731 0 A 371 366 0 5 0 1.34770889487871 367 344 0 23 0 6.26702997275204 0.000779466311739688 0.0011833130704801 significant ENSG00000143614 ENST00000368655 3_prime_UTR_variant 5948 - - - - - MODIFIER GATAD2B HGNC 30778 YES CCDS1054.1 ENSP00000357644 NM_020699.2 1 - - - - - - - - - -
chr1:153902582 chr1 153902582 0 A 2058 2048 0 10 0 0.485908649173955 1849 1666 0 183 0 9.89724175229854 6.16304168537508e-45 4.33508876138824e-44 significant ENSG00000198837 ENST00000361217 3_prime_UTR_variant 5101 - - - - - MODIFIER DENND4B HGNC 29044 YES CCDS44228.1 ENSP00000354597 NM_014856.2 - - - - - - - - - - -
chr1:153902716 chr1 153902716 0 A 1159 1142 0 17 0 1.46678170836928 1060 886 0 174 0 16.4150943396226 8.88170606187434e-35 4.88337587596684e-34 significant ENSG00000198837 ENST00000361217 3_prime_UTR_variant 4967 - - - - - MODIFIER DENND4B HGNC 29044 YES CCDS44228.1 ENSP00000354597 NM_014856.2 - - - - - - - - - - -
chr1:153903296 chr1 153903296 0 A 1355 1351 0 2 2 0.14760147601476 1293 1267 0 26 0 2.0108275328693 1.10128319531798e-06 2.07516043683678e-06 significant ENSG00000198837 ENST00000361217 synonymous_variant 4571 4152 1384 V gtT/gtC - LOW DENND4B HGNC 29044 YES CCDS44228.1 ENSP00000354597 NM_014856.2 - - - - - - - - - - -
chr1:153903496 chr1 153903496 0 A 1751 1746 0 5 0 0.285551113649343 1501 1456 0 45 0 2.99800133244504 1.2537747723155e-10 2.95892529326811e-10 significant ENSG00000198837 ENST00000361217 synonymous_variant 4460 4041 1347 V gtT/gtC - LOW DENND4B HGNC 29044 YES CCDS44228.1 ENSP00000354597 NM_014856.2 - - - - - - - - - - -
chr1:153906139 chr1 153906139 0 A 482 482 0 0 0 0 588 529 0 59 0 10.0340136054422 2.41547461921758e-15 7.07611805498555e-15 significant ENSG00000198837 ENST00000361217 synonymous_variant 3569 3150 1050 A gcT/gcC - LOW DENND4B HGNC 29044 YES CCDS44228.1 ENSP00000354597 NM_014856.2 - - - - - - - - - - -
chr1:153906164 chr1 153906164 0 A 345 345 0 0 0 0 398 364 0 34 0 8.5427135678392 1.62243233156251e-09 3.61799580264167e-09 significant ENSG00000198837 ENST00000361217 missense_variant 3544 3125 1042 M/T aTg/aCg - MODERATE DENND4B HGNC 29044 YES CCDS44228.1 ENSP00000354597 NM_014856.2 - - - - - - - - - - -
chr1:153906213 chr1 153906213 0 A 389 389 0 0 0 0 400 387 0 13 0 3.25 0.000237232307331701 0.000376373805580001 significant ENSG00000198837 ENST00000361217 missense_variant 3495 3076 1026 C/R Tgt/Cgt - MODERATE DENND4B HGNC 29044 YES CCDS44228.1 ENSP00000354597 NM_014856.2 - - - - - - - - - - -
chr1:153907306 chr1 153907306 0 A 833 728 0 105 0 12.6050420168067 760 666 0 94 0 12.3684210526316 0.94004349139554 1 nonsignificant ENSG00000198837 ENST00000361217 synonymous_variant 3122 2703 901 H caT/caC COSV63407479 LOW DENND4B HGNC 29044 YES CCDS44228.1 ENSP00000354597 NM_014856.2 - - 1 1 - - - - - - -
chr1:153916688 chr1 153916688 0 A 963 961 0 2 0 0.207684319833853 867 833 0 34 0 3.92156862745098 3.6288942924658e-09 7.93572009272878e-09 significant ENSG00000198837 ENST00000361217 missense_variant 582 163 55 W/R Tgg/Cgg - MODERATE DENND4B HGNC 29044 YES CCDS44228.1 ENSP00000354597 NM_014856.2 - - - - - - - - - - -
chr1:153926078 chr1 153926078 0 A 5437 2822 0 2615 0 48.0963766783152 5468 2838 0 2630 0 48.0980248719824 1 1 nonsignificant ENSG00000160741 ENST00000368633 synonymous_variant 567 439 147 L Ttg/Ctg COSV57841726 LOW CRTC2 HGNC 27301 YES CCDS30875.1 ENSP00000357622 NM_181715.2 - - 1 1 - - - - - - -
chr1:153931942 chr1 153931942 0 A 7345 7342 1 2 0 0.0272294077603812 9833 9525 0 308 0 3.13230956981593 3.18679469212373e-70 3.52779802812863e-69 significant ENSG00000143570 ENST00000368623 3_prime_UTR_variant 2367 - - - - - MODIFIER SLC39A1 HGNC 12876 YES CCDS1055.1 ENSP00000357612 - - - - - - - - - - - -
chr1:153932325 chr1 153932325 0 A 8513 8466 0 47 0 0.552096793139904 8978 8120 0 858 0 9.55669414123413 2.44146773064471e-177 9.07213286595841e-176 significant ENSG00000143570 ENST00000368623 3_prime_UTR_variant 1984 - - - - - MODIFIER SLC39A1 HGNC 12876 YES CCDS1055.1 ENSP00000357612 - - - - - - - - - - - -
chr1:153932646 chr1 153932646 0 A 9710 9675 0 35 0 0.360453141091658 9970 8741 0 1229 0 12.3269809428285 1.49086814657983e-291 1.33132159032204e-289 significant ENSG00000143570 ENST00000368623 synonymous_variant 1663 903 301 H caT/caC - LOW SLC39A1 HGNC 12876 YES CCDS1055.1 ENSP00000357612 - - - - - - - - - - - -
chr1:153932896 chr1 153932896 0 A 6070 6049 0 21 0 0.345963756177924 5182 4622 0 560 0 10.8066383635662 2.22796200325501e-150 6.4343268161766e-149 significant ENSG00000143570 ENST00000368623 missense_variant 1413 653 218 M/T aTg/aCg - MODERATE SLC39A1 HGNC 12876 YES CCDS1055.1 ENSP00000357612 - - - - - - - - - - - -
chr1:153945892 chr1 153945892 1 A 1018 1015 0 3 0 0.294695481335953 956 922 0 34 0 3.55648535564854 3.62507065683944e-08 7.49997149942899e-08 significant ENSG00000143578 ENST00000368607 synonymous_variant 1115 849 283 L ctA/ctG rs778815861 LOW CREB3L4 HGNC 18854 YES CCDS1056.1 ENSP00000357596 NM_001255980.1,NM_130898.3,NM_001255978.1 - - - - - - - - - - -
chr1:153946629 chr1 153946629 1 A 737 735 0 1 1 0.135685210312076 726 691 0 35 0 4.82093663911846 8.3733576674389e-10 1.89702140647059e-09 significant ENSG00000143578 ENST00000368607 3_prime_UTR_variant 1542 - - - - - MODIFIER CREB3L4 HGNC 18854 YES CCDS1056.1 ENSP00000357596 NM_001255980.1,NM_130898.3,NM_001255978.1 - - - - - - - - - - -
chr1:153946864 chr1 153946864 0 A 1952 1949 0 3 0 0.153688524590164 1432 1319 0 113 0 7.89106145251397 3.43094651101111e-37 2.00267886300543e-36 significant ENSG00000143543 ENST00000271843 3_prime_UTR_variant 1168 - - - - - MODIFIER JTB HGNC 6201 YES CCDS1057.1 ENSP00000271843 NM_006694.3 - - - - - - - - - - -
chr1:153946937 chr1 153946937 0 A 1810 1805 0 5 0 0.276243093922652 1902 1796 0 106 0 5.57308096740273 2.53669589006728e-24 1.02712996533327e-23 significant ENSG00000143543 ENST00000271843 3_prime_UTR_variant 1095 - - - - - MODIFIER JTB HGNC 6201 YES CCDS1057.1 ENSP00000271843 NM_006694.3 - - - - - - - - - - -
chr1:153964552 chr1 153964552 1 A 33357 33276 0 81 0 0.242827592409389 21926 21424 0 502 0 2.28951929216455 4.51225635432292e-118 9.28494945067661e-117 significant ENSG00000177954 ENST00000368567 missense_variant 276 238 80 R/G Agg/Ggg - MODERATE RPS27 HGNC 10416 YES CCDS1059.1 ENSP00000357555 NM_001030.4 1 - - - - - - - - - -
chr1:154179723 chr1 154179723 0 A 11021 10993 0 28 0 0.254060430088014 10166 9548 0 618 0 6.07908715325595 6.54397689648797e-153 1.93967888431307e-151 significant ENSG00000143612 ENST00000368521 3_prime_UTR_variant 1167 - - - - - MODIFIER C1orf43 HGNC 29876 YES CCDS41404.1 ENSP00000357507 NM_001098616.1 - - - - - - - - - - -
chr1:154192313 chr1 154192313 0 A 14118 14068 0 50 0 0.354157812721349 13532 12799 0 733 0 5.41678983151049 1.84551075752473e-159 5.80026503892885e-158 significant ENSG00000143612 ENST00000368521 missense_variant,splice_region_variant 366 167 56 M/T aTg/aCg - MODERATE C1orf43 HGNC 29876 YES CCDS41404.1 ENSP00000357507 NM_001098616.1 - - - - - - - - - - -
chr1:154193076 chr1 154193076 0 A 1647 1647 0 0 0 0 1827 1740 0 87 0 4.76190476190476 1.80124278985907e-24 7.3377492304049e-24 significant ENSG00000143612 ENST00000368521 5_prime_UTR_variant 7 - - - - - MODIFIER C1orf43 HGNC 29876 YES CCDS41404.1 ENSP00000357507 NM_001098616.1 - - - - - - - - - - -
chr1:154245065 chr1 154245065 1 A 553 550 0 3 0 0.54249547920434 477 451 0 26 0 5.45073375262055 1.88786067427205e-06 3.50103065048776e-06 significant ENSG00000143575 ENST00000328703 5_prime_UTR_variant 79 - - - - rs986339898 MODIFIER HAX1 HGNC 16915 YES CCDS1064.1 ENSP00000329002 NM_006118.3 1 - - - - - - - - - -
chr1:154247459 chr1 154247459 1 A 18672 18570 0 102 0 0.546272493573265 17442 15484 0 1958 0 11.2257768604518 0 0 significant ENSG00000143575 ENST00000328703 missense_variant 751 538 180 R/G Aga/Gga - MODERATE HAX1 HGNC 16915 YES CCDS1064.1 ENSP00000329002 NM_006118.3 1 - - - - - - - - - -
chr1:154306706 chr1 154306706 1 A 1313 1307 0 6 0 0.456968773800457 1291 1178 0 113 0 8.75290472501936 2.47690102379066e-26 1.06712741458428e-25 significant ENSG00000143515 ENST00000368489 missense_variant 812 812 271 N/S aAc/aGc - MODERATE ATP8B2 HGNC 13534 YES CCDS1066.1 ENSP00000357475 NM_020452.3 - - - - - - - - - - -
chr1:154315424 chr1 154315424 1 A 1385 1383 0 2 0 0.144404332129964 1219 1153 0 66 0 5.41427399507793 3.01966634659727e-19 1.02708820632932e-18 significant ENSG00000143515 ENST00000368489 synonymous_variant 1539 1539 513 E gaA/gaG - LOW ATP8B2 HGNC 13534 YES CCDS1066.1 ENSP00000357475 NM_020452.3 - - - - - - - - - - -
chr1:154317506 chr1 154317506 1 A 1997 1979 0 18 0 0.901352028042063 1559 1258 0 301 0 19.3072482360487 7.78525695663495e-78 9.70276884949864e-77 significant ENSG00000143515 ENST00000368489 synonymous_variant 2445 2445 815 K aaA/aaG - LOW ATP8B2 HGNC 13534 YES CCDS1066.1 ENSP00000357475 NM_020452.3 - - - - - - - - - - -
chr1:154321790 chr1 154321790 1 A 1680 1676 0 3 1 0.178571428571429 1196 1148 0 48 0 4.0133779264214 3.71783429375189e-15 1.07958047743313e-14 significant ENSG00000143515 ENST00000368489 3_prime_UTR_variant 3868 - - - - rs1468625389 MODIFIER ATP8B2 HGNC 13534 YES CCDS1066.1 ENSP00000357475 NM_020452.3 - - - - - - - - - - -
chr1:154322679 chr1 154322679 1 A 1761 1760 0 1 0 0.056785917092561 1645 1549 0 96 0 5.83586626139818 9.55294344303427e-29 4.42037746519347e-28 significant ENSG00000143515 ENST00000368489 3_prime_UTR_variant 4757 - - - - - MODIFIER ATP8B2 HGNC 13534 YES CCDS1066.1 ENSP00000357475 NM_020452.3 - - - - - - - - - - -
chr1:154555071 chr1 154555071 0 A 9244 9230 0 14 0 0.151449588922544 9196 8925 0 271 0 2.94693344932579 1.99275062183784e-62 1.94564672827757e-61 significant ENSG00000160710 ENST00000368474 3_prime_UTR_variant 6092 - - - - - MODIFIER ADAR HGNC 225 YES CCDS1071.1 ENSP00000357459 NM_001111.4,NM_015841.3,NM_015840.3 1 - - - - - - - - - -
chr1:154555492 chr1 154555492 0 A 5390 0 0 5390 0 100 5078 0 0 5078 0 100 1 1 nonsignificant ENSG00000160710 ENST00000368474 3_prime_UTR_variant 5671 - - - - - MODIFIER ADAR HGNC 225 YES CCDS1071.1 ENSP00000357459 NM_001111.4,NM_015841.3,NM_015840.3 1 - - - - - - - - - -
chr1:154555801 chr1 154555801 0 A 7827 7762 0 65 0 0.830458668710873 7327 5821 0 1506 0 20.5541149174287 0 0 significant ENSG00000160710 ENST00000368474 3_prime_UTR_variant 5362 - - - - - MODIFIER ADAR HGNC 225 YES CCDS1071.1 ENSP00000357459 NM_001111.4,NM_015841.3,NM_015840.3 1 - - - - - - - - - -
chr1:154556235 chr1 154556235 0 A 5771 5763 0 8 0 0.138624155259054 5333 5139 0 194 0 3.63772735795987 3.46498388899256e-50 2.71873171027815e-49 significant ENSG00000160710 ENST00000368474 3_prime_UTR_variant 4928 - - - - - MODIFIER ADAR HGNC 225 YES CCDS1071.1 ENSP00000357459 NM_001111.4,NM_015841.3,NM_015840.3 1 - - - - - - - - - -
chr1:154556412 chr1 154556412 0 A 6250 6238 0 12 0 0.192 3825 3738 0 87 0 2.27450980392157 1.39858039445265e-24 5.71230839488289e-24 significant ENSG00000160710 ENST00000368474 3_prime_UTR_variant 4751 - - - - - MODIFIER ADAR HGNC 225 YES CCDS1071.1 ENSP00000357459 NM_001111.4,NM_015841.3,NM_015840.3 1 - - - - - - - - - -
chr1:154557283 chr1 154557283 0 A 15134 15105 0 29 0 0.191621514470728 14567 14094 0 473 0 3.24706528454726 5.52503445502055e-107 1.00073209391676e-105 significant ENSG00000160710 ENST00000368474 missense_variant 3880 3680 1227 L/S tTg/tCg - MODERATE ADAR HGNC 225 YES CCDS1071.1 ENSP00000357459 NM_001111.4,NM_015841.3,NM_015840.3 1 - - - - - - - - - -
chr1:154557326 chr1 154557326 0 A 14738 13609 0 1129 0 7.66046953453657 18554 16949 0 1605 0 8.65042578419748 0.00264618459191945 0.00382323315969501 significant ENSG00000160710 ENST00000368474 missense_variant 3837 3637 1213 C/R Tgc/Cgc - MODERATE ADAR HGNC 225 YES CCDS1071.1 ENSP00000357459 NM_001111.4,NM_015841.3,NM_015840.3 1 - - - - - - - - - -
chr1:154558712 chr1 154558712 0 A 10447 8886 0 1561 0 14.9420886378865 19569 16179 0 3390 0 17.3233174919516 6.55667136110307e-06 1.17248956590253e-05 significant ENSG00000160710 ENST00000368474 synonymous_variant 3347 3147 1049 H caT/caC - LOW ADAR HGNC 225 YES CCDS1071.1 ENSP00000357459 NM_001111.4,NM_015841.3,NM_015840.3 1 - - - - - - - - - -
chr1:154558762 chr1 154558762 0 A 17396 15586 0 1810 0 10.404690733502 11479 10067 0 1412 0 12.3007230595 8.46603688026306e-06 1.50085807906296e-05 significant ENSG00000160710 ENST00000368474 missense_variant 3297 3097 1033 S/P Tcc/Ccc - MODERATE ADAR HGNC 225 YES CCDS1071.1 ENSP00000357459 NM_001111.4,NM_015841.3,NM_015840.3 1 - - - - - - - - - -
chr1:154562236 chr1 154562236 0 A 17052 15959 0 1093 0 6.40980530143092 8760 8270 0 490 0 5.59360730593607 0.0148211755602643 0.0199542836038231 nonsignificant ENSG00000160710 ENST00000368474 missense_variant 2865 2665 889 S/P Tca/Cca - MODERATE ADAR HGNC 225 YES CCDS1071.1 ENSP00000357459 NM_001111.4,NM_015841.3,NM_015840.3 1 - - - - - - - - - -
chr1:154562379 chr1 154562379 0 A 18178 16488 0 1690 0 9.2969523599956 16285 14569 0 1716 0 10.537304267731 0.000517458479617527 0.000796562664760105 significant ENSG00000160710 ENST00000368474 missense_variant 2722 2522 841 L/P cTt/cCt - MODERATE ADAR HGNC 225 YES CCDS1071.1 ENSP00000357459 NM_001111.4,NM_015841.3,NM_015840.3 1 - - - - - - - - - -
chr1:154562701 chr1 154562701 0 A 10815 3741 0 7074 0 65.4091539528433 14594 3837 0 10757 0 73.7083733040976 1.84765941365373e-09 4.10689937942835e-09 significant ENSG00000160710 ENST00000368474 synonymous_variant 2655 2455 819 L Ttg/Ctg - LOW ADAR HGNC 225 YES CCDS1071.1 ENSP00000357459 NM_001111.4,NM_015841.3,NM_015840.3 1 - - - - - - - - - -
chr1:154574820 chr1 154574820 0 A 3805 0 0 3805 0 100 2222 0 0 2222 0 100 1 1 nonsignificant ENSG00000160710 ENST00000368474 stop_lost 498 298 100 */R Tga/Cga - HIGH ADAR HGNC 225 YES CCDS1071.1 ENSP00000357459 NM_001111.4,NM_015841.3,NM_015840.3 1 - - - - - - - - - -
chr1:154897491 chr1 154897491 0 A 569 564 0 5 0 0.878734622144113 558 474 0 84 0 15.0537634408602 5.93038727551498e-19 1.99707726173783e-18 significant ENSG00000163344 ENST00000368467 3_prime_UTR_variant 999 - - - - - MODIFIER PMVK HGNC 9141 YES CCDS1073.1 ENSP00000357452 NM_006556.3 1 - - - - - - - - - -
chr1:154923817 chr1 154923817 0 A 569 569 0 0 0 0 542 530 0 12 0 2.2140221402214 0.000195465830731077 0.000312720870926769 significant ENSG00000163346 ENST00000368463 synonymous_variant 372 300 100 V gtT/gtC - LOW PBXIP1 HGNC 21199 YES CCDS1074.1 ENSP00000357448 NM_020524.2 - - - - - - - - - - -
chr1:154930326 chr1 154930326 0 A 2039 2034 0 5 0 0.245218244237371 1921 1867 0 54 0 2.8110359187923 4.46236749321489e-12 1.12838848630566e-11 significant ENSG00000163348 ENST00000368457 3_prime_UTR_variant 2322 - - - - - MODIFIER PYGO2 HGNC 30257 YES CCDS1075.1 ENSP00000357442 NM_138300.3 - - - - - - - - - - -
chr1:154945875 chr1 154945875 0 A 273 273 0 0 0 0 295 276 0 19 0 6.44067796610169 5.6386998803124e-06 1.01271222662053e-05 significant ENSG00000160691 ENST00000448116 upstream_gene_variant - - - - - - MODIFIER SHC1 HGNC 10840 YES CCDS44233.1 ENSP00000401303 NM_001130040.1 - - - - - - - - - - -
chr1:154951516 chr1 154951516 1 A 2282 2248 0 34 0 1.48992112182296 2109 1621 0 488 0 23.1389284020863 2.85663222970768e-102 4.896661059686e-101 significant ENSG00000173207 ENST00000308987 3_prime_UTR_variant 550 - - - - - MODIFIER CKS1B HGNC 19083 YES CCDS1077.1 ENSP00000311083 NM_001826.2 - - - - - - - - - - -
chr1:154987793 chr1 154987793 1 A 1026 1026 0 0 0 0 1078 1055 0 23 0 2.13358070500928 2.82377795461479e-07 5.52864551300615e-07 significant ENSG00000160685 ENST00000417934 synonymous_variant 1028 759 253 L ctA/ctG - LOW ZBTB7B HGNC 18668 YES CCDS58030.1 ENSP00000406286 NM_001252406.2 - - - - - - - - - - -
chr1:154988957 chr1 154988957 1 A 742 2 0 740 0 99.7304582210243 877 1 0 876 0 99.8859749144812 1 1 nonsignificant ENSG00000160685 ENST00000417934 synonymous_variant 1787 1518 506 P ccA/ccG rs2242195,COSV52693725 LOW ZBTB7B HGNC 18668 YES CCDS58030.1 ENSP00000406286 NM_001252406.2 - - 0,1 1,1 30595370 - - - - - -
chr1:155025162 chr1 155025162 1 A 696 696 0 0 0 0 713 695 0 18 0 2.52454417952314 7.49788912142531e-06 1.33384848910051e-05 significant ENSG00000143537 ENST00000356955 missense_variant 196 95 32 Q/R cAg/cGg - MODERATE ADAM15 HGNC 193 YES CCDS1087.1 ENSP00000349436 NM_207197.2 - - - - - - - - - - -
chr1:155026888 chr1 155026888 1 A 2087 2086 0 1 0 0.0479156684235745 2120 2046 0 74 0 3.49056603773585 6.78936011478328e-21 2.45409805536801e-20 significant ENSG00000143537 ENST00000356955 missense_variant 619 518 173 H/R cAc/cGc COSV55059891 MODERATE ADAM15 HGNC 193 YES CCDS1087.1 ENSP00000349436 NM_207197.2 - - 1 1 - - - - - - -
chr1:155030630 chr1 155030630 1 A 1981 1976 0 5 0 0.252397778899546 2110 1914 0 196 0 9.28909952606635 2.47610090358459e-47 1.84259900309341e-46 significant ENSG00000143537 ENST00000356955 missense_variant,splice_region_variant 1821 1720 574 R/G Aga/Gga - MODERATE ADAM15 HGNC 193 YES CCDS1087.1 ENSP00000349436 NM_207197.2 - - - - - - - - - - -
chr1:155110804 chr1 155110804 1 A 5960 5951 0 9 0 0.151006711409396 5899 5716 0 183 0 3.10222071537549 3.36325823640706e-43 2.2763496374373e-42 significant ENSG00000169241 ENST00000368404 3_prime_UTR_variant 775 - - - - - MODIFIER SLC50A1 HGNC 30657 YES CCDS1093.1 ENSP00000357389 NM_018845.3,NM_001287587.1 - - - - - - - - - - -
chr1:155183389 chr1 155183389 1 A 788 787 0 1 0 0.126903553299492 832 815 0 17 0 2.04326923076923 0.000157261360404012 0.000252893025772037 significant ENSG00000173171 ENST00000368376 missense_variant 1407 1301 434 Y/C tAc/tGc - MODERATE MTX1 HGNC 7504 YES CCDS1100.1 ENSP00000357360 NM_002455.3 - - - - - - - - - - -
chr1:155184422 chr1 155184422 0 A 721 721 0 0 0 0 748 730 0 18 0 2.40641711229947 7.87937981154206e-06 1.39976679751716e-05 significant ENSG00000173171 ENST00000368376 downstream_gene_variant - - - - - - MODIFIER MTX1 HGNC 7504 YES CCDS1100.1 ENSP00000357360 NM_002455.3 - - - - - - - - - - -
chr1:155184473 chr1 155184473 0 A 623 623 0 0 0 0 551 531 0 20 0 3.62976406533575 3.28049046287112e-07 6.39435356039787e-07 significant ENSG00000173171 ENST00000368376 downstream_gene_variant - - - - - - MODIFIER MTX1 HGNC 7504 YES CCDS1100.1 ENSP00000357360 NM_002455.3 - - - - - - - - - - -
chr1:155186729 chr1 155186729 0 A 572 8 0 564 0 98.6013986013986 542 9 0 533 0 98.3394833948339 1 1 nonsignificant ENSG00000173171 ENST00000368376 downstream_gene_variant - - - - - - MODIFIER MTX1 HGNC 7504 YES CCDS1100.1 ENSP00000357360 NM_002455.3 - - - - - - - - - - -
chr1:155187139 chr1 155187139 0 A 685 681 0 4 0 0.583941605839416 475 458 0 17 0 3.57894736842105 0.000425637824537786 0.000661734724281401 significant ENSG00000173171 ENST00000368376 downstream_gene_variant - - - - - - MODIFIER MTX1 HGNC 7504 YES CCDS1100.1 ENSP00000357360 NM_002455.3 - - - - - - - - - - -
chr1:1551909 chr1 1551909 1 A 122 122 0 0 0 0 242 233 0 9 0 3.71900826446281 0.033712938250397 0.0440133314789482 nonsignificant ENSG00000197530 ENST00000505820 missense_variant 213 196 66 R/G Aga/Gga - MODERATE MIB2 HGNC 30577 YES CCDS41224.2 ENSP00000426103 - 1 - - - - - - - - - -
chr1:155202874 chr1 155202874 0 A 624 620 0 4 0 0.641025641025641 656 552 0 104 0 15.8536585365854 1.15771255493596e-23 4.58795385429609e-23 significant ENSG00000177628 ENST00000327247 downstream_gene_variant - - - - - - MODIFIER GBA HGNC 4177 YES CCDS1102.1 ENSP00000314508 NM_001005742.2,NM_001005741.2 1 - - - - - - - - - -
chr1:155202935 chr1 155202935 0 A 430 430 0 0 0 0 496 461 0 35 0 7.05645161290323 8.72267190517898e-10 1.9737755451756e-09 significant ENSG00000177628 ENST00000327247 downstream_gene_variant - - - - - - MODIFIER GBA HGNC 4177 YES CCDS1102.1 ENSP00000314508 NM_001005742.2,NM_001005741.2 1 - - - - - - - - - -
chr1:155204552 chr1 155204552 0 A 350 350 0 0 0 0 238 208 0 30 0 12.6050420168067 4.9289959115728e-12 1.24303143263969e-11 significant ENSG00000177628 ENST00000327247 3_prime_UTR_variant 2078 - - - - - MODIFIER GBA HGNC 4177 YES CCDS1102.1 ENSP00000314508 NM_001005742.2,NM_001005741.2 1 - - - - - - - - - -
chr1:155218224 chr1 155218224 0 A 187 186 0 1 0 0.53475935828877 155 135 0 20 0 12.9032258064516 3.59732345428999e-06 6.5422584499724e-06 significant ENSG00000160767 ENST00000361361 synonymous_variant 2061 1551 517 D gaT/gaC - LOW FAM189B HGNC 1233 YES CCDS1103.1 ENSP00000354958 NM_006589.2 - - - - - - - - - - -
chr1:155226540 chr1 155226540 0 A 8682 8682 0 0 0 0 8491 7782 0 709 0 8.35001766576375 2.40500277065832e-211 1.23000587156087e-209 significant ENSG00000116521 ENST00000302631 synonymous_variant 930 822 274 A gcT/gcC - LOW SCAMP3 HGNC 10565 YES CCDS1105.1 ENSP00000307275 NM_005698.3 - - - - - - - - - - -
chr1:155226548 chr1 155226548 0 A 7988 7984 0 4 0 0.0500751126690035 7798 4893 0 2905 0 37.2531418312388 0 0 significant ENSG00000116521 ENST00000302631 missense_variant 922 814 272 Y/H Tac/Cac - MODERATE SCAMP3 HGNC 10565 YES CCDS1105.1 ENSP00000307275 NM_005698.3 - - - - - - - - - - -
chr1:155228720 chr1 155228720 0 A 7667 7620 0 47 0 0.613016825355419 7002 5845 0 1157 0 16.5238503284776 9.55580196179438e-282 7.90573980539159e-280 significant ENSG00000116521 ENST00000302631 synonymous_variant 522 414 138 L ctT/ctC - LOW SCAMP3 HGNC 10565 YES CCDS1105.1 ENSP00000307275 NM_005698.3 - - - - - - - - - - -
chr1:155279696 chr1 155279696 1 A 523 522 0 1 0 0.191204588910134 499 485 0 14 0 2.80561122244489 0.000424590841901282 0.000660143477329271 significant ENSG00000160752 ENST00000356657 missense_variant 278 116 39 Y/C tAc/tGc COSV63114553 MODERATE FDPS HGNC 3631 YES CCDS1110.1 ENSP00000349078 NM_001135821.1 1 - 1 1 - - - - - - -
chr1:155279736 chr1 155279736 1 A 938 937 0 1 0 0.106609808102345 862 834 0 28 0 3.24825986078886 2.50076494475767e-08 5.21994784291247e-08 significant ENSG00000160752 ENST00000356657 synonymous_variant 318 156 52 Q caA/caG COSV63113972 LOW FDPS HGNC 3631 YES CCDS1110.1 ENSP00000349078 NM_001135821.1 1 - 1 1 - - - - - - -
chr1:155288141 chr1 155288141 1 A 224 221 0 3 0 1.33928571428571 170 163 0 7 0 4.11764705882353 0.112313337765785 0.141183441838217 nonsignificant ENSG00000160752 ENST00000356657 intron_variant - - - - - - MODIFIER FDPS HGNC 3631 YES CCDS1110.1 ENSP00000349078 NM_001135821.1 1 - - - - - - - - - -
chr1:155408635 chr1 155408635 0 A 441 0 0 441 0 100 426 0 0 426 0 100 1 1 nonsignificant ENSG00000116539 ENST00000392403 missense_variant 5790 5311 1771 S/P Tca/Cca - MODERATE ASH1L HGNC 19088 YES CCDS1113.2 ENSP00000376204 NM_018489.2 1 - - - - - - - - - -
chr1:155452049 chr1 155452049 0 A 325 322 0 3 0 0.923076923076923 226 209 0 17 0 7.52212389380531 0.00010549018694485 0.000172029304224691 significant ENSG00000116539 ENST00000392403 synonymous_variant 1091 612 204 F ttT/ttC - LOW ASH1L HGNC 19088 YES CCDS1113.2 ENSP00000376204 NM_018489.2 1 - - - - - - - - - -
chr1:155583937 chr1 155583937 1 A 656 5 0 651 0 99.2378048780488 652 2 0 650 0 99.6932515337423 0.968773369843398 1 nonsignificant ENSG00000125459 ENST00000245564 missense_variant 1610 1586 529 K/R aAa/aGa rs3844257,COSV55471128 MODERATE MSTO1 HGNC 29678 YES CCDS1114.1 ENSP00000245564 NM_018116.3,NM_001256532.1,NM_001256533.1 1 - 0,1 0,1 - - - - - - -
chr1:155584292 chr1 155584292 1 A 797 424 0 373 0 46.8005018820577 662 400 0 262 0 39.5770392749245 0.084894321369071 0.107528474684375 nonsignificant ENSG00000125459 ENST00000245564 3_prime_UTR_variant 1965 - - - - rs79379163 MODIFIER MSTO1 HGNC 29678 YES CCDS1114.1 ENSP00000245564 NM_018116.3,NM_001256532.1,NM_001256533.1 1 - - - - - - - - - -
chr1:155650240 chr1 155650240 0 A 3567 3565 0 2 0 0.0560695262125035 3508 3282 0 226 0 6.442417331813 3.5760708219064e-64 3.5976858422534e-63 significant ENSG00000163374 ENST00000368339 synonymous_variant 407 402 134 D gaT/gaC - LOW YY1AP1 HGNC 30935 YES CCDS55645.1 ENSP00000357323 NM_001198903.1 1 - - - - - - - - - -
chr1:155657828 chr1 155657828 1 A 349 349 0 0 0 0 301 292 0 9 0 2.99003322259136 0.00105977179054798 0.00158607718522608 significant ENSG00000163374 ENST00000368339 intron_variant - - - - - - MODIFIER YY1AP1 HGNC 30935 YES CCDS55645.1 ENSP00000357323 NM_001198903.1 1 - - - - - - - - - -
chr1:155658085 chr1 155658085 0 A 200 0 0 200 0 100 255 0 0 255 0 100 1 1 nonsignificant ENSG00000163374 ENST00000368339 synonymous_variant 176 171 57 D gaT/gaC COSV55119842 LOW YY1AP1 HGNC 30935 YES CCDS55645.1 ENSP00000357323 NM_001198903.1 1 - 1 1 - - - - - - -
chr1:155658938 chr1 155658938 1 A 7002 6990 0 12 0 0.171379605826907 5229 5114 0 115 0 2.19927328361063 2.28657264899298e-29 1.07520899437518e-28 significant ENSG00000132676 ENST00000368336 5_prime_UTR_variant 90 - - - - - MODIFIER DAP3 HGNC 2673 YES CCDS1120.1 ENSP00000357320 NM_004632.3,NM_001199849.1 - - - - - - - - - - -
chr1:155730283 chr1 155730283 0 A 473 472 0 1 0 0.211416490486258 487 472 0 15 0 3.08008213552361 0.000508589306508202 0.00078325259254143 significant ENSG00000116580 ENST00000437809 synonymous_variant 5184 5061 1687 N aaT/aaC - LOW GON4L HGNC 25973 YES CCDS44242.1 ENSP00000396117 - 1 - - - - - - - - - -
chr1:155735012 chr1 155735012 0 A 614 0 0 614 0 100 510 0 0 510 0 100 1 1 nonsignificant ENSG00000116580 ENST00000437809 synonymous_variant 4375 4252 1418 L Ttg/Ctg COSV55189774 LOW GON4L HGNC 25973 YES CCDS44242.1 ENSP00000396117 - 1 - 1 1 - - - - - - -
chr1:155735294 chr1 155735294 0 A 552 541 0 11 0 1.99275362318841 448 436 0 12 0 2.67857142857143 0.528969900585701 0.62126907447078 nonsignificant ENSG00000116580 ENST00000437809 missense_variant 4093 3970 1324 F/L Ttt/Ctt - MODERATE GON4L HGNC 25973 YES CCDS44242.1 ENSP00000396117 - 1 - - - - - - - - - -
chr1:155735723 chr1 155735723 0 A 748 717 0 31 0 4.14438502673797 733 699 0 34 0 4.63847203274216 0.704629049989726 0.808076578518368 nonsignificant ENSG00000116580 ENST00000437809 missense_variant 3664 3541 1181 S/P Tct/Cct COSV55207150 MODERATE GON4L HGNC 25973 YES CCDS44242.1 ENSP00000396117 - 1 - 1 1 - - - - - - -
chr1:155736401 chr1 155736401 0 A 591 539 0 52 0 8.79864636209814 533 485 0 48 0 9.00562851782364 0.917197754756907 1 nonsignificant ENSG00000116580 ENST00000437809 missense_variant 2986 2863 955 C/R Tgc/Cgc - MODERATE GON4L HGNC 25973 YES CCDS44242.1 ENSP00000396117 - 1 - - - - - - - - - -
chr1:155740919 chr1 155740919 0 A 419 383 0 36 0 8.59188544152745 394 347 0 47 0 11.9289340101523 0.167741781885724 0.207658154329 nonsignificant ENSG00000116580 ENST00000437809 missense_variant 2708 2585 862 L/P cTc/cCc - MODERATE GON4L HGNC 25973 YES CCDS44242.1 ENSP00000396117 - 1 - - - - - - - - - -
chr1:155740975 chr1 155740975 0 A 442 439 0 3 0 0.678733031674208 405 396 0 9 0 2.22222222222222 0.080908497232237 0.102660251641734 nonsignificant ENSG00000116580 ENST00000437809 synonymous_variant 2652 2529 843 G ggT/ggC - LOW GON4L HGNC 25973 YES CCDS44242.1 ENSP00000396117 - 1 - - - - - - - - - -
chr1:155747554 chr1 155747554 0 A 489 488 0 1 0 0.204498977505112 389 373 0 16 0 4.11311053984576 2.59898972356887e-05 4.44960328267004e-05 significant ENSG00000116580 ENST00000437809 synonymous_variant 2073 1950 650 L ctT/ctC - LOW GON4L HGNC 25973 YES CCDS44242.1 ENSP00000396117 - 1 - - - - - - - - - -
chr1:155753818 chr1 155753818 0 A 501 490 0 11 0 2.19560878243513 461 447 0 14 0 3.03687635574837 0.543954897292814 0.637484680691174 nonsignificant ENSG00000116580 ENST00000437809 synonymous_variant 1974 1851 617 V gtT/gtC - LOW GON4L HGNC 25973 YES CCDS44242.1 ENSP00000396117 - 1 - - - - - - - - - -
chr1:155785599 chr1 155785599 0 A 438 436 0 2 0 0.45662100456621 392 370 0 22 0 5.61224489795918 9.71412876677394e-06 1.71487842400266e-05 significant ENSG00000116580 ENST00000437809 synonymous_variant 1281 1158 386 D gaT/gaC - LOW GON4L HGNC 25973 YES CCDS44242.1 ENSP00000396117 - 1 - - - - - - - - - -
chr1:155786023 chr1 155786023 0 A 312 312 0 0 0 0 314 295 0 19 0 6.05095541401274 3.47493768999095e-06 6.32704526388475e-06 significant ENSG00000116580 ENST00000437809 stop_lost 1168 1045 349 */Q Tag/Cag - HIGH GON4L HGNC 25973 YES CCDS44242.1 ENSP00000396117 - 1 - - - - - - - - - -
chr1:155823315 chr1 155823315 0 A 770 770 0 0 0 0 636 593 0 43 0 6.76100628930818 3.37119190085247e-15 9.80846679551915e-15 significant ENSG00000116580 ENST00000437809 missense_variant 380 257 86 I/T aTc/aCc - MODERATE GON4L HGNC 25973 YES CCDS44242.1 ENSP00000396117 - 1 - - - - - - - - - -
chr1:155851472 chr1 155851472 1 A 991 989 0 2 0 0.201816347124117 966 907 0 59 0 6.10766045548654 1.05606177808287e-15 3.14215800250615e-15 significant ENSG00000132718 ENST00000368324 3_prime_UTR_variant 1722 - - - - - MODIFIER SYT11 HGNC 19239 YES CCDS1122.1 ENSP00000357307 NM_152280.4 - - - - - - - - - - -
chr1:155851649 chr1 155851649 1 A 2997 2997 0 0 0 0 3000 2574 0 426 0 14.2 1.2323620678145e-122 2.67065582477304e-121 significant ENSG00000132718 ENST00000368324 3_prime_UTR_variant 1899 - - - - - MODIFIER SYT11 HGNC 19239 YES CCDS1122.1 ENSP00000357307 NM_152280.4 - - - - - - - - - - -
chr1:155854165 chr1 155854165 1 A 1782 1778 0 4 0 0.224466891133558 1774 1659 0 115 0 6.48252536640361 1.00463476301392e-28 4.64410373850756e-28 significant ENSG00000132718 ENST00000368324 3_prime_UTR_variant 4415 - - - - - MODIFIER SYT11 HGNC 19239 YES CCDS1122.1 ENSP00000357307 NM_152280.4 - - - - - - - - - - -
chr1:155868984 chr1 155868984 0 A 600 0 0 600 0 100 607 0 0 607 0 100 1 1 nonsignificant ENSG00000143622 ENST00000368322 downstream_gene_variant - - - - - COSV63312445 MODIFIER RIT1 HGNC 10023 YES CCDS58037.1 ENSP00000357305 NM_001256821.1 1 - 1 1 - - - - - - -
chr1:155870058 chr1 155870058 0 A 864 859 0 5 0 0.578703703703704 959 924 0 35 0 3.64963503649635 6.58356608585104e-06 1.17714931622746e-05 significant ENSG00000143622 ENST00000368322 downstream_gene_variant - - - - - - MODIFIER RIT1 HGNC 10023 YES CCDS58037.1 ENSP00000357305 NM_001256821.1 1 - - - - - - - - - -
chr1:155951502 chr1 155951502 1 A 302 0 0 302 0 100 283 0 0 283 0 100 1 1 nonsignificant ENSG00000116584 ENST00000361247 upstream_gene_variant - - - - - rs1889532 MODIFIER ARHGEF2 HGNC 682 YES CCDS53376.1 ENSP00000354837 NM_001162384.1,NM_001162383.1 - - - - 21114847 - - - - - -
chr1:155951629 chr1 155951629 1 A 102 0 0 102 0 100 115 0 0 115 0 100 1 1 nonsignificant ENSG00000116584 ENST00000361247 upstream_gene_variant - - - - - rs1889531 MODIFIER ARHGEF2 HGNC 682 YES CCDS53376.1 ENSP00000354837 NM_001162384.1,NM_001162383.1 - - - - - - - - - - -
chr1:155978883 chr1 155978883 0 A 5251 5186 0 65 0 1.23785945534184 5310 4716 0 594 0 11.1864406779661 1.97367129873397e-101 3.34643761073466e-100 significant ENSG00000163479 ENST00000295702 3_prime_UTR_variant 1072 - - - - - MODIFIER SSR2 HGNC 11324 YES CCDS1126.1 ENSP00000295702 NM_003145.3 - - - - - - - - - - -
chr1:156005749 chr1 156005749 0 A 1608 1599 0 9 0 0.559701492537313 2074 1898 0 176 0 8.48601735776278 9.12701060078264e-32 4.61004994055333e-31 significant ENSG00000160803 ENST00000368309 3_prime_UTR_variant 2919 - - - - - MODIFIER UBQLN4 HGNC 1237 YES CCDS1127.1 ENSP00000357292 NM_020131.3 - - - - - - - - - - -
chr1:156006013 chr1 156006013 0 A 3264 0 0 3264 0 100 3126 0 0 3126 0 100 1 1 nonsignificant ENSG00000160803 ENST00000368309 3_prime_UTR_variant 2655 - - - - - MODIFIER UBQLN4 HGNC 1237 YES CCDS1127.1 ENSP00000357292 NM_020131.3 - - - - - - - - - - -
chr1:156011978 chr1 156011978 0 A 3015 3015 0 0 0 0 2910 2847 0 63 0 2.16494845360825 4.98143107094259e-20 1.74238590642308e-19 significant ENSG00000160803 ENST00000368309 missense_variant 1409 1316 439 L/P cTg/cCg - MODERATE UBQLN4 HGNC 1237 YES CCDS1127.1 ENSP00000357292 NM_020131.3 - - - - - - - - - - -
chr1:156025095 chr1 156025095 1 A 10013 9994 0 19 0 0.189753320683112 10057 8674 0 1383 0 13.751615789997 0 0 significant ENSG00000116586 ENST00000368305 missense_variant 248 110 37 Y/C tAc/tGc - MODERATE LAMTOR2 HGNC 29796 YES CCDS1128.1 ENSP00000357288 NM_014017.3 1 - - - - - - - - - -
chr1:156042727 chr1 156042727 0 A 401 397 0 4 0 0.997506234413965 409 384 0 25 0 6.11246943765281 0.000102205747016274 0.000166847278615331 significant ENSG00000254726 ENST00000532414 3_prime_UTR_variant 5201 - - - - - MODIFIER MEX3A HGNC 33482 YES CCDS53377.1 ENSP00000432845 NM_001093725.1 - - - - - - - - - - -
chr1:156044805 chr1 156044805 0 A 452 451 0 1 0 0.221238938053097 392 379 0 13 0 3.31632653061225 0.000533880548953961 0.000820854111042688 significant ENSG00000254726 ENST00000532414 3_prime_UTR_variant 3123 - - - - - MODIFIER MEX3A HGNC 33482 YES CCDS53377.1 ENSP00000432845 NM_001093725.1 - - - - - - - - - - -
chr1:156045704 chr1 156045704 0 A 654 653 0 1 0 0.152905198776758 542 482 0 60 0 11.070110701107 4.41804308724338e-19 1.49369151443592e-18 significant ENSG00000254726 ENST00000532414 3_prime_UTR_variant 2224 - - - - - MODIFIER MEX3A HGNC 33482 YES CCDS53377.1 ENSP00000432845 NM_001093725.1 - - - - - - - - - - -
chr1:156046261 chr1 156046261 0 A 132 132 0 0 0 0 128 124 0 4 0 3.125 0.122153752021328 0.153163184925021 nonsignificant ENSG00000254726 ENST00000532414 3_prime_UTR_variant 1667 - - - - - MODIFIER MEX3A HGNC 33482 YES CCDS53377.1 ENSP00000432845 NM_001093725.1 - - - - - - - - - - -
chr1:156107461 chr1 156107461 1 A 5208 5190 0 18 0 0.345622119815668 6042 5398 0 644 0 10.6587222773916 1.55204215502841e-139 4.04609766253885e-138 significant ENSG00000160789 ENST00000368300 missense_variant 1837 1625 542 K/R aAg/aGg rs1229918440 MODERATE LMNA HGNC 6636 YES CCDS1129.1 ENSP00000357283 NM_170707.3 1 - - - - - - - - - -
chr1:156109171 chr1 156109171 1 A 1262 1253 0 9 0 0.713153724247227 1361 1229 0 132 0 9.69875091844232 3.28928807097662e-26 1.41043268519057e-25 significant ENSG00000160789 ENST00000368300 3_prime_UTR_variant 2481 - - - - - MODIFIER LMNA HGNC 6636 YES CCDS1129.1 ENSP00000357283 NM_170707.3 1 - - - - - - - - - -
chr1:156109209 chr1 156109209 1 A 1590 1590 0 0 0 0 1747 1711 0 36 0 2.06067544361763 1.5083890144531e-10 3.54257949299083e-10 significant ENSG00000160789 ENST00000368300 3_prime_UTR_variant 2519 - - - - rs979669122 MODIFIER LMNA HGNC 6636 YES CCDS1129.1 ENSP00000357283 NM_170707.3 1 - - - - - - - - - -
chr1:156146302 chr1 156146302 1 A 379 378 0 1 0 0.263852242744063 345 333 0 12 0 3.47826086956522 0.00126870621498421 0.00188533134984895 significant ENSG00000196189 ENST00000368285 synonymous_variant 2067 1800 600 E gaA/gaG rs753264868 LOW SEMA4A HGNC 10729 YES CCDS1132.1 ENSP00000357268 NM_001193300.1,NM_022367.3 1 - - - - - - - - - -
chr1:156209533 chr1 156209533 1 A 2795 2652 0 143 0 5.11627906976744 2796 1506 0 1290 0 46.137339055794 2.4972359886289e-190 1.04375558876883e-188 significant ENSG00000260238 ENST00000368276 intron_variant - - - - - - MODIFIER PMF1-BGLAP HGNC 42953 YES CCDS55650.1 ENSP00000357259 NM_001199661.1 - - - - - - - - - - -
chr1:156209655 chr1 156209655 1 A 3287 3264 0 23 0 0.699726194097962 3211 2838 0 373 0 11.6163189037683 1.28979143613882e-80 1.67655006040429e-79 significant ENSG00000260238 ENST00000368276 intron_variant - - - - - - MODIFIER PMF1-BGLAP HGNC 42953 YES CCDS55650.1 ENSP00000357259 NM_001199661.1 - - - - - - - - - - -
chr1:156212986 chr1 156212986 1 A 242 242 0 0 0 0 200 141 0 59 0 29.5 6.30917128669495e-19 2.12133252597947e-18 significant ENSG00000260238 ENST00000368276 3_prime_UTR_variant 784 - - - - - MODIFIER PMF1-BGLAP HGNC 42953 YES CCDS55650.1 ENSP00000357259 NM_001199661.1 - - - - - - - - - - -
chr1:156213460 chr1 156213460 0 A 456 454 0 0 2 0 415 402 0 13 0 3.13253012048193 7.30234732405338e-05 0.000120385240348504 significant ENSG00000160781 ENST00000335852 3_prime_UTR_variant 1864 - - - - - MODIFIER PAQR6 HGNC 30132 YES CCDS1135.1 ENSP00000338330 NM_024897.3 - - - - - - - - - - -
chr1:156219162 chr1 156219162 0 A 2924 2918 0 6 0 0.205198358413133 3068 2954 0 114 0 3.71577574967405 1.3804388181413e-25 5.8251370410286e-25 significant ENSG00000198952 ENST00000361813 3_prime_UTR_variant 4412 - - - - - MODIFIER SMG5 HGNC 24644 YES CCDS1137.1 ENSP00000355261 NM_015327.2 - - - - - - - - - - -
chr1:156219544 chr1 156219544 0 A 4635 4593 0 42 0 0.906148867313916 2161 1842 0 319 0 14.7616844053679 1.8609572327015e-105 3.30681402392044e-104 significant ENSG00000198952 ENST00000361813 3_prime_UTR_variant 4030 - - - - - MODIFIER SMG5 HGNC 24644 YES CCDS1137.1 ENSP00000355261 NM_015327.2 - - - - - - - - - - -
chr1:156219946 chr1 156219946 0 A 3618 3616 0 2 0 0.0552791597567717 2506 2438 0 68 0 2.71348762968875 5.95024368191164e-24 2.38085923938112e-23 significant ENSG00000198952 ENST00000361813 3_prime_UTR_variant 3628 - - - - - MODIFIER SMG5 HGNC 24644 YES CCDS1137.1 ENSP00000355261 NM_015327.2 - - - - - - - - - - -
chr1:156220056 chr1 156220056 0 A 4890 2041 0 2849 0 58.2617586912065 3687 1533 0 2154 0 58.4214808787632 0.942715520708867 1 nonsignificant ENSG00000198952 ENST00000361813 3_prime_UTR_variant 3518 - - - - - MODIFIER SMG5 HGNC 24644 YES CCDS1137.1 ENSP00000355261 NM_015327.2 - - - - - - - - - - -
chr1:156220251 chr1 156220251 0 A 2397 2386 0 11 0 0.458906967042136 3389 3312 0 77 0 2.2720566538802 5.25157892262047e-09 1.13921233526946e-08 significant ENSG00000198952 ENST00000361813 3_prime_UTR_variant 3323 - - - - - MODIFIER SMG5 HGNC 24644 YES CCDS1137.1 ENSP00000355261 NM_015327.2 - - - - - - - - - - -
chr1:156242120 chr1 156242120 0 A 3678 3640 0 38 0 1.0331702011963 3660 3064 0 596 0 16.2841530054645 3.01503883149329e-122 6.49885266598274e-121 significant ENSG00000198952 ENST00000361813 missense_variant 849 704 235 F/S tTc/tCc - MODERATE SMG5 HGNC 24644 YES CCDS1137.1 ENSP00000355261 NM_015327.2 - - - - - - - - - - -
chr1:156294872 chr1 156294872 0 A 20503 20413 0 90 0 0.438960152172853 25364 22271 0 3093 0 12.1944488251065 0 0 significant ENSG00000163468 ENST00000295688 synonymous_variant 594 313 105 L Ttg/Ctg - LOW CCT3 HGNC 1616 YES CCDS1140.2 ENSP00000295688 NM_005998.4 - - - - - - - - - - -
chr1:156434419 chr1 156434419 0 A 1654 1648 0 6 0 0.362756952841596 1568 1514 0 54 0 3.44387755102041 2.56659966073965e-11 6.25831153406256e-11 significant ENSG00000116604 ENST00000348159 3_prime_UTR_variant 5065 - - - - - MODIFIER MEF2D HGNC 6997 YES CCDS1143.1 ENSP00000271555 NM_005920.3 - - - - - - - - - - -
chr1:156444945 chr1 156444945 0 A 4166 4165 0 1 0 0.0240038406144983 4089 3922 0 167 0 4.08412814869161 5.24030046101726e-49 4.0219484766154e-48 significant ENSG00000116604 ENST00000348159 missense_variant 1442 961 321 C/R Tgc/Cgc COSV100559903 MODERATE MEF2D HGNC 6997 YES CCDS1143.1 ENSP00000271555 NM_005920.3 - - 1 1 - - - - - - -
chr1:156446903 chr1 156446903 0 A 3399 1706 0 1693 0 49.8087672844954 3466 1727 0 1739 0 50.1731102135026 0.867184205329574 0.968592142301286 nonsignificant ENSG00000116604 ENST00000348159 synonymous_variant 1237 756 252 P ccT/ccC COSV61726751 LOW MEF2D HGNC 6997 YES CCDS1143.1 ENSP00000271555 NM_005920.3 - - 1 1 - - - - - - -
chr1:156449106 chr1 156449106 0 A 1630 1620 0 10 0 0.613496932515337 1598 1399 0 199 0 12.4530663329161 1.95016452769365e-45 1.38771004299253e-44 significant ENSG00000116604 ENST00000348159 missense_variant 1121 640 214 Y/H Tac/Cac - MODERATE MEF2D HGNC 6997 YES CCDS1143.1 ENSP00000271555 NM_005920.3 - - - - - - - - - - -
chr1:156469247 chr1 156469247 0 A 268 0 0 268 0 100 149 0 0 149 0 100 1 1 nonsignificant ENSG00000116604 ENST00000348159 intron_variant - - - - - - MODIFIER MEF2D HGNC 6997 YES CCDS1143.1 ENSP00000271555 NM_005920.3 - - - - - - - - - - -
chr1:156564536 chr1 156564536 0 A 3845 3819 0 26 0 0.676202860858257 2518 2289 0 229 0 9.0945194598888 7.29647226957556e-61 6.95973104343475e-60 significant ENSG00000160818 ENST00000438976 downstream_gene_variant - - - - - - MODIFIER GPATCH4 HGNC 25982 YES CCDS44245.1 ENSP00000396441 - - - - - - - - - - - -
chr1:156565883 chr1 156565883 0 A 3388 3378 0 10 0 0.295159386068477 3257 3028 0 229 0 7.03101013202333 8.58662360607724e-56 7.51737116138645e-55 significant ENSG00000160818 ENST00000438976 missense_variant 512 481 161 S/P Tca/Cca - MODERATE GPATCH4 HGNC 25982 YES CCDS44245.1 ENSP00000396441 - - - - - - - - - - - -
chr1:156568257 chr1 156568257 0 A 5660 5653 0 7 0 0.123674911660777 5261 4179 0 1082 0 20.5664322372173 7.94566843719443e-306 7.89765750776827e-304 significant ENSG00000160818 ENST00000438976 missense_variant 155 124 42 F/L Ttc/Ctc - MODERATE GPATCH4 HGNC 25982 YES CCDS44245.1 ENSP00000396441 - - - - - - - - - - - -
chr1:156691926 chr1 156691926 0 A 3377 3368 0 9 0 0.26650873556411 3400 3313 0 87 0 2.55882352941176 7.04984599096182e-17 2.19485465279209e-16 significant ENSG00000143319 ENST00000313146 3_prime_UTR_variant 3060 - - - - - MODIFIER ISG20L2 HGNC 25745 YES CCDS1153.1 ENSP00000323424 NM_030980.1 - - - - - - - - - - -
chr1:156692306 chr1 156692306 0 A 2216 0 0 2216 0 100 2171 0 0 2171 0 100 1 1 nonsignificant ENSG00000143319 ENST00000313146 3_prime_UTR_variant 2680 - - - - - MODIFIER ISG20L2 HGNC 25745 YES CCDS1153.1 ENSP00000323424 NM_030980.1 - - - - - - - - - - -
chr1:156692678 chr1 156692678 0 A 5262 0 0 5262 0 100 4981 0 0 4981 0 100 1 1 nonsignificant ENSG00000143319 ENST00000313146 3_prime_UTR_variant 2308 - - - - - MODIFIER ISG20L2 HGNC 25745 YES CCDS1153.1 ENSP00000323424 NM_030980.1 - - - - - - - - - - -
chr1:156692694 chr1 156692694 0 A 4444 4443 0 1 0 0.0225022502250225 2884 2643 0 241 0 8.35644937586685 1.30365598097708e-93 2.01819147434805e-92 significant ENSG00000143319 ENST00000313146 3_prime_UTR_variant 2292 - - - - - MODIFIER ISG20L2 HGNC 25745 YES CCDS1153.1 ENSP00000323424 NM_030980.1 - - - - - - - - - - -
chr1:156694114 chr1 156694114 0 A 5222 5214 0 8 0 0.15319800842589 6216 6022 0 194 0 3.12097812097812 1.91870585016369e-40 1.21611709912696e-39 significant ENSG00000143319 ENST00000313146 synonymous_variant 1557 774 258 I atT/atC - LOW ISG20L2 HGNC 25745 YES CCDS1153.1 ENSP00000323424 NM_030980.1 - - - - - - - - - - -
chr1:156697056 chr1 156697056 0 A 4610 2251 0 2359 0 51.1713665943601 5754 2871 0 2883 0 50.104275286757 0.539467444258144 0.632639367350645 nonsignificant ENSG00000143319 ENST00000313146 missense_variant 1172 389 130 I/T aTt/aCt COSV57459868 MODERATE ISG20L2 HGNC 25745 YES CCDS1153.1 ENSP00000323424 NM_030980.1 - - 1 1 - - - - - - -
chr1:156697529 chr1 156697529 0 A 6084 6067 0 17 0 0.279421433267587 3917 3623 0 294 0 7.50574419198366 8.17458123778131e-94 1.26830003109515e-92 significant ENSG00000143319 ENST00000313146 5_prime_UTR_variant 699 - - - - - MODIFIER ISG20L2 HGNC 25745 YES CCDS1153.1 ENSP00000323424 NM_030980.1 - - - - - - - - - - -
chr1:156703278 chr1 156703278 1 A 4606 4600 0 6 0 0.130264871906209 3177 2919 0 258 0 8.12086874409821 2.58232812884474e-88 3.74231364947314e-87 significant ENSG00000143303 ENST00000368216 missense_variant 1232 602 201 Q/R cAg/cGg - MODERATE RRNAD1 HGNC 24273 YES CCDS1154.1 ENSP00000357199 NM_015997.3 - - - - - - - - - - -
chr1:156704276 chr1 156704276 1 A 1398 1398 0 0 0 0 1469 1425 0 44 0 2.99523485364193 2.372745411244e-13 6.37103433303574e-13 significant ENSG00000143303 ENST00000368216 missense_variant 1742 1112 371 K/R aAg/aGg - MODERATE RRNAD1 HGNC 24273 YES CCDS1154.1 ENSP00000357199 NM_015997.3 - - - - - - - - - - -
chr1:156707138 chr1 156707138 0 A 2136 2133 0 3 0 0.140449438202247 2216 2066 0 150 0 6.76895306859206 9.74176262464254e-39 5.91082918180695e-38 significant ENSG00000143314 ENST00000361531 3_prime_UTR_variant 840 - - - - - MODIFIER MRPL24 HGNC 14037 YES CCDS1155.1 ENSP00000354525 - - - - - - - - - - - -
chr1:156712196 chr1 156712196 0 A 14649 14646 0 3 0 0.0204792135981978 14025 13534 0 491 0 3.50089126559715 9.84111104198156e-145 2.72193325958603e-143 significant ENSG00000143314 ENST00000361531 upstream_gene_variant - - - - - - MODIFIER MRPL24 HGNC 14037 YES CCDS1155.1 ENSP00000354525 - - - - - - - - - - - -
chr1:156712854 chr1 156712854 0 A 6463 6460 0 3 0 0.0464180721027387 6224 6052 0 172 0 2.76349614395887 2.65285517409678e-48 2.01137906178352e-47 significant ENSG00000143314 ENST00000361531 upstream_gene_variant - - - - - - MODIFIER MRPL24 HGNC 14037 YES CCDS1155.1 ENSP00000354525 - - - - - - - - - - - -
chr1:156776284 chr1 156776284 0 A 1899 1899 0 0 0 0 2067 1709 0 358 0 17.3197871311079 4.56898110599064e-96 7.25287074099384e-95 significant ENSG00000027869 ENST00000392306 3_prime_UTR_variant 1425 - - - - - MODIFIER SH2D2A HGNC 10821 YES CCDS53381.1 ENSP00000376123 NM_001161441.1 - - - - - - - - - - -
chr1:156776286 chr1 156776286 0 A 1889 1889 0 0 0 0 2032 1985 0 47 0 2.31299212598425 7.80704198238909e-14 2.14478253660145e-13 significant ENSG00000027869 ENST00000392306 3_prime_UTR_variant 1423 - - - - - MODIFIER SH2D2A HGNC 10821 YES CCDS53381.1 ENSP00000376123 NM_001161441.1 - - - - - - - - - - -
chr1:156777090 chr1 156777090 0 A 970 969 0 1 0 0.103092783505155 839 821 0 18 0 2.14541120381406 1.71288980749864e-05 2.96924122728349e-05 significant ENSG00000027869 ENST00000392306 synonymous_variant 1220 1080 360 H caT/caC - LOW SH2D2A HGNC 10821 YES CCDS53381.1 ENSP00000376123 NM_001161441.1 - - - - - - - - - - -
chr1:156777134 chr1 156777134 0 A 980 923 0 57 0 5.81632653061224 774 203 0 571 0 73.7726098191214 1.98267853680562e-104 3.4683311294655e-103 significant ENSG00000027869 ENST00000392306 missense_variant 1176 1036 346 S/P Tca/Cca - MODERATE SH2D2A HGNC 10821 YES CCDS53381.1 ENSP00000376123 NM_001161441.1 - - - - - - - - - - -
chr1:156779136 chr1 156779136 0 A 1544 1514 0 30 0 1.94300518134715 1667 994 0 673 0 40.371925614877 1.04307691555478e-127 2.38542362257239e-126 significant ENSG00000027869 ENST00000392306 synonymous_variant 1031 891 297 I atT/atC - LOW SH2D2A HGNC 10821 YES CCDS53381.1 ENSP00000376123 NM_001161441.1 - - - - - - - - - - -
chr1:156779489 chr1 156779489 0 A 1488 1486 0 2 0 0.134408602150538 1512 1454 0 58 0 3.83597883597884 4.35619543816238e-15 1.26052280094712e-14 significant ENSG00000027869 ENST00000392306 synonymous_variant 848 708 236 P ccT/ccC - LOW SH2D2A HGNC 10821 YES CCDS53381.1 ENSP00000376123 NM_001161441.1 - - - - - - - - - - -
chr1:156784982 chr1 156784982 0 A 1127 0 0 1127 0 100 1180 0 0 1180 0 100 1 1 nonsignificant ENSG00000027869 ENST00000392306 missense_variant 295 155 52 I/T aTc/aCc - MODERATE SH2D2A HGNC 10821 YES CCDS53381.1 ENSP00000376123 NM_001161441.1 - - - - - - - - - - -
chr1:156845908 chr1 156845908 1 A 298 297 0 1 0 0.335570469798658 294 281 0 13 0 4.42176870748299 0.00165593442830057 0.00243975379916544 significant ENSG00000198400 ENST00000524377 missense_variant 1579 1538 513 K/R aAg/aGg - MODERATE NTRK1 HGNC 8031 YES CCDS1161.1 ENSP00000431418 NM_002529.3 1 - - - - - - - - - -
chr1:156907081 chr1 156907081 0 A 534 0 0 534 0 100 543 0 0 543 0 100 1 1 nonsignificant ENSG00000132694 ENST00000368194 missense_variant 5440 4400 1467 L/P cTt/cCt CM074015,COSV59355878 MODERATE ARHGEF11 HGNC 14580 YES CCDS1163.1 ENSP00000357177 NM_198236.2 - - 0,1 1,1 - - - - - - -
chr1:156913825 chr1 156913825 0 A 404 401 0 3 0 0.742574257425743 352 300 0 52 0 14.7727272727273 1.4306569266701e-13 3.87921232796445e-13 significant ENSG00000132694 ENST00000368194 missense_variant 4177 3137 1046 M/T aTg/aCg - MODERATE ARHGEF11 HGNC 14580 YES CCDS1163.1 ENSP00000357177 NM_198236.2 - - - - - - - - - - -
chr1:156930221 chr1 156930221 0 A 678 676 0 2 0 0.294985250737463 667 653 0 14 0 2.09895052473763 0.00397668603512275 0.00564636825409963 significant ENSG00000132694 ENST00000368194 missense_variant 2311 1271 424 L/P cTg/cCg - MODERATE ARHGEF11 HGNC 14580 YES CCDS1163.1 ENSP00000357177 NM_198236.2 - - - - - - - - - - -
chr1:157091696 chr1 157091696 0 A 1069 1066 0 3 0 0.280636108512629 1052 982 0 70 0 6.65399239543726 2.11867384681996e-17 6.74317454596047e-17 significant ENSG00000117036 ENST00000368192 3_prime_UTR_variant 4541 - - - - - MODIFIER ETV3 HGNC 3492 YES CCDS44250.1 ENSP00000357175 NM_001145312.1 - - - - - - - - - - -
chr1:15755682 chr1 15755682 1 A 2452 2440 0 12 0 0.489396411092985 2740 2645 0 95 0 3.46715328467153 5.19781086198717e-15 1.49988943103033e-14 significant ENSG00000142634 ENST00000375980 3_prime_UTR_variant 1262 - - - - - MODIFIER EFHD2 HGNC 28670 YES CCDS155.1 ENSP00000365147 NM_024329.5 - - - - - - - - - - -
chr1:15756556 chr1 15756556 1 A 2212 2193 0 19 0 0.858951175406872 1935 1752 0 183 0 9.45736434108527 2.41863897469968e-38 1.45123497694811e-37 significant ENSG00000142634 ENST00000375980 3_prime_UTR_variant 2136 - - - - - MODIFIER EFHD2 HGNC 28670 YES CCDS155.1 ENSP00000365147 NM_024329.5 - - - - - - - - - - -
chr1:157765033 chr1 157765033 0 A 300 300 0 0 0 0 220 213 0 7 0 3.18181818181818 0.00260806300662032 0.0037702849374665 significant ENSG00000163534 ENST00000368176 3_prime_UTR_variant 2214 - - - - - MODIFIER FCRL1 HGNC 18509 YES CCDS1170.1 ENSP00000357158 NM_001159398.1,NM_052938.4 - - - - - - - - - - -
chr1:157767718 chr1 157767718 0 A 406 406 0 0 0 0 340 330 0 10 0 2.94117647058824 0.000421766715892609 0.0006559338724688 significant ENSG00000163534 ENST00000368176 missense_variant 1194 1126 376 C/R Tgt/Cgt - MODERATE FCRL1 HGNC 18509 YES CCDS1170.1 ENSP00000357158 NM_001159398.1,NM_052938.4 - - - - - - - - - - -
chr1:157801588 chr1 157801588 0 A 370 368 0 2 0 0.540540540540541 297 257 0 40 0 13.4680134680135 9.67638270815215e-12 2.40447852648067e-11 significant ENSG00000073754 ENST00000368174 3_prime_UTR_variant 1307 - - - - - MODIFIER CD5L HGNC 1690 YES CCDS1171.1 ENSP00000357156 NM_005894.2 - - - - - - - - - - -
chr1:15818914 chr1 15818914 0 A 1121 1121 0 0 0 0 1009 960 0 49 0 4.85629335976214 2.34994376086877e-16 7.16548163137968e-16 significant ENSG00000132906 ENST00000333868 3_prime_UTR_variant 1870 - - - - - MODIFIER CASP9 HGNC 1511 YES CCDS158.1 ENSP00000330237 - 1 - - - - - - - - - -
chr1:15832543 chr1 15832543 0 A 734 342 0 392 0 53.4059945504087 859 371 0 488 0 56.8102444703143 0.47362425753135 0.560620128770382 nonsignificant ENSG00000132906 ENST00000333868 missense_variant 757 662 221 L/P cTg/cCg CM096313,COSV61600812 MODERATE CASP9 HGNC 1511 YES CCDS158.1 ENSP00000330237 - 1 - 0,1 1,1 - - - - - - -
chr1:15896265 chr1 15896265 1 A 499 499 0 0 0 0 485 462 0 23 0 4.74226804123711 1.88291657474844e-07 3.73173820412166e-07 significant ENSG00000116138 ENST00000375847 3_prime_UTR_variant 4106 - - - - - MODIFIER DNAJC16 HGNC 29157 YES CCDS30606.1 ENSP00000365007 NM_015291.2,NM_001287811.1 - - - - - - - - - - -
chr1:158979950 chr1 158979950 1 A 3581 1589 0 1992 0 55.6269198547892 2956 1294 0 1662 0 56.2246278755074 0.803405781714423 0.907444636758955 nonsignificant ENSG00000163565 ENST00000368131 splice_region_variant,5_prime_UTR_variant 269 - - - - rs2276404 LOW IFI16 HGNC 5395 YES CCDS1180.3 ENSP00000357113 NM_005531.2 - - - - 28893956,26348837 - - - - - -
chr1:158984546 chr1 158984546 1 A 2711 2692 0 19 0 0.700848395426042 2340 2172 0 168 0 7.17948717948718 5.08807060975666e-35 2.81570604331783e-34 significant ENSG00000163565 ENST00000368131 missense_variant 366 76 26 K/E Aag/Gag - MODERATE IFI16 HGNC 5395 YES CCDS1180.3 ENSP00000357113 NM_005531.2 - - - - - - - - - - -
chr1:158986369 chr1 158986369 1 A 8162 8150 0 12 0 0.147022788532222 6025 5760 0 265 0 4.39834024896266 2.70862020551405e-80 3.50786269617425e-79 significant ENSG00000163565 ENST00000368131 missense_variant 718 428 143 K/R aAg/aGg - MODERATE IFI16 HGNC 5395 YES CCDS1180.3 ENSP00000357113 NM_005531.2 - - - - - - - - - - -
chr1:158990247 chr1 158990247 1 A 7283 3722 0 3561 0 48.8946862556639 6580 3311 0 3269 0 49.6808510638298 0.594175257596611 0.692072704800625 nonsignificant ENSG00000163565 ENST00000368131 synonymous_variant 1379 1089 363 Q caA/caG rs1057024,COSV55532396 LOW IFI16 HGNC 5395 YES CCDS1180.3 ENSP00000357113 NM_005531.2 - - 0,1 0,1 20628624 - - - - - -
chr1:1593857 chr1 1593857 0 A 826 818 0 8 0 0.968523002421308 840 822 0 18 0 2.14285714285714 0.0740486527168723 0.0941430306112046 nonsignificant ENSG00000189339 ENST00000378662 3_prime_UTR_variant 5343 - - - - - MODIFIER SLC35E2B HGNC 33941 YES CCDS44041.1 ENSP00000367931 - - - - - - - - - - - -
chr1:1595538 chr1 1595538 0 A 1070 993 0 77 0 7.19626168224299 908 833 0 75 0 8.25991189427313 0.447569012465231 0.531793053629909 nonsignificant ENSG00000189339 ENST00000378662 3_prime_UTR_variant 3662 - - - - COSV52361018 MODIFIER SLC35E2B HGNC 33941 YES CCDS44041.1 ENSP00000367931 - - - 1 1 - - - - - - -
chr1:1595586 chr1 1595586 0 A 840 798 0 42 0 5 801 734 0 67 0 8.3645443196005 0.013089497300304 0.0177033594364963 nonsignificant ENSG00000189339 ENST00000378662 3_prime_UTR_variant 3614 - - - - - MODIFIER SLC35E2B HGNC 33941 YES CCDS44041.1 ENSP00000367931 - - - - - - - - - - - -
chr1:159889597 chr1 159889597 0 A 33503 33472 0 31 0 0.0925290272512909 23090 21607 0 1483 0 6.42269380684279 0 0 significant ENSG00000158710 ENST00000368097 missense_variant 520 209 70 F/S tTc/tCc - MODERATE TAGLN2 HGNC 11554 YES CCDS1189.1 ENSP00000357077 NM_003564.2 - - - - - - - - - - -
chr1:159898038 chr1 159898038 0 A 1158 1155 1 2 0 0.172711571675302 1282 1252 0 30 0 2.34009360374415 7.7780832104944e-07 1.48010893402785e-06 significant ENSG00000085552 ENST00000368094 missense_variant 3338 3140 1047 F/S tTc/tCc - MODERATE IGSF9 HGNC 18132 YES CCDS44254.1 ENSP00000357073 NM_001135050.1 - - - - - - - - - - -
chr1:15990647 chr1 15990647 1 A 598 598 0 0 0 0 586 558 0 28 0 4.77815699658703 5.79181221782194e-09 1.25350377683399e-08 significant ENSG00000197312 ENST00000480945 3_prime_UTR_variant 5733 - - - - - MODIFIER DDI2 HGNC 24578 YES CCDS30607.1 ENSP00000417748 NM_032341.4 - - - - - - - - - - -
chr1:15993338 chr1 15993338 1 A 559 329 0 230 0 41.1449016100179 616 331 0 285 0 46.2662337662338 0.289486183625223 0.350868530644343 nonsignificant ENSG00000197312 ENST00000480945 3_prime_UTR_variant 8424 - - - - rs10492987 MODIFIER DDI2 HGNC 24578 YES CCDS30607.1 ENSP00000417748 NM_032341.4 - - - - 19479031 - - - - - -
chr1:15993348 chr1 15993348 1 A 633 633 0 0 0 0 604 589 0 15 0 2.48344370860927 2.36378485552977e-05 4.05952159479802e-05 significant ENSG00000197312 ENST00000480945 3_prime_UTR_variant 8434 - - - - - MODIFIER DDI2 HGNC 24578 YES CCDS30607.1 ENSP00000417748 NM_032341.4 - - - - - - - - - - -
chr1:160061361 chr1 160061361 0 A 964 964 0 0 0 0 1158 1096 0 62 0 5.35405872193437 1.63122586658468e-16 5.00215331965119e-16 significant ENSG00000162729 ENST00000368086 3_prime_UTR_variant 2135 - - - - - MODIFIER IGSF8 HGNC 17813 YES CCDS1195.1 ENSP00000357065 - - - - - - - - - - - -
chr1:160062080 chr1 160062080 0 A 858 856 0 2 0 0.233100233100233 736 719 0 17 0 2.30978260869565 0.000223440398744581 0.000355555522785897 significant ENSG00000162729 ENST00000368086 missense_variant 1935 1718 573 F/S tTc/tCc - MODERATE IGSF8 HGNC 17813 YES CCDS1195.1 ENSP00000357065 - - - - - - - - - - - -
chr1:160178356 chr1 160178356 1 A 384 0 0 384 0 100 347 0 0 347 0 100 1 1 nonsignificant ENSG00000162734 ENST00000360472 intron_variant - - - - - rs667306 MODIFIER PEA15 HGNC 8822 YES CCDS1199.1 ENSP00000353660 NM_003768.3 - - - - - - - - - - -
chr1:160187345 chr1 160187345 0 A 2132 2129 0 3 0 0.140712945590994 2146 2102 0 44 0 2.05032618825722 2.31559404486092e-10 5.38620233919564e-10 significant ENSG00000132716 ENST00000368073 3_prime_UTR_variant 2266 - - - - - MODIFIER DCAF8 HGNC 24891 YES CCDS1200.1 ENSP00000357052 - 1 - - - - - - - - - -
chr1:160191000 chr1 160191000 0 A 529 529 0 0 0 0 415 396 0 19 0 4.57831325301205 2.12530467685856e-07 4.19321703411338e-07 significant ENSG00000132716 ENST00000368073 intron_variant - - - - - - MODIFIER DCAF8 HGNC 24891 YES CCDS1200.1 ENSP00000357052 - 1 - - - - - - - - - -
chr1:160192553 chr1 160192553 0 A 2242 2212 0 30 0 1.33809099018733 2163 1851 0 312 0 14.4244105409154 1.01679029196889e-58 9.3376735627793e-58 significant ENSG00000132716 ENST00000368073 missense_variant 1763 1328 443 F/S tTt/tCt COSV58784468 MODERATE DCAF8 HGNC 24891 YES CCDS1200.1 ENSP00000357052 - 1 - 1 1 - - - - - - -
chr1:160206984 chr1 160206984 0 A 2551 2548 0 3 0 0.117600940807526 2268 2184 0 84 0 3.7037037037037 2.00810978639853e-23 7.90126174032791e-23 significant ENSG00000132716 ENST00000368073 synonymous_variant 1335 900 300 F ttT/ttC - LOW DCAF8 HGNC 24891 YES CCDS1200.1 ENSP00000357052 - 1 - - - - - - - - - -
chr1:160246916 chr1 160246916 0 A 1070 1068 0 2 0 0.186915887850467 965 910 0 55 0 5.69948186528497 2.25069689354725e-15 6.60371888167213e-15 significant ENSG00000162735 ENST00000368072 3_prime_UTR_variant 3347 - - - - - MODIFIER PEX19 HGNC 9713 YES CCDS1201.1 ENSP00000357051 NM_001193644.1,NM_002857.3 1 - - - - - - - - - -
chr1:160247243 chr1 160247243 0 A 1120 1118 0 2 0 0.178571428571429 1018 960 0 58 0 5.69744597249509 3.11898001939988e-16 9.45611004157139e-16 significant ENSG00000162735 ENST00000368072 3_prime_UTR_variant 3020 - - - - - MODIFIER PEX19 HGNC 9713 YES CCDS1201.1 ENSP00000357051 NM_001193644.1,NM_002857.3 1 - - - - - - - - - -
chr1:160248235 chr1 160248235 0 A 1203 1198 0 5 0 0.415627597672485 1106 1068 0 38 0 3.43580470162749 7.01432607618716e-08 1.42747777598805e-07 significant ENSG00000162735 ENST00000368072 3_prime_UTR_variant 2028 - - - - - MODIFIER PEX19 HGNC 9713 YES CCDS1201.1 ENSP00000357051 NM_001193644.1,NM_002857.3 1 - - - - - - - - - -
chr1:160248813 chr1 160248813 0 A 2570 2567 0 3 0 0.116731517509728 2435 2383 0 52 0 2.13552361396304 3.38938220983456e-13 9.03524755311185e-13 significant ENSG00000162735 ENST00000368072 3_prime_UTR_variant 1450 - - - - - MODIFIER PEX19 HGNC 9713 YES CCDS1201.1 ENSP00000357051 NM_001193644.1,NM_002857.3 1 - - - - - - - - - -
chr1:160248877 chr1 160248877 0 A 2738 2738 0 0 0 0 2610 2502 0 108 0 4.13793103448276 6.97963223793307e-34 3.74532764633383e-33 significant ENSG00000162735 ENST00000368072 3_prime_UTR_variant 1386 - - - - - MODIFIER PEX19 HGNC 9713 YES CCDS1201.1 ENSP00000357051 NM_001193644.1,NM_002857.3 1 - - - - - - - - - -
chr1:160248969 chr1 160248969 0 A 2259 2251 0 8 0 0.354138999557326 2136 2018 0 118 0 5.52434456928839 3.26851899589745e-27 1.44310423537277e-26 significant ENSG00000162735 ENST00000368072 3_prime_UTR_variant 1294 - - - - - MODIFIER PEX19 HGNC 9713 YES CCDS1201.1 ENSP00000357051 NM_001193644.1,NM_002857.3 1 - - - - - - - - - -
chr1:160249164 chr1 160249164 0 A 2442 2442 0 0 0 0 2389 2341 0 48 0 2.00920887400586 2.67659075193786e-15 7.82394484685233e-15 significant ENSG00000162735 ENST00000368072 3_prime_UTR_variant 1099 - - - - - MODIFIER PEX19 HGNC 9713 YES CCDS1201.1 ENSP00000357051 NM_001193644.1,NM_002857.3 1 - - - - - - - - - -
chr1:160249166 chr1 160249166 0 A 2085 2079 0 6 0 0.287769784172662 2037 1963 0 74 0 3.63279332351497 3.26939239364639e-16 9.90785807378574e-16 significant ENSG00000162735 ENST00000368072 3_prime_UTR_variant 1097 - - - - - MODIFIER PEX19 HGNC 9713 YES CCDS1201.1 ENSP00000357051 NM_001193644.1,NM_002857.3 1 - - - - - - - - - -
chr1:160249868 chr1 160249868 0 A 2258 2244 0 14 0 0.620017714791851 2134 1804 0 330 0 15.4639175257732 7.76469435843885e-79 9.82515013983474e-78 significant ENSG00000162735 ENST00000368072 synonymous_variant 785 763 255 L Ttg/Ctg - LOW PEX19 HGNC 9713 YES CCDS1201.1 ENSP00000357051 NM_001193644.1,NM_002857.3 1 - - - - - - - - - -
chr1:160250001 chr1 160250001 0 A 3649 3631 0 18 0 0.493285831734722 3464 3005 0 459 0 13.2505773672055 6.4020833528553e-111 1.20861880961387e-109 significant ENSG00000162735 ENST00000368072 synonymous_variant 652 630 210 L ctT/ctC - LOW PEX19 HGNC 9713 YES CCDS1201.1 ENSP00000357051 NM_001193644.1,NM_002857.3 1 - - - - - - - - - -
chr1:160259496 chr1 160259496 0 A 7800 7788 0 12 0 0.153846153846154 7728 7299 0 429 0 5.55124223602484 8.02751211424123e-109 1.4845883514891e-107 significant ENSG00000122218 ENST00000368069 3_prime_UTR_variant 4231 - - - - - MODIFIER COPA HGNC 2230 YES CCDS41424.1 ENSP00000357048 - 1 - - - - - - - - - -
chr1:160261986 chr1 160261986 0 A 7559 7548 0 11 0 0.14552189443048 9651 9232 0 419 0 4.34151901357372 6.95695467738523e-87 9.83872187632827e-86 significant ENSG00000122218 ENST00000368069 missense_variant,splice_region_variant 3068 2990 997 M/T aTg/aCg - MODERATE COPA HGNC 2230 YES CCDS41424.1 ENSP00000357048 - 1 - - - - - - - - - -
chr1:160263181 chr1 160263181 0 A 12664 12647 0 17 0 0.134238787113076 12234 11550 0 684 0 5.59097596861206 4.68116720202419e-179 1.76984613206638e-177 significant ENSG00000122218 ENST00000368069 missense_variant 2854 2776 926 S/P Tct/Cct - MODERATE COPA HGNC 2230 YES CCDS41424.1 ENSP00000357048 - 1 - - - - - - - - - -
chr1:160263195 chr1 160263195 0 A 11708 11694 0 14 0 0.119576358045781 11401 10991 0 410 0 3.59617577405491 2.17716310682495e-103 3.77334695205663e-102 significant ENSG00000122218 ENST00000368069 missense_variant 2840 2762 921 M/T aTg/aCg - MODERATE COPA HGNC 2230 YES CCDS41424.1 ENSP00000357048 - 1 - - - - - - - - - -
chr1:160268664 chr1 160268664 0 A 11510 11495 0 15 0 0.130321459600348 11213 10703 0 510 0 4.54829216088469 1.49655935535052e-130 3.57661156386191e-129 significant ENSG00000122218 ENST00000368069 missense_variant 2053 1975 659 C/R Tgt/Cgt - MODERATE COPA HGNC 2230 YES CCDS41424.1 ENSP00000357048 - 1 - - - - - - - - - -
chr1:160319987 chr1 160319987 1 A 2694 2351 0 343 0 12.731997030438 1838 557 0 1281 0 69.6953210010881 1.94975660795878e-162 6.32580203290341e-161 significant ENSG00000162736 ENST00000294785 missense_variant 654 529 177 S/G Agt/Ggt - MODERATE NCSTN HGNC 17091 YES CCDS1203.1 ENSP00000294785 NM_015331.2 1 - - - - - - - - - -
chr1:160326132 chr1 160326132 1 A 5393 5356 0 37 0 0.68607454107176 5261 4869 0 392 0 7.45105493252233 1.91192541308415e-75 2.30817810921219e-74 significant ENSG00000162736 ENST00000294785 missense_variant 1759 1634 545 Y/C tAc/tGc - MODERATE NCSTN HGNC 17091 YES CCDS1203.1 ENSP00000294785 NM_015331.2 1 - - - - - - - - - -
chr1:16051835 chr1 16051835 1 A 4212 4210 0 2 0 0.0474833808167142 4419 3725 0 694 0 15.7049106132609 4.76668398162349e-187 1.9348059699724e-185 significant ENSG00000116786 ENST00000375799 missense_variant 963 736 246 S/G Agt/Ggt - MODERATE PLEKHM2 HGNC 29131 YES CCDS44063.1 ENSP00000364956 NM_015164.2 1 - - - - - - - - - -
chr1:16054582 chr1 16054582 1 A 5038 5036 0 2 0 0.0396982929734021 5111 4985 0 126 0 2.46527098415183 1.69435415831149e-34 9.23831907717463e-34 significant ENSG00000116786 ENST00000375799 missense_variant 1996 1769 590 N/S aAc/aGc rs1162111357 MODERATE PLEKHM2 HGNC 29131 YES CCDS44063.1 ENSP00000364956 NM_015164.2 1 - - - - - - - - - -
chr1:16055637 chr1 16055637 1 A 4961 4951 0 10 0 0.201572263656521 4883 4717 0 166 0 3.39954945730084 7.30810719149115e-38 4.32778415135694e-37 significant ENSG00000116786 ENST00000375799 missense_variant 2254 2027 676 N/S aAc/aGc - MODERATE PLEKHM2 HGNC 29131 YES CCDS44063.1 ENSP00000364956 NM_015164.2 1 - - - - - - - - - -
chr1:16060929 chr1 16060929 1 A 4155 4135 0 20 0 0.481347773766546 4427 3927 0 500 0 11.2943302462164 9.64578216105548e-110 1.79567310660708e-108 significant ENSG00000116786 ENST00000375799 3_prime_UTR_variant 3787 - - - - - MODIFIER PLEKHM2 HGNC 29131 YES CCDS44063.1 ENSP00000364956 NM_015164.2 1 - - - - - - - - - -
chr1:160723517 chr1 160723517 1 A 11765 0 0 11765 0 100 7688 0 0 7688 0 100 1 1 nonsignificant ENSG00000026751 ENST00000368043 3_prime_UTR_variant 1595 - - - - rs518721 MODIFIER SLAMF7 HGNC 21394 YES CCDS1209.1 ENSP00000357022 NM_021181.3,NM_001282595.1 - - - - - - - - - - -
chr1:160724980 chr1 160724980 1 A 583 542 0 41 0 7.03259005145798 655 402 0 253 0 38.6259541984733 5.86897960018613e-28 2.65330323326319e-27 significant ENSG00000026751 ENST00000368043 downstream_gene_variant - - - - - rs1418658544 MODIFIER SLAMF7 HGNC 21394 YES CCDS1209.1 ENSP00000357022 NM_021181.3,NM_001282595.1 - - - - - - - - - - -
chr1:160966444 chr1 160966444 0 A 2130 2130 0 0 0 0 2309 2249 0 60 0 2.59852750108272 1.4996333290233e-17 4.7975514875049e-17 significant ENSG00000158769 ENST00000368026 3_prime_UTR_variant 3392 - - - - - MODIFIER F11R HGNC 14685 YES CCDS1213.1 ENSP00000357005 NM_016946.4 - - - - - - - - - - -
chr1:160966732 chr1 160966732 0 A 1202 1180 0 22 0 1.83028286189684 1182 905 0 277 0 23.4348561759729 6.88161931817761e-53 5.67996096833973e-52 significant ENSG00000158769 ENST00000368026 3_prime_UTR_variant 3104 - - - - - MODIFIER F11R HGNC 14685 YES CCDS1213.1 ENSP00000357005 NM_016946.4 - - - - - - - - - - -
chr1:160966736 chr1 160966736 0 A 1247 1241 0 6 0 0.481154771451484 1199 997 0 202 0 16.8473728106756 1.55555630342507e-50 1.23049053034432e-49 significant ENSG00000158769 ENST00000368026 3_prime_UTR_variant 3100 - - - - - MODIFIER F11R HGNC 14685 YES CCDS1213.1 ENSP00000357005 NM_016946.4 - - - - - - - - - - -
chr1:160967758 chr1 160967758 0 A 2170 2133 0 37 0 1.70506912442396 2809 2747 0 62 0 2.20719117123532 0.259973046391436 0.316201055992766 nonsignificant ENSG00000158769 ENST00000368026 3_prime_UTR_variant 2078 - - - - - MODIFIER F11R HGNC 14685 YES CCDS1213.1 ENSP00000357005 NM_016946.4 - - - - - - - - - - -
chr1:160967833 chr1 160967833 0 A 1842 1780 0 62 0 3.36590662323561 1400 1160 0 240 0 17.1428571428571 5.97583656115242e-35 3.30374030323617e-34 significant ENSG00000158769 ENST00000368026 3_prime_UTR_variant 2003 - - - - - MODIFIER F11R HGNC 14685 YES CCDS1213.1 ENSP00000357005 NM_016946.4 - - - - - - - - - - -
chr1:160967938 chr1 160967938 0 A 2062 2032 0 30 0 1.454898157129 2169 1691 0 478 0 22.0378054402951 1.33858279460869e-91 2.02109476272398e-90 significant ENSG00000158769 ENST00000368026 3_prime_UTR_variant 1898 - - - - - MODIFIER F11R HGNC 14685 YES CCDS1213.1 ENSP00000357005 NM_016946.4 - - - - - - - - - - -
chr1:160990875 chr1 160990875 0 A 1803 0 0 1803 0 100 1915 0 0 1915 0 100 1 1 nonsignificant ENSG00000158769 ENST00000368026 5_prime_UTR_variant 264 - - - - COSV57039597 MODIFIER F11R HGNC 14685 YES CCDS1213.1 ENSP00000357005 NM_016946.4 - - 1 1 - - - - - - -
chr1:161007739 chr1 161007739 0 A 1354 1353 0 1 0 0.0738552437223043 1333 1269 0 64 0 4.80120030007502 2.61747761853471e-18 8.59727089348e-18 significant ENSG00000215845 ENST00000423014 missense_variant 361 260 87 L/P cTg/cCg - MODERATE TSTD1 HGNC 35410 YES CCDS53400.1 ENSP00000388293 NM_001113207.1,NM_001113205.1 - - - - - - - - - - -
chr1:161016776 chr1 161016776 0 A 845 843 0 2 0 0.236686390532544 859 831 0 28 0 3.25960419091967 8.48674463584377e-07 1.61125566861265e-06 significant ENSG00000186517 ENST00000368013 3_prime_UTR_variant 4356 - - - - - MODIFIER ARHGAP30 HGNC 27414 YES CCDS30918.1 ENSP00000356992 NM_181720.2,NM_001025598.1 - - - - - - - - - - -
chr1:161017590 chr1 161017590 0 A 4513 4502 0 11 0 0.243740305783293 4312 4223 0 89 0 2.06400742115028 3.35918626272077e-17 1.06061904124001e-16 significant ENSG00000186517 ENST00000368013 missense_variant 3542 3221 1074 L/P cTg/cCg COSV100920123,COSV100920560 MODERATE ARHGAP30 HGNC 27414 YES CCDS30918.1 ENSP00000356992 NM_181720.2,NM_001025598.1 - - 1,1 1,1 - - - - - - -
chr1:161018944 chr1 161018944 0 A 3802 3794 0 8 0 0.210415570752236 3709 3469 0 240 0 6.4707468320302 1.64415790998041e-60 1.55509474949021e-59 significant ENSG00000186517 ENST00000368013 stop_lost 2188 1867 623 */Q Taa/Caa - HIGH ARHGAP30 HGNC 27414 YES CCDS30918.1 ENSP00000356992 NM_181720.2,NM_001025598.1 - - - - - - - - - - -
chr1:161022497 chr1 161022497 0 A 3925 3922 0 3 0 0.0764331210191083 4033 3876 0 157 0 3.89288370939747 1.6492736847799e-41 1.0724091419134e-40 significant ENSG00000186517 ENST00000368013 missense_variant 1076 755 252 L/P cTc/cCc - MODERATE ARHGAP30 HGNC 27414 YES CCDS30918.1 ENSP00000356992 NM_181720.2,NM_001025598.1 - - - - - - - - - - -
chr1:161022513 chr1 161022513 0 A 3641 3639 0 2 0 0.0549299642955232 3601 3506 0 95 0 2.63815606775896 4.11277586715531e-26 1.75924988392962e-25 significant ENSG00000186517 ENST00000368013 missense_variant 1060 739 247 W/R Tgg/Cgg - MODERATE ARHGAP30 HGNC 27414 YES CCDS30918.1 ENSP00000356992 NM_181720.2,NM_001025598.1 - - - - - - - - - - -
chr1:161023171 chr1 161023171 0 A 2286 2285 0 1 0 0.0437445319335083 2120 2007 0 113 0 5.33018867924528 3.83996706677751e-34 2.07440817402313e-33 significant ENSG00000186517 ENST00000368013 stop_lost 862 541 181 */Q Tag/Cag - HIGH ARHGAP30 HGNC 27414 YES CCDS30918.1 ENSP00000356992 NM_181720.2,NM_001025598.1 - - - - - - - - - - -
chr1:161103270 chr1 161103270 1 A 403 296 0 107 0 26.5508684863524 423 323 0 100 0 23.6406619385343 0.484433571757994 0.572499451305799 nonsignificant ENSG00000158796 ENST00000368006 upstream_gene_variant - - - - - rs144669932 MODIFIER DEDD HGNC 2755 YES CCDS1219.1 ENSP00000356985 NM_032998.2 - - - - - - - - - - -
chr1:161128322 chr1 161128322 1 A 10549 10351 0 198 0 1.87695516162669 10358 8579 0 1779 0 17.1751303340413 9.18631345838159e-300 8.78917725410938e-298 significant ENSG00000143222 ENST00000368003 3_prime_UTR_variant 790 - - - - - MODIFIER UFC1 HGNC 26941 YES CCDS1220.1 ENSP00000356982 NM_016406.3 1 - - - - - - - - - -
chr1:161130239 chr1 161130239 1 A 385 385 0 0 0 0 357 347 0 10 0 2.80112044817927 0.000719223490348607 0.00109451620644968 significant ENSG00000143258 ENST00000368002 5_prime_UTR_variant 299 - - - - - MODIFIER USP21 HGNC 12620 YES CCDS30920.1 ENSP00000356981 NM_001014443.2 - - - - - - - - - - -
chr1:161131883 chr1 161131883 1 A 790 790 0 0 0 0 656 637 0 19 0 2.89634146341463 3.51336726082246e-07 6.83548953379963e-07 significant ENSG00000143258 ENST00000368002 missense_variant 1033 656 219 N/S aAc/aGc - MODERATE USP21 HGNC 12620 YES CCDS30920.1 ENSP00000356981 NM_001014443.2 - - - - - - - - - - -
chr1:161132126 chr1 161132126 1 A 833 833 0 0 0 0 714 694 0 20 0 2.80112044817927 2.24900850077213e-07 4.43106815985287e-07 significant ENSG00000143258 ENST00000368002 missense_variant 1104 727 243 R/G Agg/Ggg COSV57086333 MODERATE USP21 HGNC 12620 YES CCDS30920.1 ENSP00000356981 NM_001014443.2 - - 1 1 - - - - - - -
chr1:161134378 chr1 161134378 1 A 1096 1095 0 1 0 0.0912408759124088 1052 1010 0 42 0 3.99239543726236 3.30269110624873e-12 8.40584492649932e-12 significant ENSG00000143258 ENST00000368002 missense_variant 1737 1360 454 R/G Aga/Gga - MODERATE USP21 HGNC 12620 YES CCDS30920.1 ENSP00000356981 NM_001014443.2 - - - - - - - - - - -
chr1:161138808 chr1 161138808 1 A 204 204 0 0 0 0 254 241 0 13 0 5.11811023622047 0.0008363792394631 0.00126752392795957 significant ENSG00000143224 ENST00000367999 synonymous_variant 908 642 214 A gcA/gcG - LOW PPOX HGNC 9280 YES CCDS1221.1 ENSP00000356978 NM_001122764.1 1 - - - - - - - - - -
chr1:161138961 chr1 161138961 1 A 314 314 0 0 0 0 290 284 0 6 0 2.06896551724138 0.0127156077224089 0.017224376515905 nonsignificant ENSG00000143224 ENST00000367999 synonymous_variant 1061 795 265 E gaA/gaG CD031073 LOW PPOX HGNC 9280 YES CCDS1221.1 ENSP00000356978 NM_001122764.1 1 - - 1 - - - - - - -
chr1:161173289 chr1 161173289 1 A 8332 8323 0 9 0 0.108017282765242 5721 5515 0 206 0 3.60076909631183 6.53145993463146e-67 6.86816585051396e-66 significant ENSG00000158864 ENST00000367993 missense_variant 606 158 53 Y/C tAc/tGc rs774162709,CM175586,COSV63488324 MODERATE NDUFS2 HGNC 7708 YES CCDS1224.1 ENSP00000356972 NM_004550.4 1 uncertain_significance 0,0,1 1,1,1 - - - - - - -
chr1:161184091 chr1 161184091 1 A 4686 4204 0 482 0 10.2859581732821 4546 4027 0 519 0 11.4166300043995 0.117938181055459 0.148082091456903 nonsignificant ENSG00000158864 ENST00000367993 3_prime_UTR_variant 1948 - - - - rs191955041,COSV57154193 MODIFIER NDUFS2 HGNC 7708 YES CCDS1224.1 ENSP00000356972 NM_004550.4 1 - 0,1 1,1 - - - - - - -
chr1:161184097 chr1 161184097 1 A 2402 1143 0 1259 0 52.4146544546211 4308 2034 0 2274 0 52.7855153203343 0.879349251783411 0.980155932137247 nonsignificant ENSG00000158864 ENST00000367993 3_prime_UTR_variant 1954 - - - - rs1136224 MODIFIER NDUFS2 HGNC 7708 YES CCDS1224.1 ENSP00000356972 NM_004550.4 1 benign - 1 22545919,18682780,30782949,26053550,32450446 - - - - - -
chr1:161196387 chr1 161196387 1 A 630 630 0 0 0 0 547 525 0 22 0 4.02193784277879 6.0820140849052e-08 1.24160660566295e-07 significant ENSG00000158882 ENST00000367988 synonymous_variant 377 108 36 L ctA/ctG - LOW TOMM40L HGNC 25756 YES CCDS1227.1 ENSP00000356967 NM_032174.4 - - - - - - - - - - -
chr1:161198990 chr1 161198990 1 A 984 980 0 4 0 0.40650406504065 970 919 0 51 0 5.25773195876289 1.55592731139933e-11 3.83011108272966e-11 significant ENSG00000158882 ENST00000367988 3_prime_UTR_variant 1301 - - - - - MODIFIER TOMM40L HGNC 25756 YES CCDS1227.1 ENSP00000356967 NM_032174.4 - - - - - - - - - - -
chr1:161275409 chr1 161275409 0 A 166 166 0 0 0 0 242 230 0 12 0 4.95867768595041 0.00437650925792202 0.00619156208399581 significant ENSG00000158887 ENST00000533357 3_prime_UTR_variant 1071 - - - - - MODIFIER MPZ HGNC 7225 YES CCDS1229.2 ENSP00000432943 NM_000530.6 1 - - - - - - - - - -
chr1:161332787 chr1 161332787 1 A 2015 1999 0 16 0 0.794044665012407 2028 1979 0 49 0 2.41617357001972 4.76178101851848e-05 7.97666378453468e-05 significant ENSG00000143252 ENST00000367975 3_prime_UTR_variant 1223 - - - - - MODIFIER SDHC HGNC 10682 YES CCDS1230.1 ENSP00000356953 NM_003001.3 1 - - - - - - - - - -
chr1:161721733 chr1 161721733 1 A 2825 2774 0 51 0 1.80530973451327 1925 1188 0 737 0 38.2857142857143 1.66551059662649e-192 7.13076827587617e-191 significant ENSG00000081721 ENST00000367943 missense_variant 568 536 179 Y/C tAt/tGt - MODERATE DUSP12 HGNC 3067 YES CCDS1234.1 ENSP00000356920 NM_007240.1 - - - - - - - - - - -
chr1:161721766 chr1 161721766 1 A 3246 3230 0 16 0 0.492914356130622 3023 2700 0 323 0 10.6847502480979 3.51611519147228e-77 4.35512127789185e-76 significant ENSG00000081721 ENST00000367943 missense_variant 601 569 190 K/R aAg/aGg - MODERATE DUSP12 HGNC 3067 YES CCDS1234.1 ENSP00000356920 NM_007240.1 - - - - - - - - - - -
chr1:161722962 chr1 161722962 1 A 3075 3070 0 5 0 0.16260162601626 4279 3895 0 384 0 8.97405935966347 4.21088431229012e-79 5.35963641721307e-78 significant ENSG00000081721 ENST00000367943 missense_variant 804 772 258 T/A Acc/Gcc - MODERATE DUSP12 HGNC 3067 YES CCDS1234.1 ENSP00000356920 NM_007240.1 - - - - - - - - - - -
chr1:161722976 chr1 161722976 1 A 3044 3041 0 3 0 0.0985545335085414 3073 2979 0 94 0 3.05890009762447 4.93592753687936e-24 1.97942561675245e-23 significant ENSG00000081721 ENST00000367943 synonymous_variant 818 786 262 Q caA/caG - LOW DUSP12 HGNC 3067 YES CCDS1234.1 ENSP00000356920 NM_007240.1 - - - - - - - - - - -
chr1:161723003 chr1 161723003 1 A 3821 3817 0 4 0 0.104684637529443 3917 3827 0 90 0 2.29767679346439 9.92203900405938e-22 3.69371407021157e-21 significant ENSG00000081721 ENST00000367943 synonymous_variant 845 813 271 E gaA/gaG - LOW DUSP12 HGNC 3067 YES CCDS1234.1 ENSP00000356920 NM_007240.1 - - - - - - - - - - -
chr1:161751741 chr1 161751741 1 A 3314 0 0 3314 0 100 3190 0 0 3190 0 100 1 1 nonsignificant ENSG00000118217 ENST00000367942 missense_variant 266 199 67 M/V Atg/Gtg rs1058405,CM077506,COSV63406746 MODERATE ATF6 HGNC 791 YES CCDS1235.1 ENSP00000356919 NM_007348.3 1 benign 0,0,1 1,1,1 17327457,19667116 - - - - - -
chr1:161790881 chr1 161790881 1 A 4100 4090 0 10 0 0.24390243902439 3899 3663 0 236 0 6.05283406001539 1.79599842728927e-58 1.64398437231435e-57 significant ENSG00000118217 ENST00000367942 missense_variant 1184 1117 373 S/G Agt/Ggt - MODERATE ATF6 HGNC 791 YES CCDS1235.1 ENSP00000356919 NM_007348.3 1 - - - - - - - - - -
chr1:161928327 chr1 161928327 1 A 3464 0 0 3464 0 100 4482 0 0 4482 0 100 1 1 nonsignificant ENSG00000118217 ENST00000367942 synonymous_variant 1963 1896 632 S tcA/tcG rs9482,COSV63405958,COSV63409275 LOW ATF6 HGNC 791 YES CCDS1235.1 ENSP00000356919 NM_007348.3 1 - 0,1,1 0,1,1 - - - - - - -
chr1:161930324 chr1 161930324 1 A 543 543 0 0 0 0 473 439 0 34 0 7.18816067653277 9.83740838212777e-12 2.44319671888462e-11 significant ENSG00000118217 ENST00000367942 3_prime_UTR_variant 3960 - - - - - MODIFIER ATF6 HGNC 791 YES CCDS1235.1 ENSP00000356919 NM_007348.3 1 - - - - - - - - - -
chr1:161930479 chr1 161930479 1 A 390 387 0 3 0 0.769230769230769 471 457 0 14 0 2.9723991507431 0.0261039646866746 0.0344262939036743 nonsignificant ENSG00000118217 ENST00000367942 3_prime_UTR_variant 4115 - - - - rs1484454870 MODIFIER ATF6 HGNC 791 YES CCDS1235.1 ENSP00000356919 NM_007348.3 1 - - - - - - - - - -
chr1:161930730 chr1 161930730 1 A 464 0 0 464 0 100 429 0 0 429 0 100 1 1 nonsignificant ENSG00000118217 ENST00000367942 3_prime_UTR_variant 4366 - - - - rs2499853 MODIFIER ATF6 HGNC 791 YES CCDS1235.1 ENSP00000356919 NM_007348.3 1 - - - - - - - - - -
chr1:161931167 chr1 161931167 1 A 417 0 0 417 0 100 288 0 0 288 0 100 1 1 nonsignificant ENSG00000118217 ENST00000367942 3_prime_UTR_variant 4803 - - - - rs2499852 MODIFIER ATF6 HGNC 791 YES CCDS1235.1 ENSP00000356919 NM_007348.3 1 - - - - - - - - - -
chr1:161931802 chr1 161931802 1 A 321 0 0 321 0 100 397 0 0 397 0 100 1 1 nonsignificant ENSG00000118217 ENST00000367942 3_prime_UTR_variant 5438 - - - - rs2499848 MODIFIER ATF6 HGNC 791 YES CCDS1235.1 ENSP00000356919 NM_007348.3 1 - - - - - - - - - -
chr1:161933316 chr1 161933316 1 A 320 320 0 0 0 0 232 223 0 9 0 3.87931034482759 0.000456928630286051 0.000708112249535361 significant ENSG00000118217 ENST00000367942 3_prime_UTR_variant 6952 - - - - - MODIFIER ATF6 HGNC 791 YES CCDS1235.1 ENSP00000356919 NM_007348.3 1 - - - - - - - - - -
chr1:162493123 chr1 162493123 1 A 703 336 0 367 0 52.2048364153627 626 338 0 288 0 46.0063897763578 0.196127133128844 0.241744889697263 nonsignificant ENSG00000152332 ENST00000489294 3_prime_UTR_variant 2201 - - - - rs2236581,COSV56419329 MODIFIER UHMK1 HGNC 19683 YES CCDS1239.1 ENSP00000420270 NM_175866.4 - - 0,1 0,1 - - - - - - -
chr1:162493312 chr1 162493312 1 A 489 487 0 2 0 0.408997955010225 403 394 0 9 0 2.23325062034739 0.0280857581511854 0.0369446451101148 nonsignificant ENSG00000152332 ENST00000489294 3_prime_UTR_variant 2390 - - - - - MODIFIER UHMK1 HGNC 19683 YES CCDS1239.1 ENSP00000420270 NM_175866.4 - - - - - - - - - - -
chr1:162494814 chr1 162494814 1 A 1471 1471 0 0 0 0 1371 1330 0 41 0 2.99051787016776 1.4422552852171e-13 3.908777234596e-13 significant ENSG00000152332 ENST00000489294 3_prime_UTR_variant 3892 - - - - - MODIFIER UHMK1 HGNC 19683 YES CCDS1239.1 ENSP00000420270 NM_175866.4 - - - - - - - - - - -
chr1:162498092 chr1 162498092 1 A 1297 1288 0 9 0 0.693909020817271 1281 1220 0 61 0 4.76190476190476 9.72461887011243e-11 2.30760759403908e-10 significant ENSG00000152332 ENST00000489294 3_prime_UTR_variant 7170 - - - - rs940473641 MODIFIER UHMK1 HGNC 19683 YES CCDS1239.1 ENSP00000420270 NM_175866.4 - - - - - - - - - - -
chr1:162498946 chr1 162498946 1 A 898 415 0 483 0 53.7861915367483 852 422 0 430 0 50.4694835680751 0.43797284635884 0.521007282213812 nonsignificant ENSG00000152332 ENST00000489294 3_prime_UTR_variant 8024 - - - - rs1045901 MODIFIER UHMK1 HGNC 19683 YES CCDS1239.1 ENSP00000420270 NM_175866.4 - - - - - - - - - - -
chr1:16256825 chr1 16256825 1 A 823 413 0 410 0 49.8177399756987 671 389 0 282 0 42.026825633383 0.0706500938531302 0.0899197543095199 nonsignificant ENSG00000065526 ENST00000375759 missense_variant 4294 4090 1364 S/G Agc/Ggc rs749053129 MODERATE SPEN HGNC 17575 YES CCDS164.1 ENSP00000364912 NM_015001.2 1 - - - - - - - - - -
chr1:16259218 chr1 16259218 1 A 999 998 0 0 1 0 788 772 0 16 0 2.03045685279188 2.24860127890704e-06 4.14923283746892e-06 significant ENSG00000065526 ENST00000375759 synonymous_variant 6687 6483 2161 E gaA/gaG - LOW SPEN HGNC 17575 YES CCDS164.1 ENSP00000364912 NM_015001.2 1 - - - - - - - - - -
chr1:16259813 chr1 16259813 1 A 1421 2 0 1419 0 99.8592540464462 1234 1 0 1233 0 99.9189627228525 1 1 nonsignificant ENSG00000065526 ENST00000375759 missense_variant 7282 7078 2360 N/D Aac/Gac rs848210,COSV65359302 MODERATE SPEN HGNC 17575 YES CCDS164.1 ENSP00000364912 NM_015001.2 1 - 0,1 0,1 31358993 - - - - - -
chr1:16266758 chr1 16266758 1 A 1070 1069 0 1 0 0.0934579439252336 965 942 0 23 0 2.38341968911917 6.65504586731033e-07 1.27199690970695e-06 significant ENSG00000065526 ENST00000375759 3_prime_UTR_variant 12035 - - - - - MODIFIER SPEN HGNC 17575 YES CCDS164.1 ENSP00000364912 NM_015001.2 1 - - - - - - - - - -
chr1:16267104 chr1 16267104 0 A 219 219 0 0 0 0 124 120 0 4 0 3.2258064516129 0.0179684715980667 0.0239747242947546 nonsignificant ENSG00000065526 ENST00000375759 downstream_gene_variant - - - - - - MODIFIER SPEN HGNC 17575 YES CCDS164.1 ENSP00000364912 NM_015001.2 1 - - - - - - - - - -
chr1:16267114 chr1 16267114 0 A 108 108 0 0 0 0 119 116 0 3 0 2.52100840336134 0.249515853426998 0.304495941043299 nonsignificant ENSG00000065526 ENST00000375759 downstream_gene_variant - - - - - - MODIFIER SPEN HGNC 17575 YES CCDS164.1 ENSP00000364912 NM_015001.2 1 - - - - - - - - - -
chr1:16268606 chr1 16268606 0 A 1587 1582 0 5 0 0.315059861373661 1762 1695 0 67 0 3.80249716231555 1.52284024364236e-13 4.12082474395535e-13 significant ENSG00000116809 ENST00000375743 missense_variant 2503 2270 757 F/S tTt/tCt - MODERATE ZBTB17 HGNC 12936 YES CCDS165.1 ENSP00000364895 NM_003443.2,NM_001287604.1 - - - - - - - - - - -
chr1:16270338 chr1 16270338 0 A 2594 2590 0 4 0 0.15420200462606 2707 2648 0 59 0 2.17953454008127 4.05374797080482e-13 1.07756451210328e-12 significant ENSG00000116809 ENST00000375743 missense_variant 1657 1424 475 M/T aTg/aCg - MODERATE ZBTB17 HGNC 12936 YES CCDS165.1 ENSP00000364895 NM_003443.2,NM_001287604.1 - - - - - - - - - - -
chr1:162769613 chr1 162769613 1 A 4132 4129 0 3 0 0.0726040658276864 4056 3689 0 367 0 9.04832347140039 5.61741923720591e-103 9.68806779419774e-102 significant ENSG00000132196 ENST00000254521 synonymous_variant 583 528 176 K aaA/aaG - LOW HSD17B7 HGNC 5215 YES CCDS1242.1 ENSP00000254521 NM_016371.2 - - - - - - - - - - -
chr1:1635726 chr1 1635726 0 A 1757 1757 0 0 0 0 2534 2473 0 61 0 2.40726124704025 1.95696988976454e-14 5.50145972708241e-14 significant ENSG00000008128 ENST00000404249 missense_variant 1702 1622 541 I/T aTc/aCc - MODERATE CDK11A HGNC 1730 YES CCDS44042.1 ENSP00000384442 NM_024011.2,NM_033486.1 - - - - - - - - - - -
chr1:1639676 chr1 1639676 0 A 177 177 0 0 0 0 109 105 0 4 0 3.6697247706422 0.0223070378896129 0.0295727527946518 nonsignificant ENSG00000008128 ENST00000404249 missense_variant 1092 1012 338 C/R Tgt/Cgt - MODERATE CDK11A HGNC 1730 YES CCDS44042.1 ENSP00000384442 NM_024011.2,NM_033486.1 - - - - - - - - - - -
chr1:16455992 chr1 16455992 0 A 624 624 0 0 0 0 717 698 0 19 0 2.64993026499303 1.54186925172519e-05 2.68137497259832e-05 significant ENSG00000142627 ENST00000358432 missense_variant 2917 2762 921 F/S tTt/tCt - MODERATE EPHA2 HGNC 3386 YES CCDS169.1 ENSP00000351209 NM_004431.3 1 - - - - - - - - - -
chr1:1647814 chr1 1647814 0 A 5576 2020 0 3556 0 63.7733142037303 5639 1963 0 3676 0 65.1888632736301 0.469137882840498 0.555730628586725 nonsignificant ENSG00000008128 ENST00000404249 synonymous_variant 539 459 153 D gaT/gaC COSV62264481 LOW CDK11A HGNC 1730 YES CCDS44042.1 ENSP00000384442 NM_024011.2,NM_033486.1 - - 1 1 - - - - - - -
chr1:1647871 chr1 1647871 0 A 4190 2186 0 2004 0 47.8281622911695 5455 2861 0 2594 0 47.5527039413382 0.885027526624755 0.985817409271904 nonsignificant ENSG00000008128 ENST00000404249 synonymous_variant 482 402 134 R cgT/cgC COSV62264925 LOW CDK11A HGNC 1730 YES CCDS44042.1 ENSP00000384442 NM_024011.2,NM_033486.1 - - 1 1 - - - - - - -
chr1:16524869 chr1 16524869 0 A 498 269 0 229 0 45.9839357429719 479 282 0 197 0 41.1273486430063 0.352798191143499 0.42382491217918 nonsignificant ENSG00000142632 ENST00000270747 3_prime_UTR_variant 2759 - - - - COSV54615714 MODIFIER ARHGEF19 HGNC 26604 YES CCDS170.1 ENSP00000270747 NM_153213.3 - - 1 1 - - - - - - -
chr1:16525117 chr1 16525117 0 A 481 480 0 1 0 0.207900207900208 497 469 0 28 0 5.63380281690141 1.3619426360048e-07 2.72301403142931e-07 significant ENSG00000142632 ENST00000270747 missense_variant 2511 2374 792 C/R Tgt/Cgt - MODERATE ARHGEF19 HGNC 26604 YES CCDS170.1 ENSP00000270747 NM_153213.3 - - - - - - - - - - -
chr1:16529066 chr1 16529066 0 A 343 338 0 5 0 1.45772594752187 302 249 0 53 0 17.5496688741722 6.86407427391092e-12 1.71977861628966e-11 significant ENSG00000142632 ENST00000270747 synonymous_variant 2048 1911 637 L ctT/ctC - LOW ARHGEF19 HGNC 26604 YES CCDS170.1 ENSP00000270747 NM_153213.3 - - - - - - - - - - -
chr1:16531583 chr1 16531583 0 A 409 409 0 0 0 0 389 381 0 8 0 2.05655526992288 0.00334158740309672 0.00479226634351522 significant ENSG00000142632 ENST00000270747 missense_variant,splice_region_variant 1882 1745 582 M/T aTg/aCg - MODERATE ARHGEF19 HGNC 26604 YES CCDS170.1 ENSP00000270747 NM_153213.3 - - - - - - - - - - -
chr1:16531910 chr1 16531910 0 A 494 493 0 1 0 0.202429149797571 545 512 0 33 0 6.05504587155963 1.65715655622423e-08 3.49117411399276e-08 significant ENSG00000142632 ENST00000270747 missense_variant 1729 1592 531 M/T aTg/aCg - MODERATE ARHGEF19 HGNC 26604 YES CCDS170.1 ENSP00000270747 NM_153213.3 - - - - - - - - - - -
chr1:16532046 chr1 16532046 0 A 404 391 0 13 0 3.21782178217822 435 281 0 154 0 35.4022988505747 8.77802983145409e-26 3.72367970334749e-25 significant ENSG00000142632 ENST00000270747 missense_variant 1705 1568 523 M/T aTg/aCg - MODERATE ARHGEF19 HGNC 26604 YES CCDS170.1 ENSP00000270747 NM_153213.3 - - - - - - - - - - -
chr1:16532077 chr1 16532077 0 A 412 412 0 0 0 0 409 400 0 9 0 2.20048899755501 0.00374593597806877 0.00534097319481038 significant ENSG00000142632 ENST00000270747 missense_variant 1674 1537 513 F/L Ttc/Ctc - MODERATE ARHGEF19 HGNC 26604 YES CCDS170.1 ENSP00000270747 NM_153213.3 - - - - - - - - - - -
chr1:165619176 chr1 165619176 1 A 3981 3965 0 16 0 0.401909068073348 3064 2856 0 208 0 6.78851174934726 2.49460588251502e-54 2.12961362273945e-53 significant ENSG00000143198 ENST00000367889 missense_variant 532 92 31 K/R aAg/aGg - MODERATE MGST3 HGNC 7064 YES CCDS1249.1 ENSP00000356864 NM_004528.3 - - - - - - - - - - -
chr1:165636550 chr1 165636550 0 A 5837 5832 0 5 0 0.0856604420078808 5524 5399 0 125 0 2.26285300506879 1.60063054857743e-32 8.27497458205009e-32 significant ENSG00000143149 ENST00000354775 missense_variant 1650 1345 449 S/P Tcc/Ccc - MODERATE ALDH9A1 HGNC 412 YES CCDS1250.2 ENSP00000346827 NM_000696.3 - - - - - - - - - - -
chr1:165667512 chr1 165667512 0 A 184 63 0 121 0 65.7608695652174 183 61 0 122 0 66.6666666666667 1 1 nonsignificant ENSG00000143149 ENST00000354775 intron_variant - - - - - COSV61340128 MODIFIER ALDH9A1 HGNC 412 YES CCDS1250.2 ENSP00000346827 NM_000696.3 - - 1 1 - - - - - - -
chr1:165697169 chr1 165697169 0 A 6014 5997 0 17 0 0.282673761223811 5834 5647 0 187 0 3.20534796023312 3.19207046583075e-38 1.90839001346128e-37 significant ENSG00000143183 ENST00000367881 3_prime_UTR_variant 1087 - - - - - MODIFIER TMCO1 HGNC 18188 YES CCDS1251.2 ENSP00000356856 - 1 - - - - - - - - - -
chr1:165712514 chr1 165712514 0 A 11099 11089 0 10 0 0.0900982070456798 10601 10360 0 241 0 2.27337043675125 1.6006881657057e-60 1.51448898126928e-59 significant ENSG00000143183 ENST00000367881 missense_variant 787 511 171 S/P Tcc/Ccc - MODERATE TMCO1 HGNC 18188 YES CCDS1251.2 ENSP00000356856 - 1 - - - - - - - - - -
chr1:16574316 chr1 16574316 0 A 834 435 0 399 0 47.841726618705 862 453 0 409 0 47.4477958236659 0.931898814194027 1 nonsignificant ENSG00000037637 ENST00000375592 3_prime_UTR_variant 5220 - - - - - MODIFIER FBXO42 HGNC 29249 YES CCDS30613.1 ENSP00000364742 NM_018994.1 - - - - - - - - - - -
chr1:16575383 chr1 16575383 0 A 795 791 0 4 0 0.50314465408805 817 787 0 30 0 3.67197062423501 6.54911344153141e-06 1.17121248646981e-05 significant ENSG00000037637 ENST00000375592 3_prime_UTR_variant 4153 - - - - - MODIFIER FBXO42 HGNC 29249 YES CCDS30613.1 ENSP00000364742 NM_018994.1 - - - - - - - - - - -
chr1:16577042 chr1 16577042 0 A 636 636 0 0 0 0 700 685 0 15 0 2.14285714285714 7.80604289626398e-05 0.000128444680098865 significant ENSG00000037637 ENST00000375592 3_prime_UTR_variant 2494 - - - - - MODIFIER FBXO42 HGNC 29249 YES CCDS30613.1 ENSP00000364742 NM_018994.1 - - - - - - - - - - -
chr1:16577636 chr1 16577636 0 A 2820 2818 0 2 0 0.0709219858156028 2292 2077 0 215 0 9.3804537521815 1.74791289708375e-69 1.92133809621214e-68 significant ENSG00000037637 ENST00000375592 synonymous_variant 1900 1683 561 D gaT/gaC - LOW FBXO42 HGNC 29249 YES CCDS30613.1 ENSP00000364742 NM_018994.1 - - - - - - - - - - -
chr1:16577932 chr1 16577932 0 A 4036 4034 0 2 0 0.0495540138751239 3964 3570 0 394 0 9.93945509586276 2.60720156755717e-112 4.98219924550377e-111 significant ENSG00000037637 ENST00000375592 synonymous_variant 1604 1387 463 L Tta/Cta - LOW FBXO42 HGNC 29249 YES CCDS30613.1 ENSP00000364742 NM_018994.1 - - - - - - - - - - -
chr1:165865492 chr1 165865492 1 A 7252 7240 0 12 0 0.165471594043023 6842 6534 0 308 0 4.5016077170418 4.47676862381104e-78 5.60922158660048e-77 significant ENSG00000143179 ENST00000367879 missense_variant 725 422 141 Y/C tAc/tGc - MODERATE UCK2 HGNC 12562 YES CCDS1252.1 ENSP00000356853 NM_012474.4 - - - - - - - - - - -
chr1:165877087 chr1 165877087 1 A 4596 4559 0 37 0 0.805047867711053 4464 3677 0 787 0 17.6299283154122 2.62624691357127e-176 9.65669273618904e-175 significant ENSG00000143179 ENST00000367879 3_prime_UTR_variant 1116 - - - - rs775209035 MODIFIER UCK2 HGNC 12562 YES CCDS1252.1 ENSP00000356853 NM_012474.4 - - - - - - - - - - -
chr1:165879160 chr1 165879160 1 A 2207 2204 0 3 0 0.135931128228364 1992 1940 0 52 0 2.61044176706827 8.87310401402015e-14 2.43124432895356e-13 significant ENSG00000143179 ENST00000367879 downstream_gene_variant - - - - - - MODIFIER UCK2 HGNC 12562 YES CCDS1252.1 ENSP00000356853 NM_012474.4 - - - - - - - - - - -
chr1:165879416 chr1 165879416 1 A 2689 2688 0 1 0 0.0371885459278542 2374 2166 0 208 0 8.76158382476832 4.34795617815985e-65 4.44255936561782e-64 significant ENSG00000143179 ENST00000367879 downstream_gene_variant - - - - - - MODIFIER UCK2 HGNC 12562 YES CCDS1252.1 ENSP00000356853 NM_012474.4 - - - - - - - - - - -
chr1:165880031 chr1 165880031 1 A 2757 0 0 2757 0 100 2659 0 0 2659 0 100 1 1 nonsignificant ENSG00000143179 ENST00000367879 downstream_gene_variant - - - - - rs512542 MODIFIER UCK2 HGNC 12562 YES CCDS1252.1 ENSP00000356853 NM_012474.4 - - - - - - - - - - -
chr1:165880715 chr1 165880715 1 A 1750 1744 0 5 1 0.285714285714286 1621 1552 0 69 0 4.25663170882171 2.64601910740424e-16 8.04908310502583e-16 significant ENSG00000143179 ENST00000367879 downstream_gene_variant - - - - - - MODIFIER UCK2 HGNC 12562 YES CCDS1252.1 ENSP00000356853 NM_012474.4 - - - - - - - - - - -
chr1:1660344 chr1 1660344 0 A 760 750 0 10 0 1.31578947368421 732 715 0 17 0 2.3224043715847 0.1761145608627 0.217640210987914 nonsignificant ENSG00000008128 ENST00000404249 upstream_gene_variant - - - - - - MODIFIER CDK11A HGNC 1730 YES CCDS44042.1 ENSP00000384442 NM_024011.2,NM_033486.1 - - - - - - - - - - -
chr1:166036483 chr1 166036483 0 A 120 58 0 62 0 51.6666666666667 150 64 0 86 0 57.3333333333333 0.680037798549053 0.782427324745841 nonsignificant ENSG00000188859 ENST00000338353 downstream_gene_variant - - - - - - MODIFIER FAM78B HGNC 13495 YES CCDS30931.1 ENSP00000339681 - - - - - - - - - - - -
chr1:166038842 chr1 166038842 0 A 631 0 0 631 0 100 623 0 0 623 0 100 1 1 nonsignificant ENSG00000188859 ENST00000338353 downstream_gene_variant - - - - - - MODIFIER FAM78B HGNC 13495 YES CCDS30931.1 ENSP00000339681 - - - - - - - - - - - -
chr1:1660726 chr1 1660726 0 A 690 610 0 80 0 11.5942028985507 666 578 0 88 0 13.2132132132132 0.461792249102038 0.547513347734087 nonsignificant ENSG00000008128 ENST00000404249 upstream_gene_variant - - - - - - MODIFIER CDK11A HGNC 1730 YES CCDS44042.1 ENSP00000384442 NM_024011.2,NM_033486.1 - - - - - - - - - - -
chr1:1660735 chr1 1660735 0 A 556 498 0 58 0 10.431654676259 701 616 0 85 0 12.1255349500713 0.424346182190774 0.505673957163494 nonsignificant ENSG00000008128 ENST00000404249 upstream_gene_variant - - - - - - MODIFIER CDK11A HGNC 1730 YES CCDS44042.1 ENSP00000384442 NM_024011.2,NM_033486.1 - - - - - - - - - - -
chr1:16643118 chr1 16643118 0 A 253 253 0 0 0 0 263 250 0 13 0 4.94296577946768 0.000242926781752217 0.000384973940501866 significant ENSG00000037637 ENST00000375592 intron_variant - - - - - - MODIFIER FBXO42 HGNC 29249 YES CCDS30613.1 ENSP00000364742 NM_018994.1 - - - - - - - - - - -
chr1:166818566 chr1 166818566 1 A 3656 0 0 3656 0 100 3586 1 0 3585 0 99.9721137757948 1 1 nonsignificant ENSG00000143157 ENST00000367875 synonymous_variant 1110 750 250 A gcA/gcG rs2075946,COSV63312389 LOW POGK HGNC 18800 YES CCDS1254.1 ENSP00000356849 - - - 0,1 0,1 - - - - - - -
chr1:166819852 chr1 166819852 1 A 285 283 0 2 0 0.701754385964912 196 187 0 9 0 4.59183673469388 0.0100274084689576 0.0137155834098375 nonsignificant ENSG00000143157 ENST00000367875 3_prime_UTR_variant 2396 - - - - - MODIFIER POGK HGNC 18800 YES CCDS1254.1 ENSP00000356849 - - - - - - - - - - - -
chr1:166822566 chr1 166822566 1 A 1304 0 0 1304 0 100 1199 0 0 1199 0 100 1 1 nonsignificant ENSG00000143157 ENST00000367875 3_prime_UTR_variant 5110 - - - - rs2232526 MODIFIER POGK HGNC 18800 YES CCDS1254.1 ENSP00000356849 - - - - - - - - - - - -
chr1:166822601 chr1 166822601 1 A 2315 2293 0 22 0 0.950323974082073 2138 1829 0 309 0 14.4527595884004 4.65241525152654e-67 4.90141530375243e-66 significant ENSG00000143157 ENST00000367875 3_prime_UTR_variant 5145 - - - - - MODIFIER POGK HGNC 18800 YES CCDS1254.1 ENSP00000356849 - - - - - - - - - - - -
chr1:166823162 chr1 166823162 1 A 2738 2733 0 5 0 0.182615047479912 1769 1715 0 54 0 3.05257207461843 8.01687063926008e-17 2.49150982445859e-16 significant ENSG00000143157 ENST00000367875 3_prime_UTR_variant 5706 - - - - - MODIFIER POGK HGNC 18800 YES CCDS1254.1 ENSP00000356849 - - - - - - - - - - - -
chr1:16723333 chr1 16723333 1 A 13081 12884 0 197 0 1.50600107025457 13216 11062 0 2154 0 16.2984261501211 0 0 significant ENSG00000055070 ENST00000401088 3_prime_UTR_variant 2332 - - - - - MODIFIER SZRD1 HGNC 30232 YES CCDS44065.1 ENSP00000383866 NM_001114600.2,NM_001271869.1 - - - - - - - - - - -
chr1:16723584 chr1 16723584 1 A 8596 8584 0 12 0 0.139599813866915 8281 8057 0 224 0 2.70498732037194 5.51624412451502e-53 4.56774892488911e-52 significant ENSG00000055070 ENST00000401088 3_prime_UTR_variant 2583 - - - - - MODIFIER SZRD1 HGNC 30232 YES CCDS44065.1 ENSP00000383866 NM_001114600.2,NM_001271869.1 - - - - - - - - - - -
chr1:167389530 chr1 167389530 1 A 254 254 0 0 0 0 164 151 0 13 0 7.92682926829268 7.22370542244166e-06 1.28644750967546e-05 significant ENSG00000143190 ENST00000367866 3_prime_UTR_variant 6853 - - - - - MODIFIER POU2F1 HGNC 9212 YES CCDS1259.2 ENSP00000356840 NM_002697.3,NM_001198786.1 - - - - - - - - - - -
chr1:167393637 chr1 167393637 1 A 619 619 0 0 0 0 506 495 0 11 0 2.17391304347826 0.000163609481502032 0.000262816007376544 significant ENSG00000143190 ENST00000367866 3_prime_UTR_variant 10960 - - - - - MODIFIER POU2F1 HGNC 9212 YES CCDS1259.2 ENSP00000356840 NM_002697.3,NM_001198786.1 - - - - - - - - - - -
chr1:167394042 chr1 167394042 1 A 696 696 0 0 0 0 587 575 0 12 0 2.0442930153322 9.0348935141943e-05 0.000147980971038064 significant ENSG00000143190 ENST00000367866 3_prime_UTR_variant 11365 - - - - - MODIFIER POU2F1 HGNC 9212 YES CCDS1259.2 ENSP00000356840 NM_002697.3,NM_001198786.1 - - - - - - - - - - -
chr1:167394442 chr1 167394442 1 A 390 389 0 1 0 0.256410256410256 362 352 0 10 0 2.76243093922652 0.0050105425787821 0.00705660402536232 significant ENSG00000143190 ENST00000367866 3_prime_UTR_variant 11765 - - - - - MODIFIER POU2F1 HGNC 9212 YES CCDS1259.2 ENSP00000356840 NM_002697.3,NM_001198786.1 - - - - - - - - - - -
chr1:167510584 chr1 167510584 0 A 4525 4515 0 10 0 0.220994475138122 3956 3613 0 343 0 8.67037411526795 7.91214343903254e-95 1.23851242513381e-93 significant ENSG00000143162 ENST00000370509 3_prime_UTR_variant 1640 - - - - - MODIFIER CREG1 HGNC 2351 YES CCDS1262.1 ENSP00000359540 NM_003851.2 - - - - - - - - - - -
chr1:167510591 chr1 167510591 0 A 4493 4489 0 4 0 0.0890273759180948 3914 3834 0 80 0 2.04394481349004 1.02021030958258e-21 3.79596505267837e-21 significant ENSG00000143162 ENST00000370509 3_prime_UTR_variant 1633 - - - - - MODIFIER CREG1 HGNC 2351 YES CCDS1262.1 ENSP00000359540 NM_003851.2 - - - - - - - - - - -
chr1:167510837 chr1 167510837 0 A 1975 0 0 1975 0 100 1716 0 0 1716 0 100 1 1 nonsignificant ENSG00000143162 ENST00000370509 3_prime_UTR_variant 1387 - - - - - MODIFIER CREG1 HGNC 2351 YES CCDS1262.1 ENSP00000359540 NM_003851.2 - - - - - - - - - - -
chr1:167758097 chr1 167758097 1 A 1232 1231 0 1 0 0.0811688311688312 1040 976 0 64 0 6.15384615384615 1.89715888568606e-20 6.74484103835479e-20 significant ENSG00000197965 ENST00000359523 3_prime_UTR_variant 1951 - - - - - MODIFIER MPZL1 HGNC 7226 YES CCDS1264.1 ENSP00000352513 NM_024569.4,NM_003953.5 - - - - - - - - - - -
chr1:167758213 chr1 167758213 1 A 1256 1256 0 0 0 0 1156 1130 0 26 0 2.24913494809689 5.79421234585554e-09 1.25392675085837e-08 significant ENSG00000197965 ENST00000359523 3_prime_UTR_variant 2067 - - - - - MODIFIER MPZL1 HGNC 7226 YES CCDS1264.1 ENSP00000352513 NM_024569.4,NM_003953.5 - - - - - - - - - - -
chr1:167758901 chr1 167758901 1 A 1325 0 0 1325 0 100 1175 0 0 1175 0 100 1 1 nonsignificant ENSG00000197965 ENST00000359523 3_prime_UTR_variant 2755 - - - - rs3088322 MODIFIER MPZL1 HGNC 7226 YES CCDS1264.1 ENSP00000352513 NM_024569.4,NM_003953.5 - - - - - - - - - - -
chr1:16782303 chr1 16782303 1 A 244 244 0 0 0 0 198 193 0 5 0 2.52525252525253 0.018799116865243 0.0250414527774978 nonsignificant ENSG00000157191 ENST00000443980 intron_variant - - - - - rs1425865231 MODIFIER NECAP2 HGNC 25528 YES CCDS44066.1 ENSP00000391942 NM_001145277.1 - - - - - - - - - - -
chr1:16785448 chr1 16785448 1 A 5156 5152 0 4 0 0.0775795190069822 4788 4673 0 115 0 2.40183792815372 4.68816993755993e-31 2.31763676930797e-30 significant ENSG00000157191 ENST00000443980 missense_variant 805 779 260 K/R aAg/aGg - MODERATE NECAP2 HGNC 25528 YES CCDS44066.1 ENSP00000391942 NM_001145277.1 - - - - - - - - - - -
chr1:167905134 chr1 167905134 0 A 3365 3360 0 5 0 0.148588410104012 3655 3146 0 509 0 13.9261285909713 2.59197674193001e-128 5.9713115293816e-127 significant ENSG00000143158 ENST00000367846 5_prime_UTR_variant 145 - - - - - MODIFIER MPC2 HGNC 24515 YES CCDS1266.1 ENSP00000356820 NM_015415.3 - - - - - - - - - - -
chr1:167944117 chr1 167944117 1 A 670 669 0 1 0 0.149253731343284 632 616 0 16 0 2.53164556962025 0.000105975455710747 0.000172790609418479 significant ENSG00000143164 ENST00000367840 missense_variant 396 302 101 K/R aAg/aGg - MODERATE DCAF6 HGNC 30002 YES CCDS55657.1 ENSP00000356814 NM_001198956.1 - - - - - - - - - - -
chr1:167944196 chr1 167944196 1 A 821 815 0 6 0 0.730816077953715 746 629 0 117 0 15.6836461126005 1.190475570061e-28 5.49235481552336e-28 significant ENSG00000143164 ENST00000367840 synonymous_variant 475 381 127 Q caA/caG - LOW DCAF6 HGNC 30002 YES CCDS55657.1 ENSP00000356814 NM_001198956.1 - - - - - - - - - - -
chr1:167962523 chr1 167962523 1 A 881 878 0 3 0 0.340522133938706 732 661 0 71 0 9.69945355191257 2.62856505197225e-20 9.28647404508007e-20 significant ENSG00000143164 ENST00000367840 missense_variant 842 748 250 N/D Aat/Gat - MODERATE DCAF6 HGNC 30002 YES CCDS55657.1 ENSP00000356814 NM_001198956.1 - - - - - - - - - - -
chr1:168148386 chr1 168148386 1 A 7117 7061 0 56 0 0.786848391176057 7238 6422 0 816 0 11.2738325504283 3.07181300927181e-163 1.00356594817429e-161 significant ENSG00000143155 ENST00000367833 missense_variant 216 71 24 K/R aAg/aGg - MODERATE TIPRL HGNC 30231 YES CCDS1270.1 ENSP00000356807 NM_152902.3 - - - - - - - - - - -
chr1:168165848 chr1 168165848 1 A 6065 6049 0 16 0 0.263808738664468 7384 6881 0 503 0 6.81202600216685 5.22634387158201e-104 9.09726650765657e-103 significant ENSG00000143155 ENST00000367833 missense_variant 725 580 194 I/V Atc/Gtc - MODERATE TIPRL HGNC 30231 YES CCDS1270.1 ENSP00000356807 NM_152902.3 - - - - - - - - - - -
chr1:168168187 chr1 168168187 1 A 7707 7683 0 24 0 0.311405216037369 5473 4990 0 483 0 8.82514160423899 6.2278929555663e-145 1.7242559148339e-143 significant ENSG00000143155 ENST00000367833 missense_variant 788 643 215 T/A Acg/Gcg - MODERATE TIPRL HGNC 30231 YES CCDS1270.1 ENSP00000356807 NM_152902.3 - - - - - - - - - - -
chr1:168170099 chr1 168170099 1 A 1223 1219 0 4 0 0.327064595257563 1099 1013 0 86 0 7.8252957233849 2.13866958334222e-22 8.14274996072459e-22 significant ENSG00000143155 ENST00000367833 downstream_gene_variant - - - - - - MODIFIER TIPRL HGNC 30231 YES CCDS1270.1 ENSP00000356807 NM_152902.3 - - - - - - - - - - -
chr1:168211823 chr1 168211823 1 A 459 459 0 0 0 0 355 340 0 15 0 4.22535211267606 4.73315381403398e-06 8.54056601674014e-06 significant ENSG00000213064 ENST00000271375 3_prime_UTR_variant 600 - - - - rs1042154772 MODIFIER SFT2D2 HGNC 25140 YES CCDS1271.1 ENSP00000271375 NM_199344.2 - - - - - - - - - - -
chr1:168211846 chr1 168211846 1 A 598 592 0 6 0 1.00334448160535 522 496 0 26 0 4.98084291187739 0.000102085808814474 0.000166661155899149 significant ENSG00000213064 ENST00000271375 3_prime_UTR_variant 623 - - - - rs959361316 MODIFIER SFT2D2 HGNC 25140 YES CCDS1271.1 ENSP00000271375 NM_199344.2 - - - - - - - - - - -
chr1:168212709 chr1 168212709 1 A 190 0 0 190 0 100 112 0 0 112 0 100 1 1 nonsignificant ENSG00000213064 ENST00000271375 3_prime_UTR_variant 1486 - - - - rs2280988 MODIFIER SFT2D2 HGNC 25140 YES CCDS1271.1 ENSP00000271375 NM_199344.2 - - - - - - - - - - -
chr1:168218522 chr1 168218522 1 A 334 333 0 1 0 0.29940119760479 300 271 0 29 0 9.66666666666667 1.27919143522844e-08 2.71729163884162e-08 significant ENSG00000213064 ENST00000271375 3_prime_UTR_variant 7299 - - - - - MODIFIER SFT2D2 HGNC 25140 YES CCDS1271.1 ENSP00000271375 NM_199344.2 - - - - - - - - - - -
chr1:168220052 chr1 168220052 1 A 479 0 0 479 0 100 562 0 0 562 0 100 1 1 nonsignificant ENSG00000213064 ENST00000271375 3_prime_UTR_variant 8829 - - - - rs11800493 MODIFIER SFT2D2 HGNC 25140 YES CCDS1271.1 ENSP00000271375 NM_199344.2 - - - - - - - - - - -
chr1:168220427 chr1 168220427 1 A 309 306 0 3 0 0.970873786407767 381 372 0 9 0 2.36220472440945 0.243343086576752 0.297763949987709 nonsignificant ENSG00000213064 ENST00000271375 3_prime_UTR_variant 9204 - - - - rs886830815 MODIFIER SFT2D2 HGNC 25140 YES CCDS1271.1 ENSP00000271375 NM_199344.2 - - - - - - - - - - -
chr1:168220489 chr1 168220489 1 A 368 365 0 3 0 0.815217391304348 407 395 0 12 0 2.94840294840295 0.0383682476480115 0.0498734028692659 nonsignificant ENSG00000213064 ENST00000271375 3_prime_UTR_variant 9266 - - - - - MODIFIER SFT2D2 HGNC 25140 YES CCDS1271.1 ENSP00000271375 NM_199344.2 - - - - - - - - - - -
chr1:168510191 chr1 168510191 0 A 250 250 0 0 0 0 391 368 0 23 0 5.88235294117647 2.44588056737781e-05 4.19717999510556e-05 significant ENSG00000143185 ENST00000367819 missense_variant 377 344 115 L/S tTg/tCg - MODERATE XCL2 HGNC 10646 YES CCDS1273.1 ENSP00000356793 NM_003175.3 - - - - - - - - - - -
chr1:168545935 chr1 168545935 1 A 370 369 0 1 0 0.27027027027027 495 429 0 66 0 13.3333333333333 1.92912803540808e-14 5.42481680575765e-14 significant ENSG00000143184 ENST00000367818 splice_region_variant,synonymous_variant 225 60 20 E gaA/gaG - LOW XCL1 HGNC 10645 YES CCDS1274.1 ENSP00000356792 NM_002995.2 - - - - - - - - - - -
chr1:1686817 chr1 1686817 0 A 3888 3887 0 1 0 0.0257201646090535 3017 2949 0 68 0 2.25389459728207 2.11914700294491e-23 8.33465968202422e-23 significant ENSG00000008130 ENST00000344463 synonymous_variant 1341 1119 373 I atT/atC - LOW NADK HGNC 29831 YES CCDS55562.1 ENSP00000340925 - - - - - - - - - - - -
chr1:1688264 chr1 1688264 0 A 407 406 0 1 0 0.245700245700246 349 338 0 11 0 3.15186246418338 0.00199986735673412 0.00291775253514389 significant ENSG00000008130 ENST00000344463 intron_variant - - - - - - MODIFIER NADK HGNC 29831 YES CCDS55562.1 ENSP00000340925 - - - - - - - - - - - -
chr1:16889358 chr1 16889358 0 A 199 194 0 5 0 2.51256281407035 202 139 0 63 0 31.1881188118812 3.68618141366302e-12 9.35986612970997e-12 significant ENSG00000219481 ENST00000430580 3_prime_UTR_variant 5388 - - - - - MODIFIER NBPF1 HGNC 26088 YES - ENSP00000474456 NM_017940.4 - - - - - - - - - - -
chr1:16889413 chr1 16889413 0 A 331 322 0 9 0 2.7190332326284 292 216 0 76 0 26.027397260274 7.95131069240874e-15 2.27738945592878e-14 significant ENSG00000219481 ENST00000430580 3_prime_UTR_variant 5333 - - - - - MODIFIER NBPF1 HGNC 26088 YES - ENSP00000474456 NM_017940.4 - - - - - - - - - - -
chr1:16889687 chr1 16889687 0 A 192 189 0 3 0 1.5625 170 163 0 7 0 4.11764705882353 0.202904020366673 0.249791552754787 nonsignificant ENSG00000219481 ENST00000430580 3_prime_UTR_variant 5059 - - - - - MODIFIER NBPF1 HGNC 26088 YES - ENSP00000474456 NM_017940.4 - - - - - - - - - - -
chr1:16890450 chr1 16890450 0 A 348 348 0 0 0 0 364 353 0 11 0 3.02197802197802 0.000975937206448412 0.00146599047742109 significant ENSG00000219481 ENST00000430580 synonymous_variant 4296 3408 1136 I atT/atC - LOW NBPF1 HGNC 26088 YES - ENSP00000474456 NM_017940.4 - - - - - - - - - - -
chr1:16890671 chr1 16890671 0 A 248 134 0 114 0 45.9677419354839 246 138 0 108 0 43.9024390243902 0.808634845842754 0.912691179628875 nonsignificant ENSG00000219481 ENST00000430580 synonymous_variant 4075 3187 1063 L Ttg/Ctg COSV55321109 LOW NBPF1 HGNC 26088 YES - ENSP00000474456 NM_017940.4 - - 1 1 - - - - - - -
chr1:16893763 chr1 16893763 0 A 444 432 0 12 0 2.7027027027027 397 374 0 23 0 5.79345088161209 0.0378264102500165 0.0492122979474916 nonsignificant ENSG00000219481 ENST00000430580 missense_variant 3638 2750 917 F/S tTt/tCt - MODERATE NBPF1 HGNC 26088 YES - ENSP00000474456 NM_017940.4 - - - - - - - - - - -
chr1:16900 chr1 16900 0 A 570 498 0 72 0 12.6315789473684 538 483 0 55 0 10.2230483271375 0.302379983771491 0.365771332394782 nonsignificant ENSG00000227232 ENST00000438504 non_coding_transcript_exon_variant 892 - - - - - MODIFIER WASH7P HGNC 38034 YES - - - - - - - - - - - - - -
chr1:16901668 chr1 16901668 0 A 255 158 0 97 0 38.0392156862745 285 164 0 121 0 42.4561403508772 0.520314912538545 0.611921489037408 nonsignificant ENSG00000219481 ENST00000430580 stop_lost 3064 2176 726 */Q Taa/Caa COSV55321095 HIGH NBPF1 HGNC 26088 YES - ENSP00000474456 NM_017940.4 - - 1 1 - - - - - - -
chr1:169100680 chr1 169100680 1 A 9045 9034 0 11 0 0.121614151464898 6601 6371 0 230 0 3.48432055749129 4.1775600262647e-70 4.61912680734276e-69 significant ENSG00000143153 ENST00000367816 missense_variant 1328 799 267 T/A Acc/Gcc - MODERATE ATP1B1 HGNC 804 YES CCDS1276.1 ENSP00000356790 - - - - - - - - - - - -
chr1:16910159 chr1 16910159 0 A 306 290 0 16 0 5.22875816993464 318 309 0 9 0 2.83018867924528 0.157644562717015 0.195847712422353 nonsignificant ENSG00000219481 ENST00000430580 synonymous_variant 1909 1021 341 L Ttg/Ctg COSV67427512 LOW NBPF1 HGNC 26088 YES - ENSP00000474456 NM_017940.4 - - 1 1 - - - - - - -
chr1:16932105 chr1 16932105 0 A 312 138 0 174 0 55.7692307692308 278 137 0 141 0 50.7194244604317 0.528997275655837 0.621275285663356 nonsignificant ENSG00000219481 ENST00000430580 intron_variant - - - - - - MODIFIER NBPF1 HGNC 26088 YES - ENSP00000474456 NM_017940.4 - - - - - - - - - - -
chr1:16932594 chr1 16932594 0 A 125 87 0 38 0 30.4 123 86 0 37 0 30.0813008130081 1 1 nonsignificant ENSG00000219481 ENST00000430580 intron_variant - - - - - - MODIFIER NBPF1 HGNC 26088 YES - ENSP00000474456 NM_017940.4 - - - - - - - - - - -
chr1:16932863 chr1 16932863 0 A 715 0 0 715 0 100 811 0 0 811 0 100 1 1 nonsignificant ENSG00000219481 ENST00000430580 intron_variant - - - - - - MODIFIER NBPF1 HGNC 26088 YES - ENSP00000474456 NM_017940.4 - - - - - - - - - - -
chr1:16932912 chr1 16932912 0 A 302 259 0 43 0 14.2384105960265 304 261 0 43 0 14.1447368421053 1 1 nonsignificant ENSG00000219481 ENST00000430580 intron_variant - - - - - COSV67428770 MODIFIER NBPF1 HGNC 26088 YES - ENSP00000474456 NM_017940.4 - - 1 1 - - - - - - -
chr1:16932935 chr1 16932935 0 A 261 192 0 69 0 26.4367816091954 312 211 0 101 0 32.3717948717949 0.291575278381986 0.353263600189813 nonsignificant ENSG00000219481 ENST00000430580 intron_variant - - - - - - MODIFIER NBPF1 HGNC 26088 YES - ENSP00000474456 NM_017940.4 - - - - - - - - - - -
chr1:16933249 chr1 16933249 0 A 808 803 0 5 0 0.618811881188119 882 704 0 178 0 20.1814058956916 4.1819585846124e-40 2.62811244473999e-39 significant ENSG00000219481 ENST00000430580 intron_variant - - - - - - MODIFIER NBPF1 HGNC 26088 YES - ENSP00000474456 NM_017940.4 - - - - - - - - - - -
chr1:16933274 chr1 16933274 0 A 855 852 0 3 0 0.350877192982456 925 893 0 32 0 3.45945945945946 1.09400452659257e-06 2.06213585261157e-06 significant ENSG00000219481 ENST00000430580 intron_variant - - - - - - MODIFIER NBPF1 HGNC 26088 YES - ENSP00000474456 NM_017940.4 - - - - - - - - - - -
chr1:16934173 chr1 16934173 0 A 815 811 0 4 0 0.49079754601227 817 796 0 21 0 2.5703794369645 0.000851932377382033 0.0012902603695353 significant ENSG00000219481 ENST00000430580 intron_variant - - - - - - MODIFIER NBPF1 HGNC 26088 YES - ENSP00000474456 NM_017940.4 - - - - - - - - - - -
chr1:169345868 chr1 169345868 1 A 1700 816 0 884 0 52 1645 807 0 838 0 50.9422492401216 0.744201640936004 0.848031110305403 nonsignificant ENSG00000117475 ENST00000367808 missense_variant 542 119 40 Q/R cAa/cGa rs1028180,COSV61393661 MODERATE BLZF1 HGNC 1065 YES CCDS1278.1 ENSP00000356782 - - - 0,1 0,1 - - - - - - -
chr1:169346023 chr1 169346023 1 A 1102 1100 0 2 0 0.181488203266788 1076 1032 0 44 0 4.08921933085502 2.1664696718688e-11 5.29780278188276e-11 significant ENSG00000117475 ENST00000367808 missense_variant 697 274 92 I/V Atc/Gtc - MODERATE BLZF1 HGNC 1065 YES CCDS1278.1 ENSP00000356782 - - - - - - - - - - - -
chr1:169437927 chr1 169437927 0 A 651 303 0 348 0 53.4562211981567 588 266 0 322 0 54.7619047619048 0.810435327922829 0.914393138628264 nonsignificant ENSG00000117479 ENST00000236137 missense_variant 1415 1178 393 F/S tTt/tCt - MODERATE SLC19A2 HGNC 10938 YES CCDS1280.1 ENSP00000236137 NM_006996.2 1 - - - - - - - - - -
chr1:16958086 chr1 16958086 0 A 417 417 0 0 0 0 440 431 0 9 0 2.04545454545455 0.0039341412646561 0.00558962822676591 significant ENSG00000215908 ENST00000362058 non_coding_transcript_exon_variant 528 - - - - - MODIFIER CROCCP2 HGNC 28170 YES - - - - - - - - - - - - - -
chr1:1696676 chr1 1696676 0 A 4571 4571 0 0 0 0 4508 4295 0 213 0 4.72493345164153 2.49349954075372e-64 2.51396589899145e-63 significant ENSG00000008130 ENST00000344463 missense_variant 392 170 57 M/T aTg/aCg - MODERATE NADK HGNC 29831 YES CCDS55562.1 ENSP00000340925 - - - - - - - - - - - -
chr1:1696718 chr1 1696718 0 A 3800 3798 0 2 0 0.0526315789473684 3865 3765 0 100 0 2.58732212160414 6.81883033208426e-27 2.98578577850557e-26 significant ENSG00000008130 ENST00000344463 missense_variant 350 128 43 M/T aTg/aCg - MODERATE NADK HGNC 29831 YES CCDS55562.1 ENSP00000340925 - - - - - - - - - - - -
chr1:16971019 chr1 16971019 0 A 130 130 0 0 0 0 123 119 0 4 0 3.2520325203252 0.0582048237582971 0.0746985805044776 nonsignificant ENSG00000215908 ENST00000362058 intron_variant,non_coding_transcript_variant - - - - - - MODIFIER CROCCP2 HGNC 28170 YES - - - - - - - - - - - - - -
chr1:169798413 chr1 169798413 1 A 1069 1062 0 7 0 0.654817586529467 935 833 0 102 0 10.9090909090909 9.2544610851476e-25 3.80082838172166e-24 significant ENSG00000000460 ENST00000286031 synonymous_variant 1837 1137 379 L ctA/ctG - LOW C1orf112 HGNC 25565 YES CCDS1285.1 ENSP00000286031 NM_018186.2 - - - - - - - - - - -
chr1:169819605 chr1 169819605 2 A 227 0 0 227 0 100 254 0 0 254 0 100 1 1 nonsignificant ENSG00000000460 ENST00000286031 intron_variant - - - - - rs6664099,COSV53679718 MODIFIER C1orf112 HGNC 25565 YES CCDS1285.1 ENSP00000286031 NM_018186.2 - - 0,1 0,1 - - - - - - -
chr1:169822586 chr1 169822586 0 A 1191 1191 0 0 0 0 1218 1191 0 27 0 2.21674876847291 1.52087229025045e-08 3.21417104826858e-08 significant ENSG00000000460 ENST00000286031 3_prime_UTR_variant 3720 - - - - - MODIFIER C1orf112 HGNC 25565 YES CCDS1285.1 ENSP00000286031 NM_018186.2 - - - - - - - - - - -
chr1:169838201 chr1 169838201 0 A 272 272 0 0 0 0 201 174 0 27 0 13.4328358208955 2.54889971049567e-10 5.91665290943494e-10 significant ENSG00000000457 ENST00000367772 intron_variant - - - - - - MODIFIER SCYL3 HGNC 19285 YES CCDS1287.1 ENSP00000356746 NM_181093.3 - - - - - - - - - - -
chr1:169838204 chr1 169838204 0 A 277 277 0 0 0 0 207 202 0 5 0 2.41545893719807 0.0149077321749414 0.0200612160143964 nonsignificant ENSG00000000457 ENST00000367772 intron_variant - - - - - - MODIFIER SCYL3 HGNC 19285 YES CCDS1287.1 ENSP00000356746 NM_181093.3 - - - - - - - - - - -
chr1:169838215 chr1 169838215 0 A 255 254 0 1 0 0.392156862745098 134 119 0 15 0 11.1940298507463 2.08315164360024e-06 3.85303607199048e-06 significant ENSG00000000457 ENST00000367772 intron_variant - - - - - - MODIFIER SCYL3 HGNC 19285 YES CCDS1287.1 ENSP00000356746 NM_181093.3 - - - - - - - - - - -
chr1:16996 chr1 16996 0 A 3544 2007 0 1537 0 43.3690744920993 3371 1790 0 1581 0 46.9000296647879 0.0700066869084805 0.0891250552635731 nonsignificant ENSG00000227232 ENST00000438504 non_coding_transcript_exon_variant 796 - - - - - MODIFIER WASH7P HGNC 38034 YES - - - - - - - - - - - - - -
chr1:169985647 chr1 169985647 0 A 2452 2449 0 2 1 0.0815660685154976 3214 3044 0 170 0 5.28935905413815 3.19727695318008e-38 1.91109654517642e-37 significant ENSG00000075945 ENST00000361580 missense_variant 1367 1139 380 M/T aTg/aCg - MODERATE KIFAP3 HGNC 17060 YES CCDS1288.1 ENSP00000354560 NM_014970.3 - - - - - - - - - - -
chr1:17029 chr1 17029 0 A 3391 3389 0 2 0 0.0589796520200531 2419 2359 0 60 0 2.48036378668871 1.47059499691046e-20 5.24953891727085e-20 significant ENSG00000227232 ENST00000438504 non_coding_transcript_exon_variant 763 - - - - - MODIFIER WASH7P HGNC 38034 YES - - - - - - - - - - - - - -
chr1:170511683 chr1 170511683 1 A 1255 1253 0 2 0 0.159362549800797 1172 1134 0 38 0 3.24232081911263 3.41868487060629e-10 7.88295653129637e-10 significant ENSG00000120370 ENST00000367763 synonymous_variant 566 546 182 E gaA/gaG - LOW GORAB HGNC 25676 YES CCDS1289.1 ENSP00000356737 NM_152281.2 1 - - - - - - - - - -
chr1:170513969 chr1 170513969 1 A 1816 1812 0 4 0 0.220264317180617 1905 1603 0 302 0 15.8530183727034 1.44160823826111e-76 1.76590772125459e-75 significant ENSG00000120370 ENST00000367763 synonymous_variant 740 720 240 L ttA/ttG rs766291965 LOW GORAB HGNC 25676 YES CCDS1289.1 ENSP00000356737 NM_152281.2 1 - - - - - - - - - -
chr1:171509706 chr1 171509706 1 A 2033 2033 0 0 0 0 1643 1610 0 33 0 2.00852099817407 3.46626377506034e-12 8.81737508850355e-12 significant ENSG00000117523 ENST00000338920 missense_variant 3332 3095 1032 K/R aAg/aGg - MODERATE PRRC2C HGNC 24903 YES CCDS1296.2 ENSP00000343629 NM_015172.3 - - - - - - - - - - -
chr1:171510245 chr1 171510245 1 A 1806 1801 0 5 0 0.276854928017719 1430 1354 0 76 0 5.31468531468531 4.63433522530264e-21 1.68531629673611e-20 significant ENSG00000117523 ENST00000338920 missense_variant 3871 3634 1212 R/G Agg/Ggg COSV58902033 MODERATE PRRC2C HGNC 24903 YES CCDS1296.2 ENSP00000343629 NM_015172.3 - - 1 1 - - - - - - -
chr1:171526412 chr1 171526412 1 A 2967 2948 0 19 0 0.640377485675767 2344 1904 0 440 0 18.7713310580205 6.84393881660787e-120 1.43773827462556e-118 significant ENSG00000117523 ENST00000338920 missense_variant 5392 5155 1719 R/G Aga/Gga - MODERATE PRRC2C HGNC 24903 YES CCDS1296.2 ENSP00000343629 NM_015172.3 - - - - - - - - - - -
chr1:171556817 chr1 171556817 1 A 3595 3583 0 12 0 0.333796940194715 3017 2754 0 263 0 8.71726881007623 1.37904342372886e-70 1.53871925688493e-69 significant ENSG00000117523 ENST00000338920 missense_variant 8230 7993 2665 S/G Agt/Ggt - MODERATE PRRC2C HGNC 24903 YES CCDS1296.2 ENSP00000343629 NM_015172.3 - - - - - - - - - - -
chr1:171561307 chr1 171561307 1 A 1002 0 0 1002 0 100 858 0 0 858 0 100 1 1 nonsignificant ENSG00000117523 ENST00000338920 3_prime_UTR_variant 9012 - - - - rs13722 MODIFIER PRRC2C HGNC 24903 YES CCDS1296.2 ENSP00000343629 NM_015172.3 - - - - - - - - - - -
chr1:171561451 chr1 171561451 1 A 3465 1760 0 1705 0 49.2063492063492 2469 1267 0 1202 0 48.6836776022681 0.818357934238768 0.921889881145466 nonsignificant ENSG00000117523 ENST00000338920 3_prime_UTR_variant 9156 - - - - rs184597792 MODIFIER PRRC2C HGNC 24903 YES CCDS1296.2 ENSP00000343629 NM_015172.3 - - - - - - - - - - -
chr1:1718783 chr1 1718783 0 A 10358 10275 0 83 0 0.801312994786638 13737 11876 0 1861 0 13.547353861833 3.49509942918431e-318 3.84037700815421e-316 significant ENSG00000078369 ENST00000378609 missense_variant 1342 1010 337 M/T aTg/aCg - MODERATE GNB1 HGNC 4396 YES CCDS34.1 ENSP00000367872 NM_002074.3,NM_001282539.1 1 - - - - - - - - - -
chr1:1718793 chr1 1718793 0 A 9922 9886 0 36 0 0.362830074581738 9607 9025 0 582 0 6.05808264806912 9.82447610872849e-129 2.27263724064493e-127 significant ENSG00000078369 ENST00000378609 missense_variant 1332 1000 334 C/R Tgc/Cgc - MODERATE GNB1 HGNC 4396 YES CCDS34.1 ENSP00000367872 NM_002074.3,NM_001282539.1 1 - - - - - - - - - -
chr1:172410810 chr1 172410810 0 A 1680 1673 0 7 0 0.416666666666667 1604 1479 0 125 0 7.7930174563591 2.31088558445984e-29 1.08645998003127e-28 significant ENSG00000135845 ENST00000367728 3_prime_UTR_variant 2417 - - - - - MODIFIER PIGC HGNC 8960 YES CCDS1302.1 ENSP00000356702 - 1 - - - - - - - - - -
chr1:172411768 chr1 172411768 0 A 2760 1355 0 1405 0 50.9057971014493 2725 1316 0 1409 0 51.7064220183486 0.74547725346278 0.849312663534003 nonsignificant ENSG00000135845 ENST00000367728 5_prime_UTR_variant 1459 - - - - COSV51129579 MODIFIER PIGC HGNC 8960 YES CCDS1302.1 ENSP00000356702 - 1 - 1 1 - - - - - - -
chr1:172547465 chr1 172547465 1 A 868 438 0 430 0 49.5391705069124 757 376 0 381 0 50.330250990753 0.863236074891613 0.964871952262028 nonsignificant ENSG00000094975 ENST00000263688 synonymous_variant 1587 1368 456 E gaA/gaG rs2285664,COSV55265437 LOW SUCO HGNC 1240 YES CCDS1303.1 ENSP00000263688 NM_014283.3 - - 0,1 0,1 - - - - - - -
chr1:172557902 chr1 172557902 1 A 1006 1006 0 0 0 0 992 949 0 43 0 4.33467741935484 1.73017966355451e-13 4.66886260131665e-13 significant ENSG00000094975 ENST00000263688 missense_variant,splice_region_variant 1880 1661 554 Y/C tAt/tGt rs1047565900 MODERATE SUCO HGNC 1240 YES CCDS1303.1 ENSP00000263688 NM_014283.3 - - - - - - - - - - -
chr1:172558203 chr1 172558203 1 A 681 681 0 0 0 0 640 626 0 14 0 2.1875 4.26781074787138e-05 7.17354338373911e-05 significant ENSG00000094975 ENST00000263688 synonymous_variant 2181 1962 654 K aaA/aaG rs559956159 LOW SUCO HGNC 1240 YES CCDS1303.1 ENSP00000263688 NM_014283.3 - - - - - - - - - - -
chr1:172579957 chr1 172579957 1 A 810 807 0 3 0 0.37037037037037 806 758 0 48 0 5.95533498759305 1.81176588846197e-11 4.44782358845756e-11 significant ENSG00000094975 ENST00000263688 3_prime_UTR_variant 4542 - - - - - MODIFIER SUCO HGNC 1240 YES CCDS1303.1 ENSP00000263688 NM_014283.3 - - - - - - - - - - -
chr1:17312553 chr1 17312553 0 A 1142 1131 0 11 0 0.963222416812609 1163 1022 0 141 0 12.1238177128117 3.62012796710179e-28 1.64721092828545e-27 significant ENSG00000159363 ENST00000326735 3_prime_UTR_variant 3740 - - - - - MODIFIER ATP13A2 HGNC 30213 YES CCDS175.1 ENSP00000327214 - 1 - - - - - - - - - -
chr1:173152987 chr1 173152987 0 A 448 448 0 0 0 0 577 565 0 12 0 2.07972270363951 0.00174040053594283 0.00255830511473327 significant ENSG00000117586 ENST00000281834 3_prime_UTR_variant 3357 - - - - - MODIFIER TNFSF4 HGNC 11934 YES CCDS1306.1 ENSP00000281834 NM_003326.3 1 - - - - - - - - - -
chr1:173155690 chr1 173155690 0 A 5886 5872 0 14 0 0.237852531430513 6225 6026 0 199 0 3.19678714859438 2.13616658480715e-40 1.35181619491654e-39 significant ENSG00000117586 ENST00000281834 missense_variant 654 517 173 F/L Ttc/Ctc - MODERATE TNFSF4 HGNC 11934 YES CCDS1306.1 ENSP00000281834 NM_003326.3 1 - - - - - - - - - -
chr1:17316383 chr1 17316383 0 A 930 919 0 11 0 1.18279569892473 1175 1028 0 147 0 12.5106382978723 8.48289788259907e-24 3.38077974694856e-23 significant ENSG00000159363 ENST00000326735 missense_variant,splice_region_variant 2562 2528 843 M/T aTg/aCg - MODERATE ATP13A2 HGNC 30213 YES CCDS175.1 ENSP00000327214 - 1 - - - - - - - - - -
chr1:173445773 chr1 173445773 0 A 256 256 0 0 0 0 113 106 0 7 0 6.19469026548673 0.000298496083471437 0.000469754746109884 significant ENSG00000117592 ENST00000340385 upstream_gene_variant - - - - - - MODIFIER PRDX6 HGNC 16753 YES CCDS1307.1 ENSP00000342026 NM_004905.2 - - - - - - - - - - -
chr1:17345398 chr1 17345398 0 A 7303 7289 0 14 0 0.191702040257428 7300 7087 0 213 0 2.91780821917808 1.43719222879072e-46 1.05086509497411e-45 significant ENSG00000117118 ENST00000375499 missense_variant 972 821 274 M/T aTg/aCg - MODERATE SDHB HGNC 10681 YES CCDS176.1 ENSP00000364649 NM_003000.2 1 - - - - - - - - - -
chr1:173454563 chr1 173454563 1 A 15762 14209 0 1553 0 9.85281055703591 7665 3444 0 4221 0 55.0684931506849 0 0 significant ENSG00000117592 ENST00000340385 missense_variant 448 316 106 R/G Agg/Ggg COSV61165484 MODERATE PRDX6 HGNC 16753 YES CCDS1307.1 ENSP00000342026 NM_004905.2 - - 1 1 - - - - - - -
chr1:173457599 chr1 173457599 1 A 2191 971 0 1220 0 55.6823368324966 1371 676 0 695 0 50.6929248723559 0.114452253892873 0.143782209358788 nonsignificant ENSG00000117592 ENST00000340385 3_prime_UTR_variant 1404 - - - - rs7314 MODIFIER PRDX6 HGNC 16753 YES CCDS1307.1 ENSP00000342026 NM_004905.2 - - - - 23489758,21627785,28357082 - - - - - -
chr1:173457881 chr1 173457881 1 A 832 832 0 0 0 0 777 758 0 19 0 2.44530244530245 1.11603332415242e-06 2.1025317376655e-06 significant ENSG00000117592 ENST00000340385 3_prime_UTR_variant 1686 - - - - - MODIFIER PRDX6 HGNC 16753 YES CCDS1307.1 ENSP00000342026 NM_004905.2 - - - - - - - - - - -
chr1:17371270 chr1 17371270 0 A 11165 11137 0 28 0 0.250783699059561 10959 9859 0 1100 0 10.0374121726435 1.22558872329507e-277 9.73858338914326e-276 significant ENSG00000117118 ENST00000375499 synonymous_variant 337 186 62 D gaT/gaC - LOW SDHB HGNC 10681 YES CCDS176.1 ENSP00000364649 NM_003000.2 1 - - - - - - - - - -
chr1:173743522 chr1 173743522 1 A 735 726 0 9 0 1.22448979591837 1072 904 0 168 0 15.6716417910448 1.43779238509215e-25 6.06169994008651e-25 significant ENSG00000076321 ENST00000209884 synonymous_variant 1510 1374 458 L ttA/ttG rs1571930373 LOW KLHL20 HGNC 25056 YES CCDS1310.1 ENSP00000209884 NM_014458.3 - - - - - - - - - - -
chr1:173765087 chr1 173765087 0 A 490 483 0 7 0 1.42857142857143 409 386 0 23 0 5.62347188264059 0.00116438392755795 0.00173571571268032 significant ENSG00000120334 ENST00000356198 downstream_gene_variant - - - - - - MODIFIER CENPL HGNC 17879 YES CCDS44277.1 ENSP00000348527 NM_001127181.2 - - - - - - - - - - -
chr1:173765686 chr1 173765686 0 A 202 103 0 99 0 49.009900990099 165 86 0 79 0 47.8787878787879 0.926971500341548 1 nonsignificant ENSG00000120334 ENST00000356198 downstream_gene_variant - - - - - - MODIFIER CENPL HGNC 17879 YES CCDS44277.1 ENSP00000348527 NM_001127181.2 - - - - - - - - - - -
chr1:173765772 chr1 173765772 0 A 389 387 0 2 0 0.51413881748072 384 355 0 29 0 7.55208333333333 3.80364785048115e-07 7.38441648051518e-07 significant ENSG00000120334 ENST00000356198 downstream_gene_variant - - - - - - MODIFIER CENPL HGNC 17879 YES CCDS44277.1 ENSP00000348527 NM_001127181.2 - - - - - - - - - - -
chr1:173765851 chr1 173765851 0 A 466 464 0 2 0 0.429184549356223 379 368 0 11 0 2.9023746701847 0.00465762223641452 0.00657372081726563 significant ENSG00000120334 ENST00000356198 downstream_gene_variant - - - - - - MODIFIER CENPL HGNC 17879 YES CCDS44277.1 ENSP00000348527 NM_001127181.2 - - - - - - - - - - -
chr1:173765879 chr1 173765879 0 A 507 507 0 0 0 0 411 401 0 10 0 2.4330900243309 0.000348095805460072 0.0005449213912525 significant ENSG00000120334 ENST00000356198 downstream_gene_variant - - - - - - MODIFIER CENPL HGNC 17879 YES CCDS44277.1 ENSP00000348527 NM_001127181.2 - - - - - - - - - - -
chr1:173765925 chr1 173765925 0 A 480 480 0 0 0 0 411 394 0 17 0 4.13625304136253 2.35896963447352e-06 4.34519395246584e-06 significant ENSG00000120334 ENST00000356198 downstream_gene_variant - - - - - - MODIFIER CENPL HGNC 17879 YES CCDS44277.1 ENSP00000348527 NM_001127181.2 - - - - - - - - - - -
chr1:173766336 chr1 173766336 0 A 416 407 0 9 0 2.16346153846154 343 319 0 24 0 6.99708454810496 0.00216526062696231 0.00314746608319068 significant ENSG00000120334 ENST00000356198 downstream_gene_variant - - - - - - MODIFIER CENPL HGNC 17879 YES CCDS44277.1 ENSP00000348527 NM_001127181.2 - - - - - - - - - - -
chr1:173775686 chr1 173775686 0 A 335 335 0 0 0 0 194 188 0 6 0 3.09278350515464 0.00260256089614845 0.00376291109985915 significant ENSG00000120334 ENST00000356198 missense_variant 735 449 150 F/S tTc/tCc COSV61891563 MODERATE CENPL HGNC 17879 YES CCDS44277.1 ENSP00000348527 NM_001127181.2 - - 1 1 - - - - - - -
chr1:173780404 chr1 173780404 0 A 1530 1524 0 6 0 0.392156862745098 1450 1271 0 179 0 12.3448275862069 2.07082122529555e-45 1.47170617095348e-44 significant ENSG00000120334 ENST00000356198 missense_variant 320 34 12 C/R Tgt/Cgt - MODERATE CENPL HGNC 17879 YES CCDS44277.1 ENSP00000348527 NM_001127181.2 - - - - - - - - - - -
chr1:173827821 chr1 173827821 1 A 317 308 0 9 0 2.8391167192429 316 280 0 36 0 11.3924050632911 8.14321644567419e-05 0.000133843949632096 significant ENSG00000117593 ENST00000361951 downstream_gene_variant - - - - - - MODIFIER DARS2 HGNC 25538 YES CCDS1311.1 ENSP00000355086 NM_018122.4 1 - - - - - - - - - -
chr1:173827880 chr1 173827880 1 A 344 334 0 10 0 2.90697674418605 228 198 0 30 0 13.1578947368421 1.91882106371061e-05 3.31477723399347e-05 significant ENSG00000117593 ENST00000361951 downstream_gene_variant - - - - - - MODIFIER DARS2 HGNC 25538 YES CCDS1311.1 ENSP00000355086 NM_018122.4 1 - - - - - - - - - -
chr1:173827964 chr1 173827964 1 A 292 277 0 15 0 5.13698630136986 157 133 0 24 0 15.2866242038217 0.00158081209431023 0.00233286099369669 significant ENSG00000117593 ENST00000361951 downstream_gene_variant - - - - - - MODIFIER DARS2 HGNC 25538 YES CCDS1311.1 ENSP00000355086 NM_018122.4 1 - - - - - - - - - -
chr1:173828262 chr1 173828262 1 A 282 276 0 6 0 2.12765957446809 134 123 0 11 0 8.2089552238806 0.00806209851541433 0.011111704107996 nonsignificant ENSG00000117593 ENST00000361951 downstream_gene_variant - - - - - - MODIFIER DARS2 HGNC 25538 YES CCDS1311.1 ENSP00000355086 NM_018122.4 1 - - - - - - - - - -
chr1:173828912 chr1 173828912 1 A 310 305 0 5 0 1.61290322580645 319 265 0 54 0 16.9278996865204 1.23276849185796e-10 2.91154869080375e-10 significant ENSG00000117593 ENST00000361951 downstream_gene_variant - - - - - - MODIFIER DARS2 HGNC 25538 YES CCDS1311.1 ENSP00000355086 NM_018122.4 1 - - - - - - - - - -
chr1:173828957 chr1 173828957 1 A 290 287 0 3 0 1.03448275862069 256 226 0 30 0 11.71875 3.03234252488402e-07 5.92338631128212e-07 significant ENSG00000117593 ENST00000361951 downstream_gene_variant - - - - - rs893958689 MODIFIER DARS2 HGNC 25538 YES CCDS1311.1 ENSP00000355086 NM_018122.4 1 - - - - - - - - - -
chr1:173833166 chr1 173833166 0 A 27175 27136 0 39 0 0.143514259429623 19643 19242 0 401 0 2.04143969862037 5.49588020317733e-104 9.56052036086427e-103 significant ENSG00000185278 ENST00000367701 upstream_gene_variant - - - - - - MODIFIER ZBTB37 HGNC 28365 YES CCDS44278.1 ENSP00000356674 - - - - - - - - - - - -
chr1:173833174 chr1 173833174 0 A 13654 13533 0 121 0 0.886187197890728 21633 17742 0 3891 0 17.9864096519207 0 0 significant ENSG00000185278 ENST00000367701 upstream_gene_variant - - - - - - MODIFIER ZBTB37 HGNC 28365 YES CCDS44278.1 ENSP00000356674 - - - - - - - - - - - -
chr1:173833354 chr1 173833354 0 A 787 787 0 0 0 0 656 639 0 17 0 2.59146341463415 1.71544644192897e-06 3.18927911203041e-06 significant ENSG00000185278 ENST00000367701 upstream_gene_variant - - - - - - MODIFIER ZBTB37 HGNC 28365 YES CCDS44278.1 ENSP00000356674 - - - - - - - - - - - -
chr1:173833356 chr1 173833356 0 A 770 770 0 0 0 0 639 626 0 13 0 2.03442879499218 3.70787808290809e-05 6.26306987294312e-05 significant ENSG00000185278 ENST00000367701 upstream_gene_variant - - - - - - MODIFIER ZBTB37 HGNC 28365 YES CCDS44278.1 ENSP00000356674 - - - - - - - - - - - -
chr1:173833406 chr1 173833406 0 A 25901 25802 0 99 0 0.382224624531871 26049 24498 0 1551 0 5.95416330761258 0 0 significant ENSG00000185278 ENST00000367701 upstream_gene_variant - - - - - - MODIFIER ZBTB37 HGNC 28365 YES CCDS44278.1 ENSP00000356674 - - - - - - - - - - - -
chr1:173834225 chr1 173834225 0 A 898 898 0 0 0 0 830 802 0 28 0 3.37349397590361 1.55427054899022e-09 3.46847094585846e-09 significant ENSG00000185278 ENST00000367701 upstream_gene_variant - - - - - - MODIFIER ZBTB37 HGNC 28365 YES CCDS44278.1 ENSP00000356674 - - - - - - - - - - - -
chr1:173834645 chr1 173834645 0 A 14085 14034 0 51 0 0.362087326943557 17720 16779 0 941 0 5.31038374717833 1.39254787440276e-167 4.69113522863178e-166 significant ENSG00000185278 ENST00000367701 upstream_gene_variant - - - - - - MODIFIER ZBTB37 HGNC 28365 YES CCDS44278.1 ENSP00000356674 - - - - - - - - - - - -
chr1:173836346 chr1 173836346 0 A 471 470 0 1 0 0.212314225053079 450 381 0 69 0 15.3333333333333 1.55883217634566e-19 5.3545475990264e-19 significant ENSG00000185278 ENST00000367701 upstream_gene_variant - - - - - - MODIFIER ZBTB37 HGNC 28365 YES CCDS44278.1 ENSP00000356674 - - - - - - - - - - - -
chr1:173836415 chr1 173836415 0 A 411 411 0 0 0 0 378 367 0 11 0 2.91005291005291 0.000333795784789231 0.000523316332088746 significant ENSG00000185278 ENST00000367701 upstream_gene_variant - - - - - - MODIFIER ZBTB37 HGNC 28365 YES CCDS44278.1 ENSP00000356674 - - - - - - - - - - - -
chr1:173836478 chr1 173836478 0 A 490 490 0 0 0 0 406 387 0 19 0 4.67980295566502 3.77374877591591e-07 7.3278875685309e-07 significant ENSG00000185278 ENST00000367701 upstream_gene_variant - - - - - - MODIFIER ZBTB37 HGNC 28365 YES CCDS44278.1 ENSP00000356674 - - - - - - - - - - - -
chr1:173836516 chr1 173836516 0 A 469 268 0 201 0 42.8571428571429 390 213 0 177 0 45.3846153846154 0.664784233624434 0.766853217454242 nonsignificant ENSG00000185278 ENST00000367701 upstream_gene_variant - - - - - - MODIFIER ZBTB37 HGNC 28365 YES CCDS44278.1 ENSP00000356674 - - - - - - - - - - - -
chr1:173836541 chr1 173836541 0 A 493 493 0 0 0 0 428 383 0 45 0 10.5140186915888 3.61364469287357e-15 1.05008483022563e-14 significant ENSG00000185278 ENST00000367701 upstream_gene_variant - - - - - - MODIFIER ZBTB37 HGNC 28365 YES CCDS44278.1 ENSP00000356674 - - - - - - - - - - - -
chr1:173836542 chr1 173836542 0 A 520 520 0 0 0 0 462 353 0 109 0 23.5930735930736 1.09212411614459e-33 5.82597368917715e-33 significant ENSG00000185278 ENST00000367701 upstream_gene_variant - - - - - - MODIFIER ZBTB37 HGNC 28365 YES CCDS44278.1 ENSP00000356674 - - - - - - - - - - - -
chr1:173836612 chr1 173836612 0 A 499 499 0 0 0 0 463 448 0 15 0 3.23974082073434 1.96574924727417e-05 3.39334523329704e-05 significant ENSG00000185278 ENST00000367701 upstream_gene_variant - - - - - - MODIFIER ZBTB37 HGNC 28365 YES CCDS44278.1 ENSP00000356674 - - - - - - - - - - - -
chr1:173836670 chr1 173836670 0 A 352 352 0 0 0 0 337 289 0 48 0 14.2433234421365 1.05629829476973e-14 3.00522046460784e-14 significant ENSG00000185278 ENST00000367701 upstream_gene_variant - - - - - - MODIFIER ZBTB37 HGNC 28365 YES CCDS44278.1 ENSP00000356674 - - - - - - - - - - - -
chr1:173836757 chr1 173836757 0 A 490 490 0 0 0 0 447 316 0 131 0 29.3064876957494 5.78207917713201e-39 3.52807169573853e-38 significant ENSG00000185278 ENST00000367701 upstream_gene_variant - - - - - - MODIFIER ZBTB37 HGNC 28365 YES CCDS44278.1 ENSP00000356674 - - - - - - - - - - - -
chr1:173836778 chr1 173836778 0 A 596 596 0 0 0 0 528 509 0 19 0 3.59848484848485 7.0288421027437e-07 1.34070861536636e-06 significant ENSG00000185278 ENST00000367701 upstream_gene_variant - - - - - - MODIFIER ZBTB37 HGNC 28365 YES CCDS44278.1 ENSP00000356674 - - - - - - - - - - - -
chr1:173836810 chr1 173836810 0 A 534 534 0 0 0 0 454 394 0 60 0 13.215859030837 4.23708581552757e-20 1.48572658819465e-19 significant ENSG00000185278 ENST00000367701 upstream_gene_variant - - - - - - MODIFIER ZBTB37 HGNC 28365 YES CCDS44278.1 ENSP00000356674 - - - - - - - - - - - -
chr1:173905592 chr1 173905592 0 A 163 163 0 0 0 0 141 133 0 8 0 5.67375886524823 0.00244640038495978 0.00354350136089257 significant ENSG00000135870 ENST00000367696 3_prime_UTR_variant 6021 - - - - - MODIFIER RC3H1 HGNC 29434 YES CCDS30940.1 ENSP00000356669 - - - - - - - - - - - -
chr1:174129127 chr1 174129127 0 A 581 580 0 1 0 0.172117039586919 835 771 0 64 0 7.66467065868263 3.06763006097401e-13 8.19306551321096e-13 significant ENSG00000152061 ENST00000251507 intron_variant - - - - - - MODIFIER RABGAP1L HGNC 24663 YES CCDS1314.1 ENSP00000251507 NM_014857.4 - - - - - - - - - - -
chr1:174200333 chr1 174200333 1 A 5598 5561 0 37 0 0.660950339406931 6971 6183 0 788 0 11.3039736049347 1.30006114097963e-143 3.5538794785827e-142 significant ENSG00000152061 ENST00000251507 missense_variant 556 382 128 S/G Agt/Ggt rs780882858 MODERATE RABGAP1L HGNC 24663 YES CCDS1314.1 ENSP00000251507 NM_014857.4 - - - - - - - - - - -
chr1:174213495 chr1 174213495 1 A 1019 1006 0 13 0 1.27576054955839 1060 680 0 380 0 35.8490566037736 1.97593448158334e-80 2.56133921808561e-79 significant ENSG00000152061 ENST00000251507 intron_variant - - - - - - MODIFIER RABGAP1L HGNC 24663 YES CCDS1314.1 ENSP00000251507 NM_014857.4 - - - - - - - - - - -
chr1:174214096 chr1 174214096 1 A 256 255 0 1 0 0.390625 192 166 0 26 0 13.5416666666667 1.08408231051528e-08 2.31261575250147e-08 significant ENSG00000152061 ENST00000251507 intron_variant - - - - - - MODIFIER RABGAP1L HGNC 24663 YES CCDS1314.1 ENSP00000251507 NM_014857.4 - - - - - - - - - - -
chr1:174214267 chr1 174214267 1 A 854 854 0 0 0 0 910 837 0 73 0 8.02197802197802 4.51988395076339e-21 1.64454553940012e-20 significant ENSG00000152061 ENST00000251507 intron_variant - - - - - - MODIFIER RABGAP1L HGNC 24663 YES CCDS1314.1 ENSP00000251507 NM_014857.4 - - - - - - - - - - -
chr1:174214340 chr1 174214340 1 A 1087 1087 0 0 0 0 492 357 0 135 0 27.4390243902439 4.2226231114514e-64 4.23753712101378e-63 significant ENSG00000152061 ENST00000251507 intron_variant - - - - - - MODIFIER RABGAP1L HGNC 24663 YES CCDS1314.1 ENSP00000251507 NM_014857.4 - - - - - - - - - - -
chr1:174214903 chr1 174214903 1 A 1164 1164 0 0 0 0 1129 961 0 168 0 14.8804251550044 1.00484355941245e-49 7.81023611017208e-49 significant ENSG00000152061 ENST00000251507 intron_variant - - - - - - MODIFIER RABGAP1L HGNC 24663 YES CCDS1314.1 ENSP00000251507 NM_014857.4 - - - - - - - - - - -
chr1:174274220 chr1 174274220 1 A 10090 10085 0 4 1 0.0396432111000991 9726 9443 0 283 0 2.90972650627185 5.53004989347913e-80 7.12573401070428e-79 significant ENSG00000152061 ENST00000251507 missense_variant 1594 1420 474 S/G Agt/Ggt - MODERATE RABGAP1L HGNC 24663 YES CCDS1314.1 ENSP00000251507 NM_014857.4 - - - - - - - - - - -
chr1:174290018 chr1 174290018 1 A 252 252 0 0 0 0 246 236 0 10 0 4.0650406504065 0.00178969184572979 0.0026277399482479 significant ENSG00000152061 ENST00000251507 intron_variant - - - - - rs1391619862 MODIFIER RABGAP1L HGNC 24663 YES CCDS1314.1 ENSP00000251507 NM_014857.4 - - - - - - - - - - -
chr1:174290191 chr1 174290191 1 A 121 121 0 0 0 0 187 182 0 5 0 2.67379679144385 0.160579747300454 0.199309346150751 nonsignificant ENSG00000152061 ENST00000251507 intron_variant - - - - - - MODIFIER RABGAP1L HGNC 24663 YES CCDS1314.1 ENSP00000251507 NM_014857.4 - - - - - - - - - - -
chr1:174290586 chr1 174290586 1 A 307 177 0 130 0 42.3452768729642 308 175 0 133 0 43.1818181818182 0.941283025078111 1 nonsignificant ENSG00000152061 ENST00000251507 intron_variant - - - - - rs58657641 MODIFIER RABGAP1L HGNC 24663 YES CCDS1314.1 ENSP00000251507 NM_014857.4 - - - - - - - - - - -
chr1:174927185 chr1 174927185 1 A 3941 3927 0 14 0 0.355239786856128 3586 3437 0 149 0 4.15504740658115 3.46115318688236e-32 1.77015959988753e-31 significant ENSG00000152061 ENST00000251507 3_prime_UTR_variant 2765 - - - - - MODIFIER RABGAP1L HGNC 24663 YES CCDS1314.1 ENSP00000251507 NM_014857.4 - - - - - - - - - - -
chr1:174982696 chr1 174982696 0 A 676 651 0 25 0 3.69822485207101 661 500 0 161 0 24.357034795764 1.26702366370653e-23 5.01620107479254e-23 significant ENSG00000120333 ENST00000476371 3_prime_UTR_variant 1513 - - - - - MODIFIER MRPS14 HGNC 14049 YES CCDS1316.1 ENSP00000420714 NM_022100.2 - - - - - - - - - - -
chr1:175126845 chr1 175126845 0 A 269 0 0 269 0 100 150 0 0 150 0 100 1 1 nonsignificant ENSG00000235750 ENST00000545251 downstream_gene_variant - - - - - - MODIFIER KIAA0040 HGNC 28950 YES - ENSP00000464040 - - - - - - - - - - - -
chr1:177250742 chr1 177250742 1 A 106 106 0 0 0 0 130 127 0 3 0 2.30769230769231 0.256460743293133 0.312118039548849 nonsignificant ENSG00000198797 ENST00000361539 3_prime_UTR_variant 2742 - - - - - MODIFIER BRINP2 HGNC 13746 YES CCDS1320.1 ENSP00000354481 NM_021165.2 - - - - - - - - - - -
chr1:17734540 chr1 17734540 0 A 13886 13884 0 0 2 0 13485 13067 0 418 0 3.09974045235447 1.2648854953207e-127 2.89033014605003e-126 significant ENSG00000179051 ENST00000375436 3_prime_UTR_variant 2803 - - - - - MODIFIER RCC2 HGNC 30297 YES CCDS181.1 ENSP00000364585 NM_018715.3 - - - - - - - - - - -
chr1:17736543 chr1 17736543 0 A 20645 20594 0 51 0 0.247033179946718 20601 19007 0 1594 0 7.73748847143342 0 0 significant ENSG00000179051 ENST00000375436 missense_variant 1579 1391 464 F/S tTc/tCc - MODERATE RCC2 HGNC 30297 YES CCDS181.1 ENSP00000364585 NM_018715.3 - - - - - - - - - - -
chr1:1779948 chr1 1779948 0 A 341 341 0 0 0 0 353 345 0 8 0 2.26628895184136 0.00767815063184043 0.0106095544099346 nonsignificant ENSG00000078369 ENST00000378609 intron_variant - - - - - - MODIFIER GNB1 HGNC 4396 YES CCDS34.1 ENSP00000367872 NM_002074.3,NM_001282539.1 1 - - - - - - - - - -
chr1:178380941 chr1 178380941 1 A 686 684 0 2 0 0.291545189504373 741 720 0 21 0 2.83400809716599 8.72501968794523e-05 0.000143038861640174 significant ENSG00000075391 ENST00000367649 intron_variant - - - - - - MODIFIER RASAL2 HGNC 9874 YES CCDS1321.2 ENSP00000356621 - - - - - - - - - - - -
chr1:178380950 chr1 178380950 1 A 425 423 0 2 0 0.470588235294118 439 386 0 53 0 12.0728929384966 4.64286495879537e-13 1.2312543454884e-12 significant ENSG00000075391 ENST00000367649 intron_variant - - - - - rs1443601637 MODIFIER RASAL2 HGNC 9874 YES CCDS1321.2 ENSP00000356621 - - - - - - - - - - - -
chr1:178380957 chr1 178380957 1 A 383 0 0 383 0 100 363 0 0 363 0 100 1 1 nonsignificant ENSG00000075391 ENST00000367649 intron_variant - - - - - rs878926361 MODIFIER RASAL2 HGNC 9874 YES CCDS1321.2 ENSP00000356621 - - - - - - - - - - - -
chr1:178380972 chr1 178380972 1 A 399 399 0 0 0 0 378 340 0 38 0 10.0529100529101 3.9854091191467e-12 1.0104152601395e-11 significant ENSG00000075391 ENST00000367649 intron_variant - - - - - - MODIFIER RASAL2 HGNC 9874 YES CCDS1321.2 ENSP00000356621 - - - - - - - - - - - -
chr1:1784018 chr1 1784018 0 A 558 555 0 3 0 0.537634408602151 540 529 0 11 0 2.03703703703704 0.0326324890229432 0.0426463149844996 nonsignificant ENSG00000078369 ENST00000378609 intron_variant - - - - - - MODIFIER GNB1 HGNC 4396 YES CCDS34.1 ENSP00000367872 NM_002074.3,NM_001282539.1 1 - - - - - - - - - -
chr1:1784022 chr1 1784022 0 A 593 592 0 1 0 0.168634064080944 565 548 0 17 0 3.00884955752212 5.92453594809704e-05 9.84587449391597e-05 significant ENSG00000078369 ENST00000378609 intron_variant - - - - - - MODIFIER GNB1 HGNC 4396 YES CCDS34.1 ENSP00000367872 NM_002074.3,NM_001282539.1 1 - - - - - - - - - -
chr1:178855183 chr1 178855183 1 A 350 347 0 3 0 0.857142857142857 344 264 0 80 0 23.2558139534884 3.82208782134915e-19 1.29563157781068e-18 significant ENSG00000116191 ENST00000367635 missense_variant 1458 1120 374 S/G Agc/Ggc - MODERATE RALGPS2 HGNC 30279 YES CCDS1325.1 ENSP00000356607 NM_152663.3 - - - - - - - - - - -
chr1:179013294 chr1 179013294 1 A 932 931 0 1 0 0.107296137339056 866 844 0 22 0 2.54041570438799 1.67368039114892e-06 3.11574822783772e-06 significant ENSG00000116199 ENST00000263733 synonymous_variant 648 312 104 K aaA/aaG - LOW FAM20B HGNC 23017 YES CCDS1328.1 ENSP00000263733 NM_014864.3 - - - - - - - - - - -
chr1:179033212 chr1 179033212 1 A 1131 1131 0 0 0 0 1055 1006 0 49 0 4.64454976303318 5.64321020242968e-16 1.69664236622643e-15 significant ENSG00000116199 ENST00000263733 missense_variant 1061 725 242 Y/C tAc/tGc - MODERATE FAM20B HGNC 23017 YES CCDS1328.1 ENSP00000263733 NM_014864.3 - - - - - - - - - - -
chr1:179041398 chr1 179041398 1 A 676 0 0 676 0 100 655 0 0 655 0 100 1 1 nonsignificant ENSG00000116199 ENST00000263733 3_prime_UTR_variant 1685 - - - - rs2025584,COSV55383270 MODIFIER FAM20B HGNC 23017 YES CCDS1328.1 ENSP00000263733 NM_014864.3 - - 0,1 0,1 31133012 - - - - - -
chr1:179042092 chr1 179042092 1 A 496 231 0 265 0 53.4274193548387 397 184 0 213 0 53.6523929471033 1 1 nonsignificant ENSG00000116199 ENST00000263733 3_prime_UTR_variant 2379 - - - - rs16853612 MODIFIER FAM20B HGNC 23017 YES CCDS1328.1 ENSP00000263733 NM_014864.3 - - - - 31133012 - - - - - -
chr1:179042482 chr1 179042482 1 A 207 205 0 2 0 0.966183574879227 284 278 0 6 0 2.11267605633803 0.477813495539329 0.565174543376048 nonsignificant ENSG00000116199 ENST00000263733 3_prime_UTR_variant 2769 - - - - - MODIFIER FAM20B HGNC 23017 YES CCDS1328.1 ENSP00000263733 NM_014864.3 - - - - - - - - - - -
chr1:179044180 chr1 179044180 1 A 211 210 0 1 0 0.4739336492891 296 289 0 7 0 2.36486486486486 0.148967516267614 0.185305234382511 nonsignificant ENSG00000116199 ENST00000263733 3_prime_UTR_variant 4467 - - - - - MODIFIER FAM20B HGNC 23017 YES CCDS1328.1 ENSP00000263733 NM_014864.3 - - - - - - - - - - -
chr1:179064875 chr1 179064875 1 A 6331 0 0 6331 0 100 3260 0 0 3260 0 100 1 1 nonsignificant ENSG00000186283 ENST00000367627 3_prime_UTR_variant 2468 - - - - rs1046385 MODIFIER TOR3A HGNC 11997 YES CCDS1329.1 ENSP00000356599 NM_022371.3 - - - - - - - - - - -
chr1:179072728 chr1 179072728 0 A 371 0 0 371 0 100 306 0 0 306 0 100 1 1 nonsignificant ENSG00000143322 ENST00000502732 3_prime_UTR_variant 7878 - - - - - MODIFIER ABL2 HGNC 77 YES CCDS30947.1 ENSP00000427562 NM_001168237.1,NM_007314.3,NM_001168238.1,NM_001168236.1 1 - - - - - - - - - -
chr1:179074867 chr1 179074867 0 A 360 359 0 1 0 0.277777777777778 340 329 0 11 0 3.23529411764706 0.00283290474130272 0.00408629185519225 significant ENSG00000143322 ENST00000502732 3_prime_UTR_variant 5739 - - - - - MODIFIER ABL2 HGNC 77 YES CCDS30947.1 ENSP00000427562 NM_001168237.1,NM_007314.3,NM_001168238.1,NM_001168236.1 1 - - - - - - - - - -
chr1:179077599 chr1 179077599 0 A 574 574 0 0 0 0 562 550 0 12 0 2.13523131672598 0.000460732476203955 0.000713417583570465 significant ENSG00000143322 ENST00000502732 missense_variant 3007 2803 935 F/L Ttc/Ctc COSV100772968 MODERATE ABL2 HGNC 77 YES CCDS30947.1 ENSP00000427562 NM_001168237.1,NM_007314.3,NM_001168238.1,NM_001168236.1 1 - 1 1 - - - - - - -
chr1:179078550 chr1 179078550 0 A 547 547 0 0 0 0 508 495 0 13 0 2.55905511811024 8.19900753725681e-05 0.000134737327227608 significant ENSG00000143322 ENST00000502732 missense_variant 2056 1852 618 C/R Tgt/Cgt - MODERATE ABL2 HGNC 77 YES CCDS30947.1 ENSP00000427562 NM_001168237.1,NM_007314.3,NM_001168238.1,NM_001168236.1 1 - - - - - - - - - -
chr1:179324158 chr1 179324158 1 A 212 212 0 0 0 0 206 195 0 11 0 5.33980582524272 0.000863000242286693 0.00130631942179855 significant ENSG00000057252 ENST00000367619 3_prime_UTR_variant 3178 - - - - - MODIFIER SOAT1 HGNC 11177 YES CCDS1330.1 ENSP00000356591 NM_003101.5 - - - - - - - - - - -
chr1:179811223 chr1 179811223 0 A 343 343 0 0 0 0 306 278 0 28 0 9.15032679738562 1.40823735701056e-09 3.15133720090295e-09 significant ENSG00000169905 ENST00000367612 3_prime_UTR_variant 5784 - - - - - MODIFIER TOR1AIP2 HGNC 24055 YES CCDS1334.1 ENSP00000356584 NM_145034.4 - - - - - - - - - - -
chr1:179811298 chr1 179811298 0 A 296 296 0 0 0 0 263 183 0 80 0 30.4182509505703 2.67477340261657e-24 1.08225979634927e-23 significant ENSG00000169905 ENST00000367612 3_prime_UTR_variant 5709 - - - - - MODIFIER TOR1AIP2 HGNC 24055 YES CCDS1334.1 ENSP00000356584 NM_145034.4 - - - - - - - - - - -
chr1:179812529 chr1 179812529 0 A 253 253 0 0 0 0 143 140 0 3 0 2.0979020979021 0.048354497625911 0.0623956907986261 nonsignificant ENSG00000169905 ENST00000367612 3_prime_UTR_variant 4478 - - - - - MODIFIER TOR1AIP2 HGNC 24055 YES CCDS1334.1 ENSP00000356584 NM_145034.4 - - - - - - - - - - -
chr1:179831951 chr1 179831951 0 A 1631 1627 0 3 1 0.183936235438381 1431 1339 0 92 0 6.42907058001398 5.37434877925244e-26 2.29226773027433e-25 significant ENSG00000169905 ENST00000367612 intron_variant - - - - - - MODIFIER TOR1AIP2 HGNC 24055 YES CCDS1334.1 ENSP00000356584 NM_145034.4 - - - - - - - - - - -
chr1:179831977 chr1 179831977 0 A 1461 1461 0 0 0 0 1292 1238 0 54 0 4.17956656346749 3.2976378878269e-18 1.07960028103681e-17 significant ENSG00000169905 ENST00000367612 intron_variant - - - - - - MODIFIER TOR1AIP2 HGNC 24055 YES CCDS1334.1 ENSP00000356584 NM_145034.4 - - - - - - - - - - -
chr1:179831987 chr1 179831987 0 A 1142 1138 0 4 0 0.350262697022767 1047 823 0 224 0 21.3944603629417 9.2609399399736e-61 8.80963745591875e-60 significant ENSG00000169905 ENST00000367612 intron_variant - - - - - - MODIFIER TOR1AIP2 HGNC 24055 YES CCDS1334.1 ENSP00000356584 NM_145034.4 - - - - - - - - - - -
chr1:179832638 chr1 179832638 0 A 710 352 0 358 0 50.4225352112676 707 377 0 330 0 46.6760961810467 0.429530880962823 0.511462310062366 nonsignificant ENSG00000169905 ENST00000367612 intron_variant - - - - - - MODIFIER TOR1AIP2 HGNC 24055 YES CCDS1334.1 ENSP00000356584 NM_145034.4 - - - - - - - - - - -
chr1:179832680 chr1 179832680 0 A 736 724 1 11 0 1.4945652173913 585 534 0 51 0 8.71794871794872 2.37511488628785e-09 5.2469651014208e-09 significant ENSG00000169905 ENST00000367612 intron_variant - - - - - - MODIFIER TOR1AIP2 HGNC 24055 YES CCDS1334.1 ENSP00000356584 NM_145034.4 - - - - - - - - - - -
chr1:179851951 chr1 179851951 1 A 484 484 0 0 0 0 464 449 0 15 0 3.23275862068966 2.52380146039752e-05 4.32640692787628e-05 significant ENSG00000143337 ENST00000606911 missense_variant 505 314 105 Y/C tAc/tGc - MODERATE TOR1AIP1 HGNC 29456 YES CCDS1335.1 ENSP00000476687 - 1 - - - - - - - - - -
chr1:179888607 chr1 179888607 1 A 1774 1759 0 15 0 0.84554678692221 1711 1565 0 146 0 8.53302162478083 3.25150134154387e-28 1.4825981720909e-27 significant ENSG00000143337 ENST00000606911 3_prime_UTR_variant 3176 - - - - - MODIFIER TOR1AIP1 HGNC 29456 YES CCDS1335.1 ENSP00000476687 - 1 - - - - - - - - - -
chr1:180006171 chr1 180006171 1 A 610 609 0 1 0 0.163934426229508 536 512 0 24 0 4.47761194029851 2.85094607564204e-07 5.58028405551004e-07 significant ENSG00000135837 ENST00000367607 missense_variant 4475 4057 1353 R/G Aga/Gga - MODERATE CEP350 HGNC 24238 YES CCDS1336.1 ENSP00000356579 NM_014810.4 - - - - - - - - - - -
chr1:180044217 chr1 180044217 1 A 648 648 0 0 0 0 541 518 0 23 0 4.25138632162662 1.7890501622107e-08 3.7634005393976e-08 significant ENSG00000135837 ENST00000367607 synonymous_variant 6046 5628 1876 L ctA/ctG rs1168659844 LOW CEP350 HGNC 24238 YES CCDS1336.1 ENSP00000356579 NM_014810.4 - - - - - - - - - - -
chr1:180056752 chr1 180056752 1 A 698 698 0 0 0 0 659 619 0 40 0 6.06980273141123 1.02432878710362e-12 2.67334797294839e-12 significant ENSG00000135837 ENST00000367607 missense_variant 6743 6325 2109 S/G Agc/Ggc - MODERATE CEP350 HGNC 24238 YES CCDS1336.1 ENSP00000356579 NM_014810.4 - - - - - - - - - - -
chr1:180082241 chr1 180082241 1 A 540 540 0 0 0 0 363 355 0 8 0 2.20385674931129 0.000723151382501427 0.00110019607541688 significant ENSG00000135837 ENST00000367607 3_prime_UTR_variant 11717 - - - - - MODIFIER CEP350 HGNC 24238 YES CCDS1336.1 ENSP00000356579 NM_014810.4 - - - - - - - - - - -
chr1:180083813 chr1 180083813 1 A 875 858 0 17 0 1.94285714285714 811 575 0 236 0 29.0998766954377 2.05919731333901e-48 1.56464508986799e-47 significant ENSG00000135837 ENST00000367607 3_prime_UTR_variant 13289 - - - - - MODIFIER CEP350 HGNC 24238 YES CCDS1336.1 ENSP00000356579 NM_014810.4 - - - - - - - - - - -
chr1:180145088 chr1 180145088 1 A 565 217 0 348 0 61.5929203539823 593 226 0 367 0 61.8887015177066 0.962093849981636 1 nonsignificant ENSG00000116260 ENST00000367602 synonymous_variant 509 435 145 T acA/acG rs2298206 LOW QSOX1 HGNC 9756 YES CCDS1337.1 ENSP00000356574 - - - - - - - - - - - -
chr1:180167019 chr1 180167019 1 A 627 626 0 1 0 0.159489633173844 602 585 0 17 0 2.82392026578073 6.22079830001472e-05 0.000103162855430441 significant ENSG00000116260 ENST00000367602 3_prime_UTR_variant 3165 - - - - - MODIFIER QSOX1 HGNC 9756 YES CCDS1337.1 ENSP00000356574 - - - - - - - - - - - -
chr1:180366737 chr1 180366737 0 A 4579 4544 0 35 0 0.764359030355973 3145 2860 0 285 0 9.06200317965024 2.47921939915875e-70 2.74667044028895e-69 significant ENSG00000135847 ENST00000367595 missense_variant 1265 577 193 W/R Tgg/Cgg - MODERATE ACBD6 HGNC 23339 YES CCDS1339.1 ENSP00000356567 NM_032360.3 1 - - - - - - - - - -
chr1:180471859 chr1 180471859 0 A 431 429 0 2 0 0.464037122969838 447 406 0 41 0 9.17225950782998 5.56217534302267e-10 1.27088319571022e-09 significant ENSG00000135847 ENST00000367595 5_prime_UTR_variant 231 - - - - - MODIFIER ACBD6 HGNC 23339 YES CCDS1339.1 ENSP00000356567 NM_032360.3 1 - - - - - - - - - -
chr1:180853718 chr1 180853718 1 A 407 404 0 3 0 0.737100737100737 464 418 0 46 0 9.91379310344828 2.42676738618952e-09 5.35518473414332e-09 significant ENSG00000143324 ENST00000367590 3_prime_UTR_variant 2805 - - - - - MODIFIER XPR1 HGNC 12827 YES CCDS1340.1 ENSP00000356562 NM_004736.3 1 - - - - - - - - - -
chr1:180854067 chr1 180854067 1 A 2045 0 0 2045 0 100 1513 0 0 1513 0 100 1 1 nonsignificant ENSG00000143324 ENST00000367590 3_prime_UTR_variant 3154 - - - - rs3856061 MODIFIER XPR1 HGNC 12827 YES CCDS1340.1 ENSP00000356562 NM_004736.3 1 - - - - - - - - - -
chr1:180943510 chr1 180943510 0 A 412 411 0 1 0 0.242718446601942 385 375 0 10 0 2.5974025974026 0.00512116526622276 0.0072084296323849 significant ENSG00000135823 ENST00000258301 3_prime_UTR_variant 3202 - - - - - MODIFIER STX6 HGNC 11441 YES CCDS1341.1 ENSP00000258301 NM_005819.4 - - - - - - - - - - -
chr1:180943734 chr1 180943734 0 A 294 293 0 1 0 0.340136054421769 251 243 0 8 0 3.18725099601594 0.014705107827193 0.0198065494192258 nonsignificant ENSG00000135823 ENST00000258301 3_prime_UTR_variant 2978 - - - - - MODIFIER STX6 HGNC 11441 YES CCDS1341.1 ENSP00000258301 NM_005819.4 - - - - - - - - - - -
chr1:180944305 chr1 180944305 0 A 449 447 0 2 0 0.44543429844098 464 423 0 41 0 8.83620689655172 5.22872325280473e-10 1.1965404846904e-09 significant ENSG00000135823 ENST00000258301 3_prime_UTR_variant 2407 - - - - - MODIFIER STX6 HGNC 11441 YES CCDS1341.1 ENSP00000258301 NM_005819.4 - - - - - - - - - - -
chr1:180945531 chr1 180945531 0 A 1260 1244 0 16 0 1.26984126984127 1274 1014 0 260 0 20.4081632653061 5.41808028816017e-53 4.48910693448181e-52 significant ENSG00000135823 ENST00000258301 3_prime_UTR_variant 1181 - - - - - MODIFIER STX6 HGNC 11441 YES CCDS1341.1 ENSP00000258301 NM_005819.4 - - - - - - - - - - -
chr1:180974452 chr1 180974452 0 A 1634 1627 0 7 0 0.428396572827417 1655 1589 0 66 0 3.98791540785498 7.1272625608729e-13 1.87454669074141e-12 significant ENSG00000135823 ENST00000258301 synonymous_variant 421 183 61 L ctT/ctC - LOW STX6 HGNC 11441 YES CCDS1341.1 ENSP00000258301 NM_005819.4 - - - - - - - - - - -
chr1:181018236 chr1 181018236 1 A 3253 0 0 3253 0 100 3145 0 0 3145 0 100 1 1 nonsignificant ENSG00000153029 ENST00000367580 missense_variant 121 116 39 H/R cAt/cGt rs2236410,COSV51580305,COSV51581658 MODERATE MR1 HGNC 4975 YES CCDS1342.1 ENSP00000356552 NM_001531.2 - likely_benign 0,1,1 1,1,1 27014279,24503276 - - - - - -
chr1:181018266 chr1 181018266 1 A 2281 2277 0 4 0 0.175361683472161 3105 2814 0 291 0 9.3719806763285 5.72925808191252e-61 5.47598710792107e-60 significant ENSG00000153029 ENST00000367580 missense_variant 151 146 49 Y/C tAc/tGc COSV104620148 MODERATE MR1 HGNC 4975 YES CCDS1342.1 ENSP00000356552 NM_001531.2 - - 1 1 - - - - - - -
chr1:181019284 chr1 181019284 1 A 2306 2306 0 0 0 0 2323 2145 0 178 0 7.66250538097288 1.96454468892e-52 1.61156831597057e-51 significant ENSG00000153029 ENST00000367580 missense_variant 471 466 156 N/D Aat/Gat rs1477989258 MODERATE MR1 HGNC 4975 YES CCDS1342.1 ENSP00000356552 NM_001531.2 - - - - - - - - - - -
chr1:181024705 chr1 181024705 1 A 1646 1642 0 4 0 0.243013365735115 1542 1488 0 54 0 3.50194552529183 6.35894565532975e-13 1.67607554665265e-12 significant ENSG00000153029 ENST00000367580 3_prime_UTR_variant 1335 - - - - - MODIFIER MR1 HGNC 4975 YES CCDS1342.1 ENSP00000356552 NM_001531.2 - - - - - - - - - - -
chr1:181025529 chr1 181025529 1 A 434 202 0 232 0 53.4562211981567 475 226 0 249 0 52.4210526315789 0.86575107009688 0.967337114230591 nonsignificant ENSG00000153029 ENST00000367580 3_prime_UTR_variant 2159 - - - - rs369032147 MODIFIER MR1 HGNC 4975 YES CCDS1342.1 ENSP00000356552 NM_001531.2 - - - - - - - - - - -
chr1:181026594 chr1 181026594 1 A 323 322 0 1 0 0.309597523219814 247 242 0 5 0 2.02429149797571 0.0911694047006895 0.115129256333364 nonsignificant ENSG00000153029 ENST00000367580 3_prime_UTR_variant 3224 - - - - - MODIFIER MR1 HGNC 4975 YES CCDS1342.1 ENSP00000356552 NM_001531.2 - - - - - - - - - - -
chr1:181026612 chr1 181026612 1 A 405 402 0 3 0 0.740740740740741 395 369 0 26 0 6.58227848101266 1.18253254849908e-05 2.07585235002062e-05 significant ENSG00000153029 ENST00000367580 3_prime_UTR_variant 3242 - - - - - MODIFIER MR1 HGNC 4975 YES CCDS1342.1 ENSP00000356552 NM_001531.2 - - - - - - - - - - -
chr1:181027841 chr1 181027841 1 A 585 0 0 585 0 100 531 0 0 531 0 100 1 1 nonsignificant ENSG00000153029 ENST00000367580 3_prime_UTR_variant 4471 - - - - rs6686208 MODIFIER MR1 HGNC 4975 YES CCDS1342.1 ENSP00000356552 NM_001531.2 - - - - 24675550 - - - - - -
chr1:181028239 chr1 181028239 1 A 472 471 0 1 0 0.211864406779661 447 431 0 16 0 3.57941834451902 0.000111673198976176 0.000181827703982452 significant ENSG00000153029 ENST00000367580 3_prime_UTR_variant 4869 - - - - rs1173499230 MODIFIER MR1 HGNC 4975 YES CCDS1342.1 ENSP00000356552 NM_001531.2 - - - - - - - - - - -
chr1:181028918 chr1 181028918 1 A 442 442 0 0 0 0 397 389 0 8 0 2.01511335012594 0.00263487454785698 0.00380767460347644 significant ENSG00000153029 ENST00000367580 3_prime_UTR_variant 5548 - - - - - MODIFIER MR1 HGNC 4975 YES CCDS1342.1 ENSP00000356552 NM_001531.2 - - - - - - - - - - -
chr1:181029670 chr1 181029670 1 A 633 633 0 0 0 0 680 666 0 14 0 2.05882352941176 0.000136771388743597 0.000220801331150634 significant ENSG00000153029 ENST00000367580 3_prime_UTR_variant 6300 - - - - - MODIFIER MR1 HGNC 4975 YES CCDS1342.1 ENSP00000356552 NM_001531.2 - - - - - - - - - - -
chr1:181030499 chr1 181030499 1 A 119 0 0 119 0 100 242 0 0 242 0 100 1 1 nonsignificant ENSG00000153029 ENST00000367580 3_prime_UTR_variant 7129 - - - - rs4048650 MODIFIER MR1 HGNC 4975 YES CCDS1342.1 ENSP00000356552 NM_001531.2 - - - - 24675550 - - - - - -
chr1:182352251 chr1 182352251 0 A 2690 1306 0 1384 0 51.4498141263941 2592 1258 0 1334 0 51.4660493827161 1 1 nonsignificant ENSG00000135821 ENST00000311223 3_prime_UTR_variant 3308 - - - - - MODIFIER GLUL HGNC 4341 YES CCDS1344.1 ENSP00000307900 NM_002065.5 1 - - - - - - - - - -
chr1:182352648 chr1 182352648 0 A 13370 13345 0 25 0 0.18698578908003 9037 8804 0 233 0 2.57828925528383 6.06520512837305e-63 5.98625105459668e-62 significant ENSG00000135821 ENST00000311223 3_prime_UTR_variant 2911 - - - - - MODIFIER GLUL HGNC 4341 YES CCDS1344.1 ENSP00000307900 NM_002065.5 1 - - - - - - - - - -
chr1:182353159 chr1 182353159 0 A 7252 7237 0 15 0 0.206839492553778 6384 6187 0 197 0 3.08583959899749 1.92276483787636e-46 1.40226736128141e-45 significant ENSG00000135821 ENST00000311223 3_prime_UTR_variant 2400 - - - - - MODIFIER GLUL HGNC 4341 YES CCDS1344.1 ENSP00000307900 NM_002065.5 1 - - - - - - - - - -
chr1:182360907 chr1 182360907 0 A 386 370 0 16 0 4.14507772020725 441 278 0 163 0 36.9614512471655 9.24413932116874e-24 3.67687210075163e-23 significant ENSG00000135821 ENST00000311223 5_prime_UTR_variant 435 - - - - - MODIFIER GLUL HGNC 4341 YES CCDS1344.1 ENSP00000307900 NM_002065.5 1 - - - - - - - - - -
chr1:182567990 chr1 182567990 0 A 5091 5088 0 3 0 0.0589275191514437 6676 6513 0 163 0 2.4415817855003 1.24395584706145e-35 6.99125554884946e-35 significant ENSG00000143333 ENST00000367558 3_prime_UTR_variant 2195 - - - - - MODIFIER RGS16 HGNC 9997 YES CCDS1348.1 ENSP00000356529 NM_002928.3 - - - - - - - - - - -
chr1:182569626 chr1 182569626 0 A 6665 2 0 6663 0 99.9699924981245 9024 0 0 9024 0 100 0.990888063738471 1 nonsignificant ENSG00000143333 ENST00000367558 missense_variant 559 410 137 L/P cTc/cCc - MODERATE RGS16 HGNC 9997 YES CCDS1348.1 ENSP00000356529 NM_002928.3 - - - - - - - - - - -
chr1:182775367 chr1 182775367 1 A 702 700 0 2 0 0.284900284900285 627 611 0 16 0 2.5518341307815 0.000448765595886054 0.000695921905655152 significant ENSG00000135838 ENST00000367553 missense_variant,splice_region_variant 274 230 77 K/R aAg/aGg - MODERATE NPL HGNC 16781 YES CCDS1350.1 ENSP00000356524 NM_030769.2,NM_001200056.1 - - - - - - - - - - -
chr1:182781332 chr1 182781332 1 A 684 683 0 1 0 0.146198830409357 583 564 0 19 0 3.2590051457976 8.11034090124994e-06 1.43961493791418e-05 significant ENSG00000135838 ENST00000367553 missense_variant 316 272 91 K/R aAg/aGg - MODERATE NPL HGNC 16781 YES CCDS1350.1 ENSP00000356524 NM_030769.2,NM_001200056.1 - - - - - - - - - - -
chr1:182797880 chr1 182797880 1 A 518 518 0 0 0 0 524 504 0 20 0 3.81679389312977 1.78025664379502e-06 3.30802213854605e-06 significant ENSG00000135838 ENST00000367553 missense_variant 844 800 267 K/R aAa/aGa - MODERATE NPL HGNC 16781 YES CCDS1350.1 ENSP00000356524 NM_030769.2,NM_001200056.1 - - - - - - - - - - -
chr1:182798560 chr1 182798560 1 A 111 111 0 0 0 0 122 118 0 4 0 3.27868852459016 0.124835008327273 0.156167617435907 nonsignificant ENSG00000135838 ENST00000367553 3_prime_UTR_variant 1524 - - - - - MODIFIER NPL HGNC 16781 YES CCDS1350.1 ENSP00000356524 NM_030769.2,NM_001200056.1 - - - - - - - - - - -
chr1:182798769 chr1 182798769 1 A 400 400 0 0 0 0 379 370 0 9 0 2.37467018469657 0.00162206887648066 0.0023916120886112 significant ENSG00000135838 ENST00000367553 3_prime_UTR_variant 1733 - - - - rs369072569 MODIFIER NPL HGNC 16781 YES CCDS1350.1 ENSP00000356524 NM_030769.2,NM_001200056.1 - - - - - - - - - - -
chr1:182829265 chr1 182829265 1 A 12406 12320 0 86 0 0.693212961470256 6300 5083 0 1217 0 19.3174603174603 0 0 significant ENSG00000135829 ENST00000367549 synonymous_variant 1388 1278 426 L ctA/ctG rs1448590339 LOW DHX9 HGNC 2750 YES CCDS41444.1 ENSP00000356520 NM_001357.4 - - - - - - - - - - -
chr1:183085755 chr1 183085755 1 A 1021 0 0 1021 0 100 984 0 0 984 0 100 1 1 nonsignificant ENSG00000135862 ENST00000258341 missense_variant 1629 1372 458 I/V Att/Gtt rs20563,COSV51132249 MODERATE LAMC1 HGNC 6492 YES CCDS1351.1 ENSP00000258341 NM_002293.3 - - 0,1 0,1 25111588,24721264,23039241,20223449,22342894,30181744 - - - - - -
chr1:183086788 chr1 183086788 1 A 1221 1221 0 0 0 0 1226 1188 0 38 0 3.09951060358891 6.68253510084718e-12 1.67578701838041e-11 significant ENSG00000135862 ENST00000258341 missense_variant 2064 1807 603 R/G Aga/Gga - MODERATE LAMC1 HGNC 6492 YES CCDS1351.1 ENSP00000258341 NM_002293.3 - - - - - - - - - - -
chr1:183086799 chr1 183086799 1 A 1195 1195 0 0 0 0 1214 1115 0 99 0 8.15485996705107 3.4264384729287e-29 1.60369863236292e-28 significant ENSG00000135862 ENST00000258341 synonymous_variant 2075 1818 606 V gtA/gtG - LOW LAMC1 HGNC 6492 YES CCDS1351.1 ENSP00000258341 NM_002293.3 - - - - - - - - - - -
chr1:183090990 chr1 183090990 1 A 809 804 0 5 0 0.618046971569839 794 719 0 75 0 9.44584382871537 5.57851359943001e-17 1.74566702679238e-16 significant ENSG00000135862 ENST00000258341 missense_variant 2380 2123 708 Y/C tAc/tGc rs761392364 MODERATE LAMC1 HGNC 6492 YES CCDS1351.1 ENSP00000258341 NM_002293.3 - - - - - - - - - - -
chr1:183112412 chr1 183112412 1 A 967 0 0 967 0 100 954 0 0 954 0 100 1 1 nonsignificant ENSG00000135862 ENST00000258341 3_prime_UTR_variant 5574 - - - - rs1062044 MODIFIER LAMC1 HGNC 6492 YES CCDS1351.1 ENSP00000258341 NM_002293.3 - - - - 31637880,31880394,28277607,29018797 - - - - - -
chr1:183112503 chr1 183112503 1 A 710 700 0 10 0 1.40845070422535 672 620 0 52 0 7.73809523809524 3.06784189373877e-08 6.37147996374614e-08 significant ENSG00000135862 ENST00000258341 3_prime_UTR_variant 5665 - - - - - MODIFIER LAMC1 HGNC 6492 YES CCDS1351.1 ENSP00000258341 NM_002293.3 - - - - - - - - - - -
chr1:183113579 chr1 183113579 1 A 511 0 0 511 0 100 516 0 0 516 0 100 1 1 nonsignificant ENSG00000135862 ENST00000258341 3_prime_UTR_variant 6741 - - - - rs17477864 MODIFIER LAMC1 HGNC 6492 YES CCDS1351.1 ENSP00000258341 NM_002293.3 - - - - 31637880,22342894 - - - - - -
chr1:183113952 chr1 183113952 1 A 1019 0 0 1019 0 100 1048 0 0 1048 0 100 1 1 nonsignificant ENSG00000135862 ENST00000258341 3_prime_UTR_variant 7114 - - - - rs1547715 MODIFIER LAMC1 HGNC 6492 YES CCDS1351.1 ENSP00000258341 NM_002293.3 - - - - - - - - - - -
chr1:183510167 chr1 183510167 1 A 4630 4617 0 13 0 0.280777537796976 3205 3102 0 103 0 3.21372854914197 1.54350741129353e-26 6.69194204258259e-26 significant ENSG00000116698 ENST00000507469 synonymous_variant 1462 1344 448 E gaA/gaG - LOW SMG7 HGNC 16792 YES CCDS41445.2 ENSP00000425133 NM_201569.2 - - - - - - - - - - -
chr1:183520317 chr1 183520317 1 A 4305 4302 0 3 0 0.0696864111498258 3998 3911 0 87 0 2.17608804402201 7.00687513580708e-24 2.79847210982702e-23 significant ENSG00000116698 ENST00000507469 missense_variant 3422 3304 1102 S/G Agc/Ggc - MODERATE SMG7 HGNC 16792 YES CCDS41445.2 ENSP00000425133 NM_201569.2 - - - - - - - - - - -
chr1:183524741 chr1 183524741 0 A 1188 1187 0 1 0 0.0841750841750842 1242 1201 0 41 0 3.30112721417069 3.38143328939682e-11 8.19756416421986e-11 significant ENSG00000116698 ENST00000507469 downstream_gene_variant - - - - - - MODIFIER SMG7 HGNC 16792 YES CCDS41445.2 ENSP00000425133 NM_201569.2 - - - - - - - - - - -
chr1:183532576 chr1 183532576 0 A 12160 12150 0 10 0 0.0822368421052632 12304 11887 0 417 0 3.38914174252276 6.74351912675457e-107 1.21829447345202e-105 significant ENSG00000116701 ENST00000367535 stop_lost 1423 1171 391 */Q Tag/Cag - HIGH NCF2 HGNC 7661 YES CCDS1356.1 ENSP00000356505 NM_000433.3 1 - - - - - - - - - -
chr1:183542387 chr1 183542387 0 A 13158 0 0 13158 0 100 9441 0 0 9441 0 100 1 1 nonsignificant ENSG00000116701 ENST00000367535 missense_variant 794 542 181 M/T aTg/aCg COSV62314890 MODERATE NCF2 HGNC 7661 YES CCDS1356.1 ENSP00000356505 NM_000433.3 1 - 1 1 - - - - - - -
chr1:183556042 chr1 183556042 0 A 5413 5406 0 7 0 0.129318307777573 9052 8659 0 393 0 4.34158197083517 1.2771602230268e-67 1.36442232865632e-66 significant ENSG00000116701 ENST00000367535 missense_variant 497 245 82 F/S tTc/tCc - MODERATE NCF2 HGNC 7661 YES CCDS1356.1 ENSP00000356505 NM_000433.3 1 - - - - - - - - - -
chr1:183560014 chr1 183560014 0 A 924 924 0 0 0 0 905 816 0 89 0 9.83425414364641 6.00368566617315e-27 2.63295407084167e-26 significant ENSG00000116701 ENST00000367535 upstream_gene_variant - - - - - - MODIFIER NCF2 HGNC 7661 YES CCDS1356.1 ENSP00000356505 NM_000433.3 1 - - - - - - - - - -
chr1:183595718 chr1 183595718 0 A 5612 5611 0 1 0 0.0178189593727726 5037 4896 0 141 0 2.79928528886242 2.989271827735e-44 2.06851727533475e-43 significant ENSG00000162704 ENST00000294742 3_prime_UTR_variant 1512 - - - - - MODIFIER ARPC5 HGNC 708 YES CCDS58050.1 ENSP00000294742 NM_001270439.1 - - - - - - - - - - -
chr1:183595774 chr1 183595774 0 A 5057 5053 0 4 0 0.0790982796124184 4437 4338 0 99 0 2.23123732251521 1.26975221839852e-27 5.67294475084687e-27 significant ENSG00000162704 ENST00000294742 3_prime_UTR_variant 1456 - - - - - MODIFIER ARPC5 HGNC 708 YES CCDS58050.1 ENSP00000294742 NM_001270439.1 - - - - - - - - - - -
chr1:184041355 chr1 184041355 1 A 2962 2959 0 3 0 0.101282916948008 3788 3605 0 183 0 4.83104540654699 9.98579211006404e-41 6.38822711539666e-40 significant ENSG00000198860 ENST00000361641 missense_variant 497 418 140 T/A Act/Gct rs777274418 MODERATE TSEN15 HGNC 16791 YES CCDS1361.1 ENSP00000355299 NM_052965.2 1 - - - - - - - - - -
chr1:184042107 chr1 184042107 1 A 4114 4093 0 21 0 0.51045211473019 3905 3384 0 521 0 13.3418693982074 2.81201515576516e-125 6.26280081682646e-124 significant ENSG00000198860 ENST00000361641 3_prime_UTR_variant 721 - - - - - MODIFIER TSEN15 HGNC 16791 YES CCDS1361.1 ENSP00000355299 NM_052965.2 1 - - - - - - - - - -
chr1:184660620 chr1 184660620 0 A 170 170 0 0 0 0 225 218 0 7 0 3.11111111111111 0.0227589341832253 0.0301491033078998 nonsignificant ENSG00000116406 ENST00000318130 3_prime_UTR_variant 5643 - - - - - MODIFIER EDEM3 HGNC 16787 YES CCDS1363.2 ENSP00000318147 NM_025191.3 - - - - - - - - - - -
chr1:184695400 chr1 184695400 0 A 555 555 0 0 0 0 538 519 0 19 0 3.53159851301115 3.2643046944993e-06 5.95857409160097e-06 significant ENSG00000116406 ENST00000318130 missense_variant 1003 736 246 S/P Tca/Cca - MODERATE EDEM3 HGNC 16787 YES CCDS1363.2 ENSP00000318147 NM_025191.3 - - - - - - - - - - -
chr1:185069561 chr1 185069561 1 A 276 150 0 126 0 45.6521739130435 203 90 0 113 0 55.6650246305419 0.231635194566541 0.283968899017748 nonsignificant ENSG00000121481 ENST00000367510 3_prime_UTR_variant 1427 - - - - rs1046592,COSV62280762 MODIFIER RNF2 HGNC 10061 YES CCDS1365.1 ENSP00000356480 NM_007212.3 - - 0,1 0,1 27014873,30402224 - - - - - -
chr1:185112559 chr1 185112559 0 A 2842 2842 0 0 0 0 2522 2448 0 74 0 2.93417922283902 9.9208262943146e-25 4.07093979333006e-24 significant ENSG00000121486 ENST00000367506 synonymous_variant 1058 789 263 I atT/atC - LOW TRMT1L HGNC 16782 YES CCDS1366.1 ENSP00000356476 NM_001202423.1,NM_030934.4 - - - - - - - - - - -
chr1:185260071 chr1 185260071 1 A 218 101 0 117 0 53.6697247706422 250 113 0 137 0 54.8 0.937747742205883 1 nonsignificant ENSG00000116668 ENST00000367500 3_prime_UTR_variant 3004 - - - - rs76543075 MODIFIER SWT1 HGNC 16785 YES CCDS1367.1 ENSP00000356470 NM_017673.6 - - - - - - - - - - -
chr1:185275602 chr1 185275602 0 A 491 488 0 3 0 0.610997963340122 444 412 0 32 0 7.20720720720721 9.6652662319391e-08 1.95157758838716e-07 significant ENSG00000116679 ENST00000367498 intron_variant - - - - - - MODIFIER IVNS1ABP HGNC 16951 YES CCDS1368.1 ENSP00000356468 NM_006469.4 - - - - - - - - - - -
chr1:186287647 chr1 186287647 0 A 3901 3888 0 13 0 0.333247885157652 3331 3102 0 229 0 6.87481236865806 1.87346738347665e-58 1.71433845249886e-57 significant ENSG00000047410 ENST00000367478 synonymous_variant 7050 6753 2251 F ttT/ttC - LOW TPR HGNC 12017 YES CCDS41446.1 ENSP00000356448 NM_003292.2 1 - - - - - - - - - -
chr1:186295277 chr1 186295277 0 A 3922 3916 0 6 0 0.152983171851096 3565 3345 0 220 0 6.1711079943899 1.3078778031743e-60 1.23994926611021e-59 significant ENSG00000047410 ENST00000367478 missense_variant 6277 5980 1994 C/R Tgt/Cgt - MODERATE TPR HGNC 12017 YES CCDS41446.1 ENSP00000356448 NM_003292.2 1 - - - - - - - - - -
chr1:186303526 chr1 186303526 0 A 3257 3240 0 17 0 0.52195271722444 2847 2558 0 289 0 10.1510361784334 1.30298850685625e-70 1.45501245372605e-69 significant ENSG00000047410 ENST00000367478 missense_variant 5410 5113 1705 S/P Tct/Cct - MODERATE TPR HGNC 12017 YES CCDS41446.1 ENSP00000356448 NM_003292.2 1 - - - - - - - - - -
chr1:186304485 chr1 186304485 0 A 3015 3010 0 5 0 0.165837479270315 2648 2478 0 170 0 6.41993957703928 6.40907250023824e-48 4.82421194431901e-47 significant ENSG00000047410 ENST00000367478 synonymous_variant 5193 4896 1632 H caT/caC - LOW TPR HGNC 12017 YES CCDS41446.1 ENSP00000356448 NM_003292.2 1 - - - - - - - - - -
chr1:186324567 chr1 186324567 0 A 623 622 0 1 0 0.160513643659711 438 421 0 17 0 3.88127853881279 3.88496416408525e-06 7.04715012391527e-06 significant ENSG00000047410 ENST00000367478 missense_variant 2443 2146 716 S/P Tcc/Ccc - MODERATE TPR HGNC 12017 YES CCDS41446.1 ENSP00000356448 NM_003292.2 1 - - - - - - - - - -
chr1:19202837 chr1 19202837 0 A 698 695 0 3 0 0.429799426934097 637 589 0 48 0 7.53532182103611 3.17324745237347e-12 8.0815099672081e-12 significant ENSG00000159423 ENST00000375341 missense_variant 1568 1310 437 M/T aTg/aCg - MODERATE ALDH4A1 HGNC 406 YES CCDS188.1 ENSP00000364490 NM_003748.3 1 - - - - - - - - - -
chr1:19202917 chr1 19202917 0 A 553 0 0 553 0 100 532 0 0 532 0 100 1 1 nonsignificant ENSG00000159423 ENST00000375341 synonymous_variant 1488 1230 410 S tcT/tcC COSV51894187 LOW ALDH4A1 HGNC 406 YES CCDS188.1 ENSP00000364490 NM_003748.3 1 - 1 1 - - - - - - -
chr1:19202926 chr1 19202926 0 A 556 0 0 556 0 100 555 0 0 555 0 100 1 1 nonsignificant ENSG00000159423 ENST00000375341 synonymous_variant 1479 1221 407 A gcT/gcC COSV51893163 LOW ALDH4A1 HGNC 406 YES CCDS188.1 ENSP00000364490 NM_003748.3 1 - 1 1 - - - - - - -
chr1:19203983 chr1 19203983 0 A 434 434 0 0 0 0 415 406 0 9 0 2.16867469879518 0.00168293281972203 0.00247745537397745 significant ENSG00000159423 ENST00000375341 missense_variant 1322 1064 355 F/S tTc/tCc - MODERATE ALDH4A1 HGNC 406 YES CCDS188.1 ENSP00000364490 NM_003748.3 1 - - - - - - - - - -
chr1:19208323 chr1 19208323 0 A 697 697 0 0 0 0 731 716 0 15 0 2.05198358413133 6.38189043897589e-05 0.000105747052402187 significant ENSG00000159423 ENST00000375341 missense_variant 995 737 246 F/S tTc/tCc - MODERATE ALDH4A1 HGNC 406 YES CCDS188.1 ENSP00000364490 NM_003748.3 1 - - - - - - - - - -
chr1:19231574 chr1 19231574 0 A 332 332 0 0 0 0 349 341 0 8 0 2.29226361031519 0.00778109553242533 0.0107428308742315 nonsignificant ENSG00000169991 ENST00000455833 3_prime_UTR_variant 5389 - - - - - MODIFIER IFFO2 HGNC 27006 YES CCDS44076.1 ENSP00000387941 NM_001136265.1 - - - - - - - - - - -
chr1:192780861 chr1 192780861 1 A 675 674 0 1 0 0.148148148148148 645 616 0 29 0 4.49612403100775 2.14685373430592e-08 4.49890849231104e-08 significant ENSG00000116741 ENST00000235382 3_prime_UTR_variant 802 - - - - - MODIFIER RGS2 HGNC 9998 YES CCDS1377.1 ENSP00000235382 NM_002923.3 - - - - - - - - - - -
chr1:192982382 chr1 192982382 0 A 450 448 0 2 0 0.444444444444444 422 406 0 16 0 3.7914691943128 0.000550215122829155 0.000844906714164281 significant ENSG00000116750 ENST00000367455 3_prime_UTR_variant 4325 - - - - - MODIFIER UCHL5 HGNC 19678 YES CCDS1378.1 ENSP00000356425 NM_015984.3,NM_001199261.1 - - - - - - - - - - -
chr1:192985462 chr1 192985462 0 A 4258 4255 0 3 0 0.0704556129638328 3774 3678 0 96 0 2.54372019077901 1.52696635436481e-27 6.81129663525654e-27 significant ENSG00000116750 ENST00000367455 3_prime_UTR_variant 1245 - - - - - MODIFIER UCHL5 HGNC 19678 YES CCDS1378.1 ENSP00000356425 NM_015984.3,NM_001199261.1 - - - - - - - - - - -
chr1:193013431 chr1 193013431 0 A 306 306 0 0 0 0 226 199 0 27 0 11.9469026548673 2.27255567559825e-10 5.29090536325965e-10 significant ENSG00000116750 ENST00000367455 intron_variant - - - - - - MODIFIER UCHL5 HGNC 19678 YES CCDS1378.1 ENSP00000356425 NM_015984.3,NM_001199261.1 - - - - - - - - - - -
chr1:193018942 chr1 193018942 0 A 5145 5144 0 1 0 0.0194363459669582 4564 4454 0 110 0 2.41016652059597 1.02614164422316e-34 5.63426474923937e-34 significant ENSG00000116750 ENST00000367455 synonymous_variant 416 180 60 P ccT/ccC - LOW UCHL5 HGNC 19678 YES CCDS1378.1 ENSP00000356425 NM_015984.3,NM_001199261.1 - - - - - - - - - - -
chr1:193202232 chr1 193202232 1 A 4221 4215 0 6 0 0.142146410803127 4189 4088 0 101 0 2.41107662926713 1.75278225390344e-23 6.90629107999018e-23 significant ENSG00000134371 ENST00000367435 missense_variant 1448 1264 422 T/A Aca/Gca - MODERATE CDC73 HGNC 16783 YES CCDS1382.1 ENSP00000356405 NM_024529.4 1 - - - - - - - - - -
chr1:193206916 chr1 193206916 1 A 167 167 0 0 0 0 133 128 0 5 0 3.7593984962406 0.0182132579640146 0.0242921163238392 nonsignificant ENSG00000134371 ENST00000367435 intron_variant - - - - - - MODIFIER CDC73 HGNC 16783 YES CCDS1382.1 ENSP00000356405 NM_024529.4 1 - - - - - - - - - -
chr1:19422124 chr1 19422124 0 A 3833 3822 0 11 0 0.286981476650143 3715 3581 0 134 0 3.60699865410498 1.82992347696054e-28 8.39979071204682e-28 significant ENSG00000127481 ENST00000375254 missense_variant 13569 13541 4514 F/S tTc/tCc - MODERATE UBR4 HGNC 30313 YES CCDS189.1 ENSP00000364403 NM_020765.2 - - - - - - - - - - -
chr1:19426112 chr1 19426112 0 A 5043 5040 0 3 0 0.0594883997620464 4791 4657 0 134 0 2.79691087455646 3.17236845676621e-37 1.85366747653462e-36 significant ENSG00000127481 ENST00000375254 synonymous_variant 13309 13281 4427 N aaT/aaC - LOW UBR4 HGNC 30313 YES CCDS189.1 ENSP00000364403 NM_020765.2 - - - - - - - - - - -
chr1:19426116 chr1 19426116 0 A 4848 4818 0 30 0 0.618811881188119 4625 4322 0 303 0 6.55135135135135 3.87306594900028e-59 3.58137646546446e-58 significant ENSG00000127481 ENST00000375254 missense_variant 13305 13277 4426 M/T aTg/aCg - MODERATE UBR4 HGNC 30313 YES CCDS189.1 ENSP00000364403 NM_020765.2 - - - - - - - - - - -
chr1:19431543 chr1 19431543 0 A 3869 3865 0 4 0 0.103385887826312 3612 3483 0 129 0 3.57142857142857 4.77156488551058e-35 2.64263336610607e-34 significant ENSG00000127481 ENST00000375254 missense_variant,splice_region_variant 12672 12644 4215 M/T aTg/aCg - MODERATE UBR4 HGNC 30313 YES CCDS189.1 ENSP00000364403 NM_020765.2 - - - - - - - - - - -
chr1:19431555 chr1 19431555 0 A 3303 3299 0 4 0 0.121102028458977 3107 3040 0 67 0 2.15642098487287 1.55031338433804e-16 4.75818496323456e-16 significant ENSG00000127481 ENST00000375254 missense_variant 12660 12632 4211 I/T aTc/aCc - MODERATE UBR4 HGNC 30313 YES CCDS189.1 ENSP00000364403 NM_020765.2 - - - - - - - - - - -
chr1:19436604 chr1 19436604 0 A 3490 3485 0 5 0 0.143266475644699 3258 3179 0 79 0 2.42480049109883 2.16146570995027e-19 7.38938611511803e-19 significant ENSG00000127481 ENST00000375254 missense_variant 12119 12091 4031 C/R Tgc/Cgc - MODERATE UBR4 HGNC 30313 YES CCDS189.1 ENSP00000364403 NM_020765.2 - - - - - - - - - - -
chr1:19446162 chr1 19446162 0 A 2664 2657 0 7 0 0.262762762762763 2505 2382 0 123 0 4.91017964071856 1.1775217876079e-29 5.58841072441754e-29 significant ENSG00000127481 ENST00000375254 synonymous_variant 10372 10344 3448 L ctT/ctC - LOW UBR4 HGNC 30313 YES CCDS189.1 ENSP00000364403 NM_020765.2 - - - - - - - - - - -
chr1:19449374 chr1 19449374 0 A 2839 2822 0 17 0 0.598802395209581 2673 2478 0 195 0 7.29517396184063 1.05067325382587e-40 6.719960881507e-40 significant ENSG00000127481 ENST00000375254 missense_variant 9797 9769 3257 S/P Tca/Cca COSV64396082 MODERATE UBR4 HGNC 30313 YES CCDS189.1 ENSP00000364403 NM_020765.2 - - 1 1 - - - - - - -
chr1:19449418 chr1 19449418 0 A 2952 2951 0 0 1 0 1730 1695 0 35 0 2.02312138728324 9.23222409259879e-16 2.75302906287195e-15 significant ENSG00000127481 ENST00000375254 missense_variant 9753 9725 3242 M/T aTg/aCg - MODERATE UBR4 HGNC 30313 YES CCDS189.1 ENSP00000364403 NM_020765.2 - - - - - - - - - - -
chr1:19454179 chr1 19454179 0 A 3082 3077 0 5 0 0.162232316677482 2898 2828 0 70 0 2.41545893719807 1.81410298816062e-16 5.55265538128075e-16 significant ENSG00000127481 ENST00000375254 synonymous_variant 9194 9166 3056 L Ttg/Ctg - LOW UBR4 HGNC 30313 YES CCDS189.1 ENSP00000364403 NM_020765.2 - - - - - - - - - - -
chr1:19465634 chr1 19465634 0 A 2377 2370 0 7 0 0.294488851493479 2399 2249 0 150 0 6.25260525218841 4.80806809457045e-35 2.66180176012935e-34 significant ENSG00000127481 ENST00000375254 missense_variant 8702 8674 2892 C/R Tgt/Cgt - MODERATE UBR4 HGNC 30313 YES CCDS189.1 ENSP00000364403 NM_020765.2 - - - - - - - - - - -
chr1:19473350 chr1 19473350 0 A 3212 3211 0 1 0 0.0311332503113325 2368 2270 0 98 0 4.13851351351351 5.92912925827188e-35 3.27856254975289e-34 significant ENSG00000127481 ENST00000375254 missense_variant 7802 7774 2592 S/P Tcg/Ccg - MODERATE UBR4 HGNC 30313 YES CCDS189.1 ENSP00000364403 NM_020765.2 - - - - - - - - - - -
chr1:19473405 chr1 19473405 0 A 2630 2630 0 0 0 0 2414 2328 0 86 0 3.56255178127589 6.63134883170567e-28 2.99075214505449e-27 significant ENSG00000127481 ENST00000375254 synonymous_variant 7747 7719 2573 L ctT/ctC COSV64384099 LOW UBR4 HGNC 30313 YES CCDS189.1 ENSP00000364403 NM_020765.2 - - 1 1 - - - - - - -
chr1:19483262 chr1 19483262 0 A 2072 2072 0 0 0 0 1917 1874 0 43 0 2.24308815858112 2.66494487376103e-14 7.45892879144517e-14 significant ENSG00000127481 ENST00000375254 missense_variant,splice_region_variant 5946 5918 1973 M/T aTg/aCg - MODERATE UBR4 HGNC 30313 YES CCDS189.1 ENSP00000364403 NM_020765.2 - - - - - - - - - - -
chr1:19490800 chr1 19490800 0 A 2007 2004 0 3 0 0.149476831091181 1769 1645 0 124 0 7.0096099491238 1.08552875287881e-35 6.11185714366053e-35 significant ENSG00000127481 ENST00000375254 synonymous_variant 4675 4647 1549 H caT/caC - LOW UBR4 HGNC 30313 YES CCDS189.1 ENSP00000364403 NM_020765.2 - - - - - - - - - - -
chr1:19499747 chr1 19499747 0 A 1506 1505 0 1 0 0.0664010624169987 1344 1282 0 62 0 4.61309523809524 4.03329925428418e-19 1.36574785992247e-18 significant ENSG00000127481 ENST00000375254 synonymous_variant 3247 3219 1073 D gaT/gaC - LOW UBR4 HGNC 30313 YES CCDS189.1 ENSP00000364403 NM_020765.2 - - - - - - - - - - -
chr1:19524190 chr1 19524190 0 A 1130 1129 0 1 0 0.0884955752212389 843 805 0 38 0 4.50771055753262 3.38646309152481e-13 9.02832151469069e-13 significant ENSG00000127481 ENST00000375254 synonymous_variant 895 867 289 V gtT/gtC - LOW UBR4 HGNC 30313 YES CCDS189.1 ENSP00000364403 NM_020765.2 - - - - - - - - - - -
chr1:19537050 chr1 19537050 1 A 371 371 0 0 0 0 381 370 0 11 0 2.88713910761155 0.000946746459665791 0.00142457639691554 significant ENSG00000127481 ENST00000375254 upstream_gene_variant - - - - - - MODIFIER UBR4 HGNC 30313 YES CCDS189.1 ENSP00000364403 NM_020765.2 - - - - - - - - - - -
chr1:19542250 chr1 19542250 0 A 405 400 0 5 0 1.23456790123457 391 339 0 52 0 13.2992327365729 6.71252755971459e-11 1.60654035333287e-10 significant ENSG00000127463 ENST00000477853 3_prime_UTR_variant 6572 - - - - - MODIFIER EMC1 HGNC 28957 YES CCDS190.1 ENSP00000420608 NM_001271427.1,NM_001271428.1,NM_015047.2 1 - - - - - - - - - -
chr1:19542301 chr1 19542301 0 A 737 736 0 1 0 0.135685210312076 712 691 0 21 0 2.94943820224719 4.70425015521719e-06 8.49004572155167e-06 significant ENSG00000127463 ENST00000477853 3_prime_UTR_variant 6521 - - - - - MODIFIER EMC1 HGNC 28957 YES CCDS190.1 ENSP00000420608 NM_001271427.1,NM_001271428.1,NM_015047.2 1 - - - - - - - - - -
chr1:19542458 chr1 19542458 0 A 386 384 0 2 0 0.518134715025907 390 367 0 23 0 5.8974358974359 1.81308991620304e-05 3.13771417822537e-05 significant ENSG00000127463 ENST00000477853 3_prime_UTR_variant 6364 - - - - - MODIFIER EMC1 HGNC 28957 YES CCDS190.1 ENSP00000420608 NM_001271427.1,NM_001271428.1,NM_015047.2 1 - - - - - - - - - -
chr1:19542631 chr1 19542631 0 A 816 802 0 14 0 1.7156862745098 834 717 0 117 0 14.0287769784173 1.02140360414239e-19 3.53352133574239e-19 significant ENSG00000127463 ENST00000477853 3_prime_UTR_variant 6191 - - - - - MODIFIER EMC1 HGNC 28957 YES CCDS190.1 ENSP00000420608 NM_001271427.1,NM_001271428.1,NM_015047.2 1 - - - - - - - - - -
chr1:19542679 chr1 19542679 0 A 487 484 0 3 0 0.616016427104723 471 448 0 23 0 4.88322717622081 7.22171244321592e-05 0.000119108501504087 significant ENSG00000127463 ENST00000477853 3_prime_UTR_variant 6143 - - - - - MODIFIER EMC1 HGNC 28957 YES CCDS190.1 ENSP00000420608 NM_001271427.1,NM_001271428.1,NM_015047.2 1 - - - - - - - - - -
chr1:19543313 chr1 19543313 0 A 601 599 0 2 0 0.332778702163062 561 541 0 20 0 3.5650623885918 4.4218718182116e-05 7.42495417708178e-05 significant ENSG00000127463 ENST00000477853 3_prime_UTR_variant 5509 - - - - - MODIFIER EMC1 HGNC 28957 YES CCDS190.1 ENSP00000420608 NM_001271427.1,NM_001271428.1,NM_015047.2 1 - - - - - - - - - -
chr1:19543459 chr1 19543459 0 A 483 479 0 4 0 0.82815734989648 673 655 0 18 0 2.67459138187221 0.0284195939644478 0.0373628135458007 nonsignificant ENSG00000127463 ENST00000477853 3_prime_UTR_variant 5363 - - - - - MODIFIER EMC1 HGNC 28957 YES CCDS190.1 ENSP00000420608 NM_001271427.1,NM_001271428.1,NM_015047.2 1 - - - - - - - - - -
chr1:19543879 chr1 19543879 0 A 448 445 0 3 0 0.669642857142857 407 364 0 43 0 10.5651105651106 9.41949762840513e-11 2.23633565824956e-10 significant ENSG00000127463 ENST00000477853 3_prime_UTR_variant 4943 - - - - - MODIFIER EMC1 HGNC 28957 YES CCDS190.1 ENSP00000420608 NM_001271427.1,NM_001271428.1,NM_015047.2 1 - - - - - - - - - -
chr1:19543948 chr1 19543948 0 A 726 725 0 1 0 0.137741046831956 611 592 0 19 0 3.10965630114566 7.90846521619069e-06 1.40469282935934e-05 significant ENSG00000127463 ENST00000477853 3_prime_UTR_variant 4874 - - - - - MODIFIER EMC1 HGNC 28957 YES CCDS190.1 ENSP00000420608 NM_001271427.1,NM_001271428.1,NM_015047.2 1 - - - - - - - - - -
chr1:19566374 chr1 19566374 0 A 2738 2735 0 3 0 0.109569028487947 2574 2270 0 304 0 11.8104118104118 8.57815321511329e-87 1.21071185041607e-85 significant ENSG00000127463 ENST00000477853 missense_variant 935 892 298 C/R Tgc/Cgc - MODERATE EMC1 HGNC 28957 YES CCDS190.1 ENSP00000420608 NM_001271427.1,NM_001271428.1,NM_015047.2 1 - - - - - - - - - -
chr1:19585519 chr1 19585519 1 A 5766 5743 0 23 0 0.398890045091918 5616 5494 0 122 0 2.17236467236467 5.22925418112381e-18 1.70109507182643e-17 significant ENSG00000053372 ENST00000330263 3_prime_UTR_variant 1212 - - - - - MODIFIER MRTO4 HGNC 18477 YES CCDS191.1 ENSP00000364320 NM_016183.3 - - - - - - - - - - -
chr1:19585553 chr1 19585553 1 A 5652 5485 0 167 0 2.95470629865534 5145 4224 0 921 0 17.9008746355685 4.9745379527196e-131 1.19699553526133e-129 significant ENSG00000053372 ENST00000330263 3_prime_UTR_variant 1246 - - - - rs981256879 MODIFIER MRTO4 HGNC 18477 YES CCDS191.1 ENSP00000364320 NM_016183.3 - - - - - - - - - - -
chr1:19586373 chr1 19586373 1 A 2810 2808 0 2 0 0.0711743772241993 2753 2691 0 62 0 2.25208863058482 1.64168668458583e-16 5.03368266303844e-16 significant ENSG00000053372 ENST00000330263 3_prime_UTR_variant 2066 - - - - - MODIFIER MRTO4 HGNC 18477 YES CCDS191.1 ENSP00000364320 NM_016183.3 - - - - - - - - - - -
chr1:19586501 chr1 19586501 1 A 3009 2943 0 66 0 2.19341974077767 2848 2465 0 383 0 13.4480337078652 1.44981954372872e-55 1.26573475932791e-54 significant ENSG00000053372 ENST00000330263 3_prime_UTR_variant 2194 - - - - rs1140996 MODIFIER MRTO4 HGNC 18477 YES CCDS191.1 ENSP00000364320 NM_016183.3 - - - - - - - - - - -
chr1:19586776 chr1 19586776 1 A 457 456 0 1 0 0.218818380743982 448 418 0 30 0 6.69642857142857 2.28944351489734e-08 4.79057923309881e-08 significant ENSG00000053372 ENST00000330263 downstream_gene_variant - - - - - - MODIFIER MRTO4 HGNC 18477 YES CCDS191.1 ENSP00000364320 NM_016183.3 - - - - - - - - - - -
chr1:19586871 chr1 19586871 1 A 358 358 0 0 0 0 276 267 0 9 0 3.26086956521739 0.000614774788051034 0.000940450294381527 significant ENSG00000053372 ENST00000330263 downstream_gene_variant - - - - - - MODIFIER MRTO4 HGNC 18477 YES CCDS191.1 ENSP00000364320 NM_016183.3 - - - - - - - - - - -
chr1:19589204 chr1 19589204 1 A 387 0 0 387 0 100 331 0 0 331 0 100 1 1 nonsignificant ENSG00000053372 ENST00000330263 downstream_gene_variant - - - - - rs1546909 MODIFIER MRTO4 HGNC 18477 YES CCDS191.1 ENSP00000364320 NM_016183.3 - - - - - - - - - - -
chr1:19589211 chr1 19589211 1 A 382 377 0 5 0 1.30890052356021 323 310 0 13 0 4.02476780185759 0.0313812640813114 0.0410741043852407 nonsignificant ENSG00000053372 ENST00000330263 downstream_gene_variant - - - - - - MODIFIER MRTO4 HGNC 18477 YES CCDS191.1 ENSP00000364320 NM_016183.3 - - - - - - - - - - -
chr1:19630732 chr1 19630732 0 A 3107 3097 0 10 0 0.321853878339234 3091 3016 0 75 0 2.42639922355225 1.50322293229943e-13 4.06969758062086e-13 significant ENSG00000053371 ENST00000235835 missense_variant 1089 1067 356 I/T aTc/aCc - MODERATE AKR7A2 HGNC 389 YES CCDS194.1 ENSP00000235835 NM_003689.3 - - - - - - - - - - -
chr1:197478232 chr1 197478232 0 A 381 381 0 0 0 0 410 399 0 11 0 2.68292682926829 0.00104079051477757 0.00155883054098176 significant ENSG00000213047 ENST00000391979 3_prime_UTR_variant 2606 - - - - - MODIFIER DENND1B HGNC 28404 - - ENSP00000375839 NM_001195215.1 - - - - - - - - - - -
chr1:197621387 chr1 197621387 0 A 396 396 0 0 0 0 381 370 0 11 0 2.88713910761155 0.000429853727544913 0.000667809317469946 significant ENSG00000213047 ENST00000367396 missense_variant 595 425 142 I/T aTt/aCt - MODERATE DENND1B HGNC 28404 YES CCDS41452.2 ENSP00000356366 NM_144977.4 - - - - - - - - - - -
chr1:197641178 chr1 197641178 0 A 296 296 0 0 0 0 223 218 0 5 0 2.24215246636771 0.0152109078037111 0.0204271758622453 nonsignificant ENSG00000213047 ENST00000367396 synonymous_variant 455 285 95 F ttT/ttC - LOW DENND1B HGNC 28404 YES CCDS41452.2 ENSP00000356366 NM_144977.4 - - - - - - - - - - -
chr1:197742026 chr1 197742026 0 A 450 450 0 0 0 0 460 442 0 18 0 3.91304347826087 7.39930466277834e-06 1.31697697329342e-05 significant ENSG00000213047 ENST00000367396 synonymous_variant 224 54 18 N aaT/aaC - LOW DENND1B HGNC 28404 YES CCDS41452.2 ENSP00000356366 NM_144977.4 - - - - - - - - - - -
chr1:198262109 chr1 198262109 1 A 917 917 0 0 0 0 799 742 0 57 0 7.13391739674593 3.48017920447221e-19 1.18115300244448e-18 significant ENSG00000151414 ENST00000367385 missense_variant 966 624 208 I/M atA/atG - MODERATE NEK7 HGNC 13386 YES CCDS1394.1 ENSP00000356355 NM_133494.2 - - - - - - - - - - -
chr1:198288709 chr1 198288709 1 A 511 0 0 511 0 100 487 0 0 487 0 100 1 1 nonsignificant ENSG00000151414 ENST00000367385 3_prime_UTR_variant 1308 - - - - rs6679100,COSV66314083 MODIFIER NEK7 HGNC 13386 YES CCDS1394.1 ENSP00000356355 NM_133494.2 - - 0,1 0,1 - - - - - - -
chr1:198290227 chr1 198290227 1 A 829 828 0 1 0 0.120627261761158 904 878 0 26 0 2.87610619469027 1.32598783032795e-06 2.48575219455482e-06 significant ENSG00000151414 ENST00000367385 3_prime_UTR_variant 2826 - - - - - MODIFIER NEK7 HGNC 13386 YES CCDS1394.1 ENSP00000356355 NM_133494.2 - - - - - - - - - - -
chr1:20020981 chr1 20020981 0 A 871 871 0 0 0 0 885 861 0 24 0 2.71186440677966 1.15267035769243e-07 2.31216319557373e-07 significant ENSG00000162542 ENST00000294543 synonymous_variant 1688 1446 482 L ctT/ctC - LOW TMCO4 HGNC 27393 YES CCDS198.1 ENSP00000294543 NM_181719.4 - - - - - - - - - - -
chr1:200375242 chr1 200375242 0 A 1235 1232 0 3 0 0.242914979757085 1089 1007 0 82 0 7.52984389348026 7.48012600505661e-23 2.88665748931592e-22 significant ENSG00000162702 ENST00000294740 3_prime_UTR_variant 3717 - - - - - MODIFIER ZNF281 HGNC 13075 YES CCDS1402.1 ENSP00000294740 NM_001281293.1,NM_012482.4,NM_001281294.1 - - - - - - - - - - -
chr1:200375847 chr1 200375847 0 A 181 178 0 3 0 1.65745856353591 176 172 0 4 0 2.27272727272727 0.721305305449824 0.824746836998419 nonsignificant ENSG00000162702 ENST00000294740 3_prime_UTR_variant 3112 - - - - - MODIFIER ZNF281 HGNC 13075 YES CCDS1402.1 ENSP00000294740 NM_001281293.1,NM_012482.4,NM_001281294.1 - - - - - - - - - - -
chr1:200376527 chr1 200376527 0 A 2812 2798 0 14 0 0.497866287339972 2164 1952 0 212 0 9.79667282809612 8.83778578078003e-57 7.85956611531968e-56 significant ENSG00000162702 ENST00000294740 synonymous_variant 2432 2307 769 I atT/atC - LOW ZNF281 HGNC 13075 YES CCDS1402.1 ENSP00000294740 NM_001281293.1,NM_012482.4,NM_001281294.1 - - - - - - - - - - -
chr1:200587597 chr1 200587597 0 A 297 291 0 6 0 2.02020202020202 150 128 0 22 0 14.6666666666667 5.13891429030758e-06 9.25136128461197e-06 significant ENSG00000118193 ENST00000367350 synonymous_variant 694 255 85 V gtT/gtC - LOW KIF14 HGNC 19181 YES CCDS30963.1 ENSP00000356319 NM_014875.2 1 - - - - - - - - - -
chr1:200618238 chr1 200618238 0 A 4265 0 0 4265 0 100 4152 0 0 4152 0 100 1 1 nonsignificant ENSG00000118197 ENST00000331314 synonymous_variant 1645 1431 477 S tcT/tcC COSV58751050 LOW DDX59 HGNC 25360 YES CCDS30964.1 ENSP00000330460 NM_001031725.4 1 - 1 1 - - - - - - -
chr1:200635306 chr1 200635306 0 A 3580 3580 0 0 0 0 3240 3118 0 122 0 3.76543209876543 1.21092712420298e-39 7.52588799750457e-39 significant ENSG00000118197 ENST00000331314 missense_variant 777 563 188 L/P cTg/cCg - MODERATE DDX59 HGNC 25360 YES CCDS30964.1 ENSP00000330460 NM_001031725.4 1 - - - - - - - - - -
chr1:200635730 chr1 200635730 0 A 3359 3357 0 2 0 0.0595415302173266 3248 3129 0 119 0 3.66379310344828 1.99906132571396e-33 1.06017337916681e-32 significant ENSG00000118197 ENST00000331314 missense_variant 353 139 47 S/P Tca/Cca - MODERATE DDX59 HGNC 25360 YES CCDS30964.1 ENSP00000330460 NM_001031725.4 1 - - - - - - - - - -
chr1:200635734 chr1 200635734 0 A 3468 3466 0 2 0 0.0576701268742791 3331 3097 0 234 0 7.02491744220955 1.39189391536018e-67 1.48586656338393e-66 significant ENSG00000118197 ENST00000331314 synonymous_variant 349 135 45 V gtT/gtC - LOW DDX59 HGNC 25360 YES CCDS30964.1 ENSP00000330460 NM_001031725.4 1 - - - - - - - - - -
chr1:200938945 chr1 200938945 0 A 2304 2256 0 48 0 2.08333333333333 2077 1705 0 372 0 17.910447761194 1.64552926492878e-65 1.68746236577403e-64 significant ENSG00000116852 ENST00000422435 downstream_gene_variant - - - - - - MODIFIER KIF21B HGNC 29442 YES CCDS58056.1 ENSP00000411831 NM_001252100.1 - - - - - - - - - - -
chr1:200939782 chr1 200939782 0 A 2310 2310 0 0 0 0 2124 2044 0 80 0 3.76647834274953 5.8550616208947e-26 2.49503148514084e-25 significant ENSG00000116852 ENST00000422435 downstream_gene_variant - - - - - - MODIFIER KIF21B HGNC 29442 YES CCDS58056.1 ENSP00000411831 NM_001252100.1 - - - - - - - - - - -
chr1:200941549 chr1 200941549 0 A 393 0 0 393 0 100 582 0 0 582 0 100 1 1 nonsignificant ENSG00000116852 ENST00000422435 downstream_gene_variant - - - - - - MODIFIER KIF21B HGNC 29442 YES CCDS58056.1 ENSP00000411831 NM_001252100.1 - - - - - - - - - - -
chr1:200941776 chr1 200941776 0 A 978 978 0 0 0 0 1013 989 0 24 0 2.36920039486673 1.29770071489369e-07 2.5975253262111e-07 significant ENSG00000116852 ENST00000422435 downstream_gene_variant - - - - - - MODIFIER KIF21B HGNC 29442 YES CCDS58056.1 ENSP00000411831 NM_001252100.1 - - - - - - - - - - -
chr1:200942108 chr1 200942108 0 A 1542 1540 0 2 0 0.12970168612192 1473 1419 0 54 0 3.66598778004073 1.12962395733914e-14 3.20929121260406e-14 significant ENSG00000116852 ENST00000422435 downstream_gene_variant - - - - - - MODIFIER KIF21B HGNC 29442 YES CCDS58056.1 ENSP00000411831 NM_001252100.1 - - - - - - - - - - -
chr1:200969669 chr1 200969669 0 A 349 349 0 0 0 0 423 412 0 11 0 2.60047281323877 0.00155897217541143 0.00230195949197628 significant ENSG00000116852 ENST00000422435 missense_variant 1851 1534 512 W/R Tgg/Cgg - MODERATE KIF21B HGNC 29442 YES CCDS58056.1 ENSP00000411831 NM_001252100.1 - - - - - - - - - - -
chr1:201112972 chr1 201112972 0 A 3985 3985 0 0 0 0 4049 3968 0 81 0 2.00049394912324 1.23977501204851e-24 5.06884176074309e-24 significant ENSG00000116857 ENST00000367330 synonymous_variant 892 375 125 H caT/caC - LOW TMEM9 HGNC 18823 YES CCDS1408.1 ENSP00000356299 NM_001288565.1 - - - - - - - - - - -
chr1:201140035 chr1 201140035 0 A 404 404 0 0 0 0 447 421 0 26 0 5.8165548098434 1.14924238053326e-07 2.30561578503816e-07 significant ENSG00000116857 ENST00000367333 intron_variant - - - - - - MODIFIER TMEM9 HGNC 18823 - CCDS1408.1 ENSP00000356302 NM_001288568.1,NM_001288566.1,NM_001288564.1 - - - - - - - - - - -
chr1:20116434 chr1 20116434 0 A 281 281 0 0 0 0 288 279 0 9 0 3.125 0.00377127584813053 0.00537288382962235 significant ENSG00000162542 ENST00000294543 intron_variant - - - - - - MODIFIER TMCO4 HGNC 27393 YES CCDS198.1 ENSP00000294543 NM_181719.4 - - - - - - - - - - -
chr1:201434419 chr1 201434419 0 A 1393 1389 0 4 0 0.287150035893754 1482 1441 0 41 0 2.76653171390014 2.46313241904385e-08 5.1436861035846e-08 significant ENSG00000174307 ENST00000367311 downstream_gene_variant - - - - - - MODIFIER PHLDA3 HGNC 8934 YES CCDS1412.1 ENSP00000356280 NM_012396.3 - - - - - - - - - - -
chr1:201453289 chr1 201453289 0 A 4795 0 0 4795 0 100 4770 0 0 4770 0 100 1 1 nonsignificant ENSG00000159176 ENST00000367306 3_prime_UTR_variant 1498 - - - - - MODIFIER CSRP1 HGNC 2469 YES CCDS1413.1 ENSP00000356275 - - - - - - - - - - - -
chr1:201453871 chr1 201453871 0 A 4783 4772 0 11 0 0.229981183357725 4648 4410 0 238 0 5.12048192771084 3.95470718004952e-57 3.53598087309641e-56 significant ENSG00000159176 ENST00000367306 synonymous_variant 916 552 184 H caT/caC - LOW CSRP1 HGNC 2469 YES CCDS1413.1 ENSP00000356275 - - - - - - - - - - - -
chr1:201824979 chr1 201824979 1 A 1370 1367 0 3 0 0.218978102189781 1170 1143 0 27 0 2.30769230769231 8.18089477401974e-07 1.5545523819388e-06 significant ENSG00000198700 ENST00000361565 missense_variant 1108 1039 347 S/G Agc/Ggc - MODERATE IPO9 HGNC 19425 YES CCDS1415.1 ENSP00000354742 NM_018085.4 - - - - - - - - - - -
chr1:201838730 chr1 201838730 1 A 3059 3045 0 14 0 0.45766590389016 2870 2684 0 186 0 6.4808362369338 4.80602638390565e-41 3.09568848529613e-40 significant ENSG00000198700 ENST00000361565 missense_variant 2086 2017 673 I/V Atc/Gtc rs539651810 MODERATE IPO9 HGNC 19425 YES CCDS1415.1 ENSP00000354742 NM_018085.4 - - - - - - - - - - -
chr1:201844021 chr1 201844021 1 A 2072 2069 0 2 1 0.0965250965250965 1927 1867 0 60 0 3.11364815775817 1.09974876189776e-16 3.39943218938704e-16 significant ENSG00000198700 ENST00000361565 synonymous_variant 2964 2895 965 L ttA/ttG - LOW IPO9 HGNC 19425 YES CCDS1415.1 ENSP00000354742 NM_018085.4 - - - - - - - - - - -
chr1:201849560 chr1 201849560 1 A 278 278 0 0 0 0 250 226 0 24 0 9.6 2.94601691205602e-08 6.12434481702933e-08 significant ENSG00000198700 ENST00000361565 3_prime_UTR_variant 7573 - - - - - MODIFIER IPO9 HGNC 19425 YES CCDS1415.1 ENSP00000354742 NM_018085.4 - - - - - - - - - - -
chr1:201860626 chr1 201860626 1 A 155 84 0 71 0 45.8064516129032 163 81 0 82 0 50.3067484662577 0.693786632667456 0.796617037729728 nonsignificant ENSG00000198892 ENST00000362011 missense_variant 764 477 159 I/M atA/atG rs2250377 MODERATE SHISA4 HGNC 27139 YES CCDS1416.1 ENSP00000355064 NM_198149.2 - - - - - - - - - - -
chr1:201958544 chr1 201958544 1 A 3160 3137 0 23 0 0.727848101265823 3023 2687 0 336 0 11.1147866357923 2.86427584434883e-72 3.30472580909304e-71 significant ENSG00000176393 ENST00000295640 missense_variant 665 622 208 S/G Agc/Ggc rs1325780621 MODERATE RNPEP HGNC 10078 YES CCDS1418.1 ENSP00000295640 NM_020216.3 - - - - - - - - - - -
chr1:201958615 chr1 201958615 1 A 4649 4615 0 34 0 0.731340073134007 4422 3633 0 789 0 17.842605156038 3.70845011696233e-183 1.45691331480494e-181 significant ENSG00000176393 ENST00000295640 missense_variant 736 693 231 I/M atA/atG rs1469328164 MODERATE RNPEP HGNC 10078 YES CCDS1418.1 ENSP00000295640 NM_020216.3 - - - - - - - - - - -
chr1:201969084 chr1 201969084 1 A 5143 5135 0 8 0 0.155551234687925 4921 4649 0 272 0 5.52733184312132 4.75226118843579e-71 5.34919387633094e-70 significant ENSG00000176393 ENST00000295640 missense_variant 1188 1145 382 H/R cAc/cGc COSV55242097 MODERATE RNPEP HGNC 10078 YES CCDS1418.1 ENSP00000295640 NM_020216.3 - - 1 1 - - - - - - -
chr1:201970854 chr1 201970854 1 A 4729 4725 0 4 0 0.0845844787481497 4460 4333 0 127 0 2.847533632287 2.82997627018872e-34 1.53232728593145e-33 significant ENSG00000176393 ENST00000295640 missense_variant 1428 1385 462 Y/C tAt/tGt rs1052128019,COSV99821850 MODERATE RNPEP HGNC 10078 YES CCDS1418.1 ENSP00000295640 NM_020216.3 - - 0,1 0,1 - - - - - - -
chr1:201972530 chr1 201972530 1 A 3917 3906 0 11 0 0.280827163645647 4873 4728 0 145 0 2.97557972501539 7.62490109270681e-25 3.14027588340776e-24 significant ENSG00000176393 ENST00000295640 missense_variant 1635 1592 531 K/R aAg/aGg - MODERATE RNPEP HGNC 10078 YES CCDS1418.1 ENSP00000295640 NM_020216.3 - - - - - - - - - - -
chr1:201974693 chr1 201974693 1 A 4498 4495 0 3 0 0.0666963094708759 4586 4436 0 150 0 3.27082424771042 1.13872161366532e-39 7.08809477114224e-39 significant ENSG00000176393 ENST00000295640 missense_variant 1845 1802 601 Q/R cAg/cGg - MODERATE RNPEP HGNC 10078 YES CCDS1418.1 ENSP00000295640 NM_020216.3 - - - - - - - - - - -
chr1:201974734 chr1 201974734 1 A 5597 5588 0 9 0 0.160800428801143 5568 5245 0 323 0 5.80100574712644 5.2534017482302e-82 6.9902051928083e-81 significant ENSG00000176393 ENST00000295640 missense_variant 1886 1843 615 S/G Agt/Ggt COSV99821156 MODERATE RNPEP HGNC 10078 YES CCDS1418.1 ENSP00000295640 NM_020216.3 - - 1 1 - - - - - - -
chr1:201975075 chr1 201975075 1 A 3423 3382 0 41 0 1.19777972538709 4521 3212 0 1309 0 28.9537712895377 4.06503523646924e-229 2.35278551783217e-227 significant ENSG00000176393 ENST00000295640 3_prime_UTR_variant 2227 - - - - rs971680766 MODIFIER RNPEP HGNC 10078 YES CCDS1418.1 ENSP00000295640 NM_020216.3 - - - - - - - - - - -
chr1:202103059 chr1 202103059 0 A 1924 1907 0 17 0 0.883575883575884 2104 1850 0 254 0 12.0722433460076 1.77944506825636e-48 1.3542751711305e-47 significant ENSG00000143862 ENST00000272217 3_prime_UTR_variant 1266 - - - - - MODIFIER ARL8A HGNC 25192 YES CCDS1421.1 ENSP00000272217 NM_001256129.1,NM_138795.3 - - - - - - - - - - -
chr1:202300940 chr1 202300940 0 A 3487 3461 0 26 0 0.7456266131345 2855 2280 0 575 0 20.1401050788091 1.21797187289418e-149 3.49238846204286e-148 significant ENSG00000077152 ENST00000367274 3_prime_UTR_variant 767 - - - - - MODIFIER UBE2T HGNC 25009 YES CCDS1425.1 ENSP00000356243 NM_014176.3 1 - - - - - - - - - -
chr1:202300999 chr1 202300999 0 A 6025 6015 0 10 0 0.16597510373444 5052 4861 0 191 0 3.78068091844814 3.36766556184514e-51 2.69422823063543e-50 significant ENSG00000077152 ENST00000367274 synonymous_variant 708 558 186 L ctT/ctC - LOW UBE2T HGNC 25009 YES CCDS1425.1 ENSP00000356243 NM_014176.3 1 - - - - - - - - - -
chr1:202304868 chr1 202304868 0 A 6294 2829 0 3465 0 55.0524308865586 4224 1977 0 2247 0 53.1960227272727 0.313914998911969 0.379202740032413 nonsignificant ENSG00000077152 ENST00000367274 synonymous_variant 165 15 5 S tcT/tcC COSV66153075 LOW UBE2T HGNC 25009 YES CCDS1425.1 ENSP00000356243 NM_014176.3 1 - 1 1 - - - - - - -
chr1:202704583 chr1 202704583 0 A 1563 1558 0 5 0 0.319897632757518 1598 1419 0 179 0 11.2015018773467 6.88136881519424e-44 4.72573299322751e-43 significant ENSG00000117139 ENST00000367265 missense_variant 4562 3397 1133 S/P Tct/Cct - MODERATE KDM5B HGNC 18039 YES CCDS30974.1 ENSP00000356234 NM_006618.3 1 - - - - - - - - - -
chr1:202704614 chr1 202704614 0 A 1476 1476 0 0 0 0 1557 1524 0 33 0 2.11946050096339 3.5806047647513e-10 8.2475295961095e-10 significant ENSG00000117139 ENST00000367265 synonymous_variant 4531 3366 1122 F ttT/ttC - LOW KDM5B HGNC 18039 YES CCDS30974.1 ENSP00000356234 NM_006618.3 1 - - - - - - - - - -
chr1:202849770 chr1 202849770 0 A 972 508 0 464 0 47.7366255144033 898 505 0 393 0 43.7639198218263 0.301868562495383 0.365215518040113 nonsignificant ENSG00000183155 ENST00000367262 3_prime_UTR_variant 745 - - - - COSV66131380 MODIFIER RABIF HGNC 9797 YES CCDS1428.1 ENSP00000356231 NM_002871.4 - - 1 1 - - - - - - -
chr1:202849814 chr1 202849814 0 A 1412 1396 0 16 0 1.13314447592068 1319 928 0 391 0 29.6436694465504 5.70065816262213e-90 8.43079986626698e-89 significant ENSG00000183155 ENST00000367262 3_prime_UTR_variant 701 - - - - - MODIFIER RABIF HGNC 9797 YES CCDS1428.1 ENSP00000356231 NM_002871.4 - - - - - - - - - - -
chr1:202850329 chr1 202850329 0 A 1686 1686 0 0 0 0 1694 1660 0 34 0 2.00708382526564 1.07260676783508e-10 2.53967641182095e-10 significant ENSG00000183155 ENST00000367262 missense_variant 186 149 50 M/T aTg/aCg - MODERATE RABIF HGNC 9797 YES CCDS1428.1 ENSP00000356231 NM_002871.4 - - - - - - - - - - -
chr1:202861634 chr1 202861634 0 A 4264 4258 0 6 0 0.140712945590994 3033 2963 0 70 0 2.30794592812397 2.87736269364603e-20 1.0146337621859e-19 significant ENSG00000117153 ENST00000367261 3_prime_UTR_variant 1953 - - - - - MODIFIER KLHL12 HGNC 19360 YES CCDS1429.1 ENSP00000356230 NM_021633.2 - - - - - - - - - - -
chr1:202863817 chr1 202863817 0 A 3271 3268 0 3 0 0.0917150718434729 4058 3954 0 104 0 2.56283883686545 8.20434457515782e-23 3.16180310391306e-22 significant ENSG00000117153 ENST00000367261 missense_variant 1415 1196 399 F/S tTt/tCt - MODERATE KLHL12 HGNC 19360 YES CCDS1429.1 ENSP00000356230 NM_021633.2 - - - - - - - - - - -
chr1:202887304 chr1 202887304 0 A 4392 4384 0 8 0 0.182149362477231 4185 4091 0 94 0 2.24611708482676 1.76514200486706e-20 6.2810473693745e-20 significant ENSG00000117153 ENST00000367261 missense_variant 781 562 188 F/L Ttt/Ctt - MODERATE KLHL12 HGNC 19360 YES CCDS1429.1 ENSP00000356230 NM_021633.2 - - - - - - - - - - -
chr1:202993000 chr1 202993000 1 A 515 515 0 0 0 0 372 362 0 10 0 2.68817204301075 0.000183224727459075 0.000293620939935984 significant ENSG00000163444 ENST00000367242 3_prime_UTR_variant 2043 - - - - - MODIFIER TMEM183A HGNC 20173 YES CCDS1432.1 ENSP00000356211 NM_138391.4,NM_001079809.1 - - - - - - - - - - -
chr1:203652444 chr1 203652444 1 A 897 1 0 896 0 99.8885172798216 854 0 0 854 0 100 1 1 nonsignificant ENSG00000058668 ENST00000357681 synonymous_variant 1234 111 37 S tcA/tcG rs1419114 LOW ATP2B4 HGNC 817 YES CCDS1440.1 ENSP00000350310 NM_001684.4 - - - 1 30849090,23263863,30595370 - - - - - -
chr1:203652502 chr1 203652502 1 A 858 851 0 7 0 0.815850815850816 864 528 0 336 0 38.8888888888889 5.59153909586754e-78 6.98420973479832e-77 significant ENSG00000058668 ENST00000357681 missense_variant 1292 169 57 R/G Aga/Gga - MODERATE ATP2B4 HGNC 817 YES CCDS1440.1 ENSP00000350310 NM_001684.4 - - - - - - - - - - -
chr1:203667397 chr1 203667397 1 A 1065 1064 0 1 0 0.0938967136150235 915 207 0 708 0 77.3770491803279 3.06226690469324e-188 1.25383560061304e-186 significant ENSG00000058668 ENST00000357681 synonymous_variant 1429 306 102 Q caA/caG - LOW ATP2B4 HGNC 817 YES CCDS1440.1 ENSP00000350310 NM_001684.4 - - - - - - - - - - -
chr1:203668843 chr1 203668843 1 A 1038 1033 0 5 0 0.481695568400771 1004 878 0 126 0 12.5498007968127 6.82494752415464e-31 3.36274214235323e-30 significant ENSG00000058668 ENST00000357681 missense_variant,splice_region_variant 1770 647 216 Y/C tAc/tGc - MODERATE ATP2B4 HGNC 817 YES CCDS1440.1 ENSP00000350310 NM_001684.4 - - - - - - - - - - -
chr1:203690339 chr1 203690339 1 A 1255 1248 0 7 0 0.557768924302789 1195 1156 0 39 0 3.26359832635983 6.95594913030467e-07 1.3276149619103e-06 significant ENSG00000058668 ENST00000357681 synonymous_variant 3736 2613 871 K aaA/aaG - LOW ATP2B4 HGNC 817 YES CCDS1440.1 ENSP00000350310 NM_001684.4 - - - - - - - - - - -
chr1:203712111 chr1 203712111 1 A 942 934 0 8 0 0.849256900212314 945 894 0 51 0 5.3968253968254 1.3985713038153e-08 2.96394275634902e-08 significant ENSG00000058668 ENST00000357681 3_prime_UTR_variant 7870 - - - - - MODIFIER ATP2B4 HGNC 817 YES CCDS1440.1 ENSP00000350310 NM_001684.4 - - - - - - - - - - -
chr1:203712740 chr1 203712740 1 A 243 241 0 2 0 0.823045267489712 211 171 0 40 0 18.957345971564 9.79767649651689e-11 2.32474771970075e-10 significant ENSG00000058668 ENST00000357681 3_prime_UTR_variant 8499 - - - - rs1571789899 MODIFIER ATP2B4 HGNC 817 YES CCDS1440.1 ENSP00000350310 NM_001684.4 - - - - - - - - - - -
chr1:203765727 chr1 203765727 1 A 405 403 0 2 0 0.493827160493827 360 318 0 42 0 11.6666666666667 1.66831852873196e-11 4.10139240471084e-11 significant ENSG00000257315 ENST00000550078 5_prime_UTR_variant 291 - - - - - MODIFIER ZBED6 HGNC 33273 YES CCDS55673.1 ENSP00000447879 NM_001174108.1 - - - - - - - - - - -
chr1:203766331 chr1 203766331 1 A 192 0 0 192 0 100 122 0 0 122 0 100 1 1 nonsignificant ENSG00000257315 ENST00000550078 5_prime_UTR_variant 895 - - - - rs4951011 MODIFIER ZBED6 HGNC 33273 YES CCDS55673.1 ENSP00000447879 NM_001174108.1 - - - 1 29382703,30285756,27117709,25038754,27705907,26056301,30116102 - - - - - -
chr1:203798626 chr1 203798626 1 A 3036 3021 0 15 0 0.494071146245059 2803 2580 0 223 0 7.9557616839101 7.38253488641068e-51 5.87615517317051e-50 significant ENSG00000058673 ENST00000545588 missense_variant 4173 346 116 S/G Agc/Ggc - MODERATE ZC3H11A HGNC 29093 YES CCDS30978.1 ENSP00000438527 NM_001271675.1 - - - - - - - - - - -
chr1:203839156 chr1 203839156 1 A 3020 3013 0 7 0 0.231788079470199 2698 2570 0 128 0 4.74425500370645 1.84635545806768e-32 9.53481415090614e-32 significant ENSG00000182004 ENST00000414487 3_prime_UTR_variant 420 - - - - - MODIFIER SNRPE HGNC 11161 YES CCDS30979.1 ENSP00000400591 NM_003094.2 1 - - - - - - - - - -
chr1:204373501 chr1 204373501 0 A 3210 3210 0 0 0 0 2560 2474 0 86 0 3.359375 9.88449297170634e-31 4.85237177663399e-30 significant ENSG00000158615 ENST00000367188 3_prime_UTR_variant 4241 - - - - - MODIFIER PPP1R15B HGNC 14951 YES CCDS1445.1 ENSP00000356156 NM_032833.3 1 - - - - - - - - - -
chr1:204379617 chr1 204379617 0 A 3713 0 0 3713 0 100 4444 0 0 4444 0 100 1 1 nonsignificant ENSG00000158615 ENST00000367188 missense_variant 1303 923 308 I/T aTc/aCc - MODERATE PPP1R15B HGNC 14951 YES CCDS1445.1 ENSP00000356156 NM_032833.3 1 - - - - - - - - - -
chr1:204379838 chr1 204379838 0 A 3444 3441 0 3 0 0.0871080139372822 4207 4072 0 135 0 3.20893748514381 1.47276469230592e-30 7.18601873891992e-30 significant ENSG00000158615 ENST00000367188 synonymous_variant 1082 702 234 L ctT/ctC - LOW PPP1R15B HGNC 14951 YES CCDS1445.1 ENSP00000356156 NM_032833.3 1 - - - - - - - - - -
chr1:204392464 chr1 204392464 0 A 1295 1294 0 1 0 0.0772200772200772 921 793 0 128 0 13.8979370249729 1.52690982572261e-45 1.09149800477132e-44 significant ENSG00000133056 ENST00000367187 3_prime_UTR_variant 6978 - - - - - MODIFIER PIK3C2B HGNC 8972 YES CCDS1446.1 ENSP00000356155 NM_002646.3 - - - - - - - - - - -
chr1:204412681 chr1 204412681 0 A 1015 1015 0 0 0 0 926 900 0 26 0 2.80777537796976 5.34702444621202e-09 1.15938064169813e-08 significant ENSG00000133056 ENST00000367187 missense_variant 3469 2912 971 F/S tTc/tCc - MODERATE PIK3C2B HGNC 8972 YES CCDS1446.1 ENSP00000356155 NM_002646.3 - - - - - - - - - - -
chr1:204423875 chr1 204423875 0 A 835 835 0 0 0 0 688 657 0 31 0 4.50581395348837 2.94778536343099e-11 7.16727932301411e-11 significant ENSG00000133056 ENST00000367187 missense_variant 2545 1988 663 M/T aTg/aCg - MODERATE PIK3C2B HGNC 8972 YES CCDS1446.1 ENSP00000356155 NM_002646.3 - - - - - - - - - - -
chr1:204424988 chr1 204424988 0 A 1001 1001 0 0 0 0 843 810 0 33 0 3.91459074733096 8.63232190657962e-12 2.15264701161505e-11 significant ENSG00000133056 ENST00000367187 missense_variant 2496 1939 647 S/P Tcc/Ccc - MODERATE PIK3C2B HGNC 8972 YES CCDS1446.1 ENSP00000356155 NM_002646.3 - - - - - - - - - - -
chr1:204438873 chr1 204438873 0 A 967 966 0 1 0 0.103412616339193 928 908 0 20 0 2.1551724137931 8.35676909487428e-06 1.48195409071819e-05 significant ENSG00000133056 ENST00000367187 missense_variant 615 58 20 C/R Tgc/Cgc - MODERATE PIK3C2B HGNC 8972 YES CCDS1446.1 ENSP00000356155 NM_002646.3 - - - - - - - - - - -
chr1:204525593 chr1 204525593 1 A 180 179 0 1 0 0.555555555555556 153 146 0 7 0 4.57516339869281 0.0282032280623879 0.0370939637240804 nonsignificant ENSG00000198625 ENST00000367182 3_prime_UTR_variant 8418 - - - - rs11556787 MODIFIER MDM4 HGNC 6974 YES CCDS1447.1 ENSP00000356150 NM_001278516.1,NM_001204171.1,NM_002393.4,NM_001278519.1,NM_001278518.1,NM_001278517.1 1 - - - - - - - - - -
chr1:204526795 chr1 204526795 1 A 169 169 0 0 0 0 151 140 0 11 0 7.28476821192053 0.000322669523232113 0.000506267906012723 significant ENSG00000198625 ENST00000367182 3_prime_UTR_variant 9620 - - - - rs1364026479 MODIFIER MDM4 HGNC 6974 YES CCDS1447.1 ENSP00000356150 NM_001278516.1,NM_001204171.1,NM_002393.4,NM_001278519.1,NM_001278518.1,NM_001278517.1 1 - - - - - - - - - -
chr1:205056476 chr1 205056476 0 A 1694 0 0 1694 0 100 1681 0 0 1681 0 100 1 1 nonsignificant ENSG00000117222 ENST00000264515 3_prime_UTR_variant 3198 - - - - - MODIFIER RBBP5 HGNC 9888 YES CCDS30983.1 ENSP00000264515 NM_001193273.1,NM_005057.3 - - - - - - - - - - -
chr1:205057526 chr1 205057526 0 A 684 339 0 345 0 50.4385964912281 604 250 0 354 0 58.6092715231788 0.120801245942411 0.151575441480689 nonsignificant ENSG00000117222 ENST00000264515 3_prime_UTR_variant 2148 - - - - - MODIFIER RBBP5 HGNC 9888 YES CCDS30983.1 ENSP00000264515 NM_001193273.1,NM_005057.3 - - - - - - - - - - -
chr1:205112911 chr1 205112911 0 A 353 171 0 182 0 51.5580736543909 231 110 0 121 0 52.3809523809524 0.942353103946602 1 nonsignificant ENSG00000133059 ENST00000367162 3_prime_UTR_variant 6596 - - - - COSV65687520 MODIFIER DSTYK HGNC 29043 YES CCDS1451.1 ENSP00000356130 NM_015375.2 1 - 1 1 - - - - - - -
chr1:205580429 chr1 205580429 0 A 113 113 0 0 0 0 136 126 0 10 0 7.35294117647059 0.00579307040688024 0.00812042206663512 significant ENSG00000158711 ENST00000357992 3_prime_UTR_variant 6881 - - - - - MODIFIER ELK4 HGNC 3326 YES CCDS1456.1 ENSP00000350681 NM_001973.3 1 - - - - - - - - - -
chr1:205581441 chr1 205581441 0 A 322 322 0 0 0 0 295 289 0 6 0 2.03389830508475 0.0123931731647048 0.0168117075593162 nonsignificant ENSG00000158711 ENST00000357992 3_prime_UTR_variant 5869 - - - - - MODIFIER ELK4 HGNC 3326 YES CCDS1456.1 ENSP00000350681 NM_001973.3 1 - - - - - - - - - -
chr1:205584407 chr1 205584407 0 A 283 283 0 0 0 0 268 260 0 8 0 2.98507462686567 0.00335248060763275 0.00480739839988283 significant ENSG00000158711 ENST00000357992 3_prime_UTR_variant 2903 - - - - - MODIFIER ELK4 HGNC 3326 YES CCDS1456.1 ENSP00000350681 NM_001973.3 1 - - - - - - - - - -
chr1:205627461 chr1 205627461 0 A 115 115 0 0 0 0 139 136 0 3 0 2.15827338129496 0.255380593385214 0.31095146356734 nonsignificant ENSG00000158715 ENST00000367145 3_prime_UTR_variant 2859 - - - - - MODIFIER SLC45A3 HGNC 8642 YES CCDS1458.1 ENSP00000356113 NM_033102.2 1 - - - - - - - - - -
chr1:205683280 chr1 205683280 0 A 2232 0 0 2232 0 100 2017 0 0 2017 0 100 1 1 nonsignificant ENSG00000069275 ENST00000367142 3_prime_UTR_variant 5163 - - - - - MODIFIER NUCKS1 HGNC 29923 YES CCDS30987.1 ENSP00000356110 NM_022731.4 - - - - - - - - - - -
chr1:205684370 chr1 205684370 0 A 1097 1094 0 3 0 0.273473108477666 1370 1311 0 59 0 4.30656934306569 5.57601933419319e-12 1.40330900824479e-11 significant ENSG00000069275 ENST00000367142 3_prime_UTR_variant 4073 - - - - COSV65652429 MODIFIER NUCKS1 HGNC 29923 YES CCDS30987.1 ENSP00000356110 NM_022731.4 - - 1 1 - - - - - - -
chr1:205684804 chr1 205684804 0 A 2358 2358 0 0 0 0 1800 1763 0 37 0 2.05555555555556 4.38126931804112e-14 1.21527191250546e-13 significant ENSG00000069275 ENST00000367142 3_prime_UTR_variant 3639 - - - - - MODIFIER NUCKS1 HGNC 29923 YES CCDS30987.1 ENSP00000356110 NM_022731.4 - - - - - - - - - - -
chr1:205685005 chr1 205685005 0 A 5053 4863 0 190 0 3.76014248961013 4297 2716 0 1581 0 36.7931114731208 2.63854267925101e-278 2.10851042683669e-276 significant ENSG00000069275 ENST00000367142 3_prime_UTR_variant 3438 - - - - - MODIFIER NUCKS1 HGNC 29923 YES CCDS30987.1 ENSP00000356110 NM_022731.4 - - - - - - - - - - -
chr1:205686825 chr1 205686825 0 A 1607 1603 0 4 0 0.248911014312383 939 911 0 28 0 2.98189563365282 5.77524795249245e-09 1.25001500196722e-08 significant ENSG00000069275 ENST00000367142 3_prime_UTR_variant 1618 - - - - - MODIFIER NUCKS1 HGNC 29923 YES CCDS30987.1 ENSP00000356110 NM_022731.4 - - - - - - - - - - -
chr1:205758802 chr1 205758802 0 A 1071 1069 0 2 0 0.186741363211951 1006 949 0 57 0 5.66600397614314 1.21476275003405e-15 3.60671959000505e-15 significant ENSG00000133065 ENST00000367137 3_prime_UTR_variant 4416 - - - - - MODIFIER SLC41A1 HGNC 19429 YES CCDS30988.1 ENSP00000356105 NM_173854.4 - - - - - - - - - - -
chr1:205759424 chr1 205759424 0 A 1006 1005 0 1 0 0.099403578528827 860 821 0 39 0 4.53488372093023 2.6409241556507e-12 6.75455133426974e-12 significant ENSG00000133065 ENST00000367137 3_prime_UTR_variant 3794 - - - - - MODIFIER SLC41A1 HGNC 19429 YES CCDS30988.1 ENSP00000356105 NM_173854.4 - - - - - - - - - - -
chr1:205759425 chr1 205759425 0 A 994 994 0 0 0 0 844 774 0 70 0 8.29383886255924 1.01039718054111e-23 4.01206412922655e-23 significant ENSG00000133065 ENST00000367137 3_prime_UTR_variant 3793 - - - - - MODIFIER SLC41A1 HGNC 19429 YES CCDS30988.1 ENSP00000356105 NM_173854.4 - - - - - - - - - - -
chr1:205759533 chr1 205759533 0 A 740 740 0 0 0 0 672 651 0 21 0 3.125 2.01955643940529e-07 3.9912530057834e-07 significant ENSG00000133065 ENST00000367137 3_prime_UTR_variant 3685 - - - - - MODIFIER SLC41A1 HGNC 19429 YES CCDS30988.1 ENSP00000356105 NM_173854.4 - - - - - - - - - - -
chr1:205759876 chr1 205759876 0 A 1476 0 0 1476 0 100 1073 1 0 1072 0 99.9068033550792 1 1 nonsignificant ENSG00000133065 ENST00000367137 3_prime_UTR_variant 3342 - - - - - MODIFIER SLC41A1 HGNC 19429 YES CCDS30988.1 ENSP00000356105 NM_173854.4 - - - - - - - - - - -
chr1:205764100 chr1 205764100 0 A 1055 1055 0 0 0 0 988 946 0 42 0 4.25101214574899 8.89692070421469e-14 2.43753270175178e-13 significant ENSG00000133065 ENST00000367137 synonymous_variant 2269 1254 418 P ccT/ccC - LOW SLC41A1 HGNC 19429 YES CCDS30988.1 ENSP00000356105 NM_173854.4 - - - - - - - - - - -
chr1:205768124 chr1 205768124 0 A 781 780 0 1 0 0.128040973111396 702 635 0 67 0 9.54415954415954 3.20734734088354e-20 1.129154860472e-19 significant ENSG00000133065 ENST00000367137 missense_variant 1673 658 220 C/R Tgc/Cgc - MODERATE SLC41A1 HGNC 19429 YES CCDS30988.1 ENSP00000356105 NM_173854.4 - - - - - - - - - - -
chr1:205770180 chr1 205770180 0 A 925 925 0 0 0 0 909 752 0 157 0 17.2717271727173 8.74512988856704e-46 6.27850328319301e-45 significant ENSG00000133065 ENST00000367137 synonymous_variant 1396 381 127 D gaT/gaC - LOW SLC41A1 HGNC 19429 YES CCDS30988.1 ENSP00000356105 NM_173854.4 - - - - - - - - - - -
chr1:205779656 chr1 205779656 0 A 940 940 0 0 0 0 949 930 0 19 0 2.00210748155954 3.61606370560797e-06 6.57464003458385e-06 significant ENSG00000133065 ENST00000367137 5_prime_UTR_variant 929 - - - - - MODIFIER SLC41A1 HGNC 19429 YES CCDS30988.1 ENSP00000356105 NM_173854.4 - - - - - - - - - - -
chr1:205779946 chr1 205779946 0 A 932 932 0 0 0 0 627 600 0 27 0 4.30622009569378 2.97008758129622e-11 7.22025698507314e-11 significant ENSG00000133065 ENST00000367137 5_prime_UTR_variant 639 - - - - - MODIFIER SLC41A1 HGNC 19429 YES CCDS30988.1 ENSP00000356105 NM_173854.4 - - - - - - - - - - -
chr1:205882948 chr1 205882948 0 A 467 466 0 1 0 0.214132762312634 469 457 0 12 0 2.55863539445629 0.00325515045219477 0.00467330817484748 significant ENSG00000174502 ENST00000367134 3_prime_UTR_variant 3850 - - - - - MODIFIER SLC26A9 HGNC 14469 YES CCDS30989.1 ENSP00000356102 NM_134325.2 - - - - - - - - - - -
chr1:205883640 chr1 205883640 0 A 515 514 0 1 0 0.194174757281553 484 467 0 17 0 3.51239669421488 5.4624044263079e-05 9.11178165851953e-05 significant ENSG00000174502 ENST00000367134 3_prime_UTR_variant 3158 - - - - - MODIFIER SLC26A9 HGNC 14469 YES CCDS30989.1 ENSP00000356102 NM_134325.2 - - - - - - - - - - -
chr1:206154203 chr1 206154203 1 A 300 300 0 0 0 0 207 192 0 15 0 7.2463768115942 2.03414502996833e-06 3.76486811080268e-06 significant ENSG00000196550 ENST00000367128 3_prime_UTR_variant 1450 - - - - - MODIFIER FAM72A HGNC 24044 YES CCDS41458.1 ENSP00000356096 - - - - - - - - - - - -
chr1:206154227 chr1 206154227 1 A 438 332 0 106 0 24.2009132420091 347 271 0 76 0 21.9020172910663 0.562637980644442 0.657818020597179 nonsignificant ENSG00000196550 ENST00000367128 3_prime_UTR_variant 1474 - - - - rs782511193 MODIFIER FAM72A HGNC 24044 YES CCDS41458.1 ENSP00000356096 - - - - - - - - - - - -
chr1:206154416 chr1 206154416 1 A 200 200 0 0 0 0 197 192 0 5 0 2.53807106598985 0.0609626478075936 0.0780847101762124 nonsignificant ENSG00000196550 ENST00000367128 3_prime_UTR_variant 1663 - - - - - MODIFIER FAM72A HGNC 24044 YES CCDS41458.1 ENSP00000356096 - - - - - - - - - - - -
chr1:206589333 chr1 206589333 1 A 941 940 0 1 0 0.106269925611052 798 772 0 26 0 3.25814536340852 3.00507113522194e-08 6.24341871354294e-08 significant ENSG00000163486 ENST00000295713 missense_variant,splice_region_variant 1181 1183 395 S/G Agt/Ggt - MODERATE SRGAP2 HGNC 19751 YES - ENSP00000295713 - - - - - - - - - - - -
chr1:206627927 chr1 206627927 1 A 163 163 0 0 0 0 228 222 0 6 0 2.63157894736842 0.0856495231164497 0.108426437252143 nonsignificant ENSG00000163486 ENST00000295713 intron_variant - - - - - - MODIFIER SRGAP2 HGNC 19751 YES - ENSP00000295713 - - - - - - - - - - - -
chr1:206635436 chr1 206635436 1 A 658 301 0 357 0 54.2553191489362 579 283 0 296 0 51.1226252158895 0.560615131560801 0.655700413389275 nonsignificant ENSG00000163486 ENST00000295713 3_prime_UTR_variant 3627 - - - - rs80104336 MODIFIER SRGAP2 HGNC 19751 YES - ENSP00000295713 - - - - - - - - - - - -
chr1:206635956 chr1 206635956 1 A 563 560 0 3 0 0.532859680284192 504 470 0 34 0 6.74603174603175 2.46876666957007e-08 5.1550692337864e-08 significant ENSG00000163486 ENST00000295713 3_prime_UTR_variant 4147 - - - - - MODIFIER SRGAP2 HGNC 19751 YES - ENSP00000295713 - - - - - - - - - - - -
chr1:206647742 chr1 206647742 1 A 1464 0 0 1464 0 100 1306 0 0 1306 0 100 1 1 nonsignificant ENSG00000143466 ENST00000367120 synonymous_variant 529 156 52 Q caA/caG rs1539242,COSV65626479 LOW IKBKE HGNC 14552 YES CCDS30996.1 ENSP00000356087 NM_014002.3,NM_001193322.1 - - 0,1 0,1 - - - - - - -
chr1:206670049 chr1 206670049 1 A 505 503 0 2 0 0.396039603960396 463 449 0 14 0 3.02375809935205 0.00168675797403048 0.0024829564630019 significant ENSG00000143466 ENST00000367120 3_prime_UTR_variant 3095 - - - - - MODIFIER IKBKE HGNC 14552 YES CCDS30996.1 ENSP00000356087 NM_014002.3,NM_001193322.1 - - - - - - - - - - -
chr1:206670142 chr1 206670142 1 A 503 503 0 0 0 0 510 495 0 15 0 2.94117647058824 5.77650655855587e-05 9.61179254573309e-05 significant ENSG00000143466 ENST00000367120 3_prime_UTR_variant 3188 - - - - - MODIFIER IKBKE HGNC 14552 YES CCDS30996.1 ENSP00000356087 NM_014002.3,NM_001193322.1 - - - - - - - - - - -
chr1:206757880 chr1 206757880 1 A 5180 5105 0 75 0 1.44787644787645 2761 2107 0 654 0 23.6870699022093 1.16060045763985e-193 5.02254311891559e-192 significant ENSG00000136653 ENST00000355294 synonymous_variant 909 852 284 L ctA/ctG - LOW RASSF5 HGNC 17609 YES CCDS30998.1 ENSP00000347443 NM_182663.2 - - - - - - - - - - -
chr1:206767541 chr1 206767541 0 A 131 129 0 2 0 1.52671755725191 211 202 0 9 0 4.2654028436019 0.219230499771198 0.269136940953346 nonsignificant ENSG00000143486 ENST00000271764 intron_variant - - - - - - MODIFIER EIF2D HGNC 6583 YES CCDS1465.1 ENSP00000271764 NM_006893.2 - - - - - - - - - - -
chr1:206769172 chr1 206769172 0 A 11514 11502 0 12 0 0.104220948410631 6164 6018 0 146 0 2.36859182349124 8.76067815835074e-52 7.07519712650727e-51 significant ENSG00000143486 ENST00000271764 synonymous_variant 1613 1404 468 F ttT/ttC COSV55113429 LOW EIF2D HGNC 6583 YES CCDS1465.1 ENSP00000271764 NM_006893.2 - - 1 1 - - - - - - -
chr1:206770487 chr1 206770487 0 A 10803 10782 0 21 0 0.194390447098028 10193 9775 0 418 0 4.10085352693025 1.5035158400684e-100 2.52190799435206e-99 significant ENSG00000143486 ENST00000271764 missense_variant 1560 1351 451 S/P Tca/Cca - MODERATE EIF2D HGNC 6583 YES CCDS1465.1 ENSP00000271764 NM_006893.2 - - - - - - - - - - -
chr1:206772908 chr1 206772908 0 A 10969 10879 0 90 0 0.820494119792142 10678 7971 0 2707 0 25.3511893613036 0 0 significant ENSG00000143486 ENST00000271764 missense_variant 1320 1111 371 C/R Tgc/Cgc - MODERATE EIF2D HGNC 6583 YES CCDS1465.1 ENSP00000271764 NM_006893.2 - - - - - - - - - - -
chr1:206775731 chr1 206775731 0 A 11341 11260 0 81 0 0.71422273168151 10976 9616 0 1360 0 12.3906705539359 6.03237310444315e-294 5.45609720433702e-292 significant ENSG00000143486 ENST00000271764 synonymous_variant 1070 861 287 F ttT/ttC - LOW EIF2D HGNC 6583 YES CCDS1465.1 ENSP00000271764 NM_006893.2 - - - - - - - - - - -
chr1:206777976 chr1 206777976 0 A 341 341 0 0 0 0 349 332 0 17 0 4.87106017191977 1.48136886336044e-05 2.57919192606251e-05 significant ENSG00000143486 ENST00000271764 intron_variant - - - - - - MODIFIER EIF2D HGNC 6583 YES CCDS1465.1 ENSP00000271764 NM_006893.2 - - - - - - - - - - -
chr1:206778851 chr1 206778851 0 A 8966 8958 0 8 0 0.0892259647557439 11536 11197 0 339 0 2.93862690707351 1.38291008968314e-71 1.57489384261931e-70 significant ENSG00000143486 ENST00000271764 synonymous_variant 641 432 144 V gtT/gtC - LOW EIF2D HGNC 6583 YES CCDS1465.1 ENSP00000271764 NM_006893.2 - - - - - - - - - - -
chr1:206869440 chr1 206869440 0 A 696 4 0 692 0 99.4252873563218 731 2 0 729 0 99.7264021887825 0.970114198971778 1 nonsignificant ENSG00000162889 ENST00000367103 intron_variant - - - - - COSV54318634 MODIFIER MAPKAPK2 HGNC 6887 YES CCDS31001.1 ENSP00000356070 NM_004759.4,NM_032960.3 - - 1 1 - - - - - - -
chr1:206869465 chr1 206869465 0 A 3174 3107 0 67 0 2.11090107120353 4367 4264 0 103 0 2.35859858026105 0.529850963536465 0.622225932172054 nonsignificant ENSG00000162889 ENST00000367103 intron_variant - - - - - COSV54314299 MODIFIER MAPKAPK2 HGNC 6887 YES CCDS31001.1 ENSP00000356070 NM_004759.4,NM_032960.3 - - 1 1 - - - - - - -
chr1:206869563 chr1 206869563 0 A 2676 8 0 2668 0 99.7010463378176 1388 0 0 1388 0 100 0.962680817070598 1 nonsignificant ENSG00000162889 ENST00000367103 intron_variant - - - - - - MODIFIER MAPKAPK2 HGNC 6887 YES CCDS31001.1 ENSP00000356070 NM_004759.4,NM_032960.3 - - - - - - - - - - -
chr1:206906014 chr1 206906014 1 A 1424 1423 0 1 0 0.0702247191011236 1664 1582 0 82 0 4.92788461538462 1.62981296659388e-20 5.80610548851563e-20 significant ENSG00000162889 ENST00000367103 missense_variant 1347 1154 385 K/R aAg/aGg - MODERATE MAPKAPK2 HGNC 6887 YES CCDS31001.1 ENSP00000356070 NM_004759.4,NM_032960.3 - - - - - - - - - - -
chr1:207218101 chr1 207218101 0 A 315 315 0 0 0 0 358 349 0 9 0 2.51396648044693 0.00451309452444836 0.00637677495872052 significant ENSG00000180667 ENST00000315927 3_prime_UTR_variant 5358 - - - - - MODIFIER YOD1 HGNC 25035 YES CCDS31002.1 ENSP00000326813 NM_018566.3 - - - - - - - - - - -
chr1:207510734 chr1 207510734 1 A 3040 3040 0 0 0 0 3050 2920 0 130 0 4.26229508196721 4.8487146265625e-39 2.96950781037615e-38 significant ENSG00000196352 ENST00000314754 missense_variant 1105 1040 347 K/R aAa/aGa rs1019480008 MODERATE CD55 HGNC 2665 YES CCDS44307.1 ENSP00000316333 NM_001114752.1 1 - - - - - - - - - -
chr1:207513840 chr1 207513840 1 A 408 408 0 0 0 0 370 353 0 17 0 4.59459459459459 4.02552275809689e-06 7.29600062258423e-06 significant ENSG00000196352 ENST00000314754 missense_variant 1251 1186 396 S/G Agc/Ggc - MODERATE CD55 HGNC 2665 YES CCDS44307.1 ENSP00000316333 NM_001114752.1 1 - - - - - - - - - -
chr1:207642158 chr1 207642158 1 A 10545 10534 0 11 0 0.104314841156946 9231 9025 0 206 0 2.23161087639476 3.51933269767232e-53 2.93319435415777e-52 significant ENSG00000117322 ENST00000367057 synonymous_variant 837 648 216 K aaA/aaG - LOW CR2 HGNC 2336 YES CCDS31007.1 ENSP00000356024 NM_001006658.2 1 - - - - - - - - - -
chr1:20964564 chr1 20964564 1 A 1463 1463 0 0 0 0 1481 1441 0 40 0 2.70087778528022 1.83746930555738e-12 4.73186616277795e-12 significant ENSG00000158828 ENST00000321556 missense_variant 711 617 206 E/G gAg/gGg COSV58633338 MODERATE PINK1 HGNC 14581 YES CCDS211.1 ENSP00000364204 NM_032409.2 1 - 1 1 - - - - - - -
chr1:20971162 chr1 20971162 1 A 1292 1288 0 4 0 0.309597523219814 1338 1227 0 111 0 8.29596412556054 1.46022793343806e-26 6.33478586361491e-26 significant ENSG00000158828 ENST00000321556 missense_variant 1050 956 319 K/R aAg/aGg - MODERATE PINK1 HGNC 14581 YES CCDS211.1 ENSP00000364204 NM_032409.2 1 - - - - - - - - - -
chr1:20974408 chr1 20974408 0 A 319 316 0 3 0 0.940438871473354 241 233 0 8 0 3.3195020746888 0.0653021709900962 0.0833394477464913 nonsignificant ENSG00000158828 ENST00000321556 intron_variant - - - - - - MODIFIER PINK1 HGNC 14581 YES CCDS211.1 ENSP00000364204 NM_032409.2 1 - - - - - - - - - -
chr1:20974540 chr1 20974540 0 A 144 144 0 0 0 0 184 179 0 5 0 2.71739130434783 0.0720756792172364 0.0916926769798581 nonsignificant ENSG00000158828 ENST00000321556 intron_variant - - - - - - MODIFIER PINK1 HGNC 14581 YES CCDS211.1 ENSP00000364204 NM_032409.2 1 - - - - - - - - - -
chr1:20974550 chr1 20974550 0 A 131 130 0 1 0 0.763358778625954 162 143 0 19 0 11.7283950617284 0.000253758717166109 0.000401393406914776 significant ENSG00000158828 ENST00000321556 intron_variant - - - - - - MODIFIER PINK1 HGNC 14581 YES CCDS211.1 ENSP00000364204 NM_032409.2 1 - - - - - - - - - -
chr1:20975266 chr1 20975266 0 A 438 437 0 1 0 0.228310502283105 436 426 0 10 0 2.29357798165138 0.011264005879205 0.0153376523078787 nonsignificant ENSG00000158828 ENST00000321556 intron_variant - - - - - - MODIFIER PINK1 HGNC 14581 YES CCDS211.1 ENSP00000364204 NM_032409.2 1 - - - - - - - - - -
chr1:20976023 chr1 20976023 0 A 518 471 0 47 0 9.07335907335907 491 402 0 89 0 18.1262729124236 0.000244814610924794 0.00038794378855859 significant ENSG00000158828 ENST00000321556 intron_variant - - - - - - MODIFIER PINK1 HGNC 14581 YES CCDS211.1 ENSP00000364204 NM_032409.2 1 - - - - - - - - - -
chr1:20976075 chr1 20976075 0 A 428 420 0 8 0 1.86915887850467 415 405 0 10 0 2.40963855421687 0.640359088690791 0.74113976323993 nonsignificant ENSG00000158828 ENST00000321556 intron_variant - - - - - - MODIFIER PINK1 HGNC 14581 YES CCDS211.1 ENSP00000364204 NM_032409.2 1 - - - - - - - - - -
chr1:20976174 chr1 20976174 0 A 353 349 0 4 0 1.13314447592068 308 297 0 11 0 3.57142857142857 0.0638664901434404 0.0815701280986576 nonsignificant ENSG00000158828 ENST00000321556 intron_variant - - - - - - MODIFIER PINK1 HGNC 14581 YES CCDS211.1 ENSP00000364204 NM_032409.2 1 - - - - - - - - - -
chr1:20977102 chr1 20977102 1 A 1925 1924 0 1 0 0.0519480519480519 1883 1841 0 42 0 2.23048327137546 4.07976951782607e-12 1.03340690469995e-11 significant ENSG00000158828 ENST00000321556 missense_variant 1758 1664 555 K/R aAg/aGg - MODERATE PINK1 HGNC 14581 YES CCDS211.1 ENSP00000364204 NM_032409.2 1 - - - - - - - - - -
chr1:20978410 chr1 20978410 0 A 5374 0 0 5374 0 100 5562 0 0 5562 0 100 1 1 nonsignificant ENSG00000244038 ENST00000375048 3_prime_UTR_variant 1939 - - - - - MODIFIER DDOST HGNC 2728 YES CCDS212.1 ENSP00000364188 NM_005216.4 1 - - - - - - - - - -
chr1:20978832 chr1 20978832 0 A 9963 1 0 9962 0 99.9899628625916 9574 0 0 9574 0 100 1 1 nonsignificant ENSG00000244038 ENST00000375048 3_prime_UTR_variant 1517 - - - - - MODIFIER DDOST HGNC 2728 YES CCDS212.1 ENSP00000364188 NM_005216.4 1 - - - - - - - - - -
chr1:20978966 chr1 20978966 0 A 12133 12107 0 26 0 0.214291601417621 15429 14523 0 906 0 5.87205910946918 4.85146120642015e-183 1.90065114589683e-181 significant ENSG00000244038 ENST00000375048 missense_variant 1383 1277 426 F/S tTc/tCc - MODERATE DDOST HGNC 2728 YES CCDS212.1 ENSP00000364188 NM_005216.4 1 - - - - - - - - - -
chr1:209789862 chr1 209789862 0 A 884 884 0 0 0 0 1168 1139 0 29 0 2.48287671232877 1.04157081100679e-07 2.09618268174931e-07 significant ENSG00000196878 ENST00000391911 synonymous_variant 3726 3336 1112 A gcT/gcC - LOW LAMB3 HGNC 6490 YES CCDS1487.1 ENSP00000375778 NM_001017402.1 1 - - - - - - - - - -
chr1:209790818 chr1 209790818 0 A 521 520 0 1 0 0.191938579654511 699 665 0 34 0 4.86409155937053 1.91149202703909e-07 3.78543785050567e-07 significant ENSG00000196878 ENST00000391911 synonymous_variant 3555 3165 1055 A gcT/gcC - LOW LAMB3 HGNC 6490 YES CCDS1487.1 ENSP00000375778 NM_001017402.1 1 - - - - - - - - - -
chr1:20979460 chr1 20979460 0 A 10336 10322 0 14 0 0.135448916408669 15387 14551 0 836 0 5.43315786053162 7.79380211410144e-159 2.43590955186177e-157 significant ENSG00000244038 ENST00000375048 missense_variant 1104 998 333 F/S tTt/tCt - MODERATE DDOST HGNC 2728 YES CCDS212.1 ENSP00000364188 NM_005216.4 1 - - - - - - - - - -
chr1:209796022 chr1 209796022 0 A 438 434 0 4 0 0.91324200913242 630 513 0 117 0 18.5714285714286 2.16565597082313e-20 7.68581085078021e-20 significant ENSG00000196878 ENST00000391911 missense_variant 2950 2560 854 W/R Tgg/Cgg - MODERATE LAMB3 HGNC 6490 YES CCDS1487.1 ENSP00000375778 NM_001017402.1 1 - - - - - - - - - -
chr1:209797043 chr1 209797043 0 A 418 418 0 0 0 0 549 518 0 31 0 5.64663023679417 5.05645327455706e-08 1.03706142296767e-07 significant ENSG00000196878 ENST00000391911 missense_variant 2555 2165 722 F/S tTc/tCc - MODERATE LAMB3 HGNC 6490 YES CCDS1487.1 ENSP00000375778 NM_001017402.1 1 - - - - - - - - - -
chr1:20980737 chr1 20980737 0 A 15204 15193 0 11 0 0.0723493817416469 11168 10859 0 309 0 2.76683381088825 9.05001342550181e-98 1.46640453713099e-96 significant ENSG00000244038 ENST00000375048 missense_variant 930 824 275 M/T aTg/aCg - MODERATE DDOST HGNC 2728 YES CCDS212.1 ENSP00000364188 NM_005216.4 1 - - - - - - - - - -
chr1:209824413 chr1 209824413 0 A 138 138 0 0 0 0 205 200 0 5 0 2.4390243902439 0.161388508479387 0.200207160088938 nonsignificant ENSG00000196878 ENST00000391911 5_prime_UTR_variant 267 - - - - - MODIFIER LAMB3 HGNC 6490 YES CCDS1487.1 ENSP00000375778 NM_001017402.1 1 - - - - - - - - - -
chr1:209948770 chr1 209948770 1 A 152 152 0 0 0 0 135 124 0 11 0 8.14814814814815 0.000319847295192667 0.000501951828078248 significant ENSG00000009790 ENST00000367024 missense_variant 1367 851 284 K/R aAg/aGg - MODERATE TRAF3IP3 HGNC 30766 YES CCDS1490.2 ENSP00000355991 - - - - - - - - - - - -
chr1:209949054 chr1 209949054 1 A 279 279 0 0 0 0 213 207 0 6 0 2.8169014084507 0.00695696553075822 0.00968439072671341 significant ENSG00000009790 ENST00000367024 synonymous_variant 1542 1026 342 Q caA/caG rs1267235175 LOW TRAF3IP3 HGNC 30766 YES CCDS1490.2 ENSP00000355991 - - - - - - - - - - - -
chr1:21070450 chr1 21070450 0 A 1756 1755 0 1 0 0.0569476082004556 1520 1411 0 109 0 7.17105263157895 1.97464062649119e-34 1.0747806923872e-33 significant ENSG00000127483 ENST00000312239 3_prime_UTR_variant 2642 - - - - - MODIFIER HP1BP3 HGNC 24973 YES CCDS30621.1 ENSP00000312625 NM_016287.3 - - - - - - - - - - -
chr1:21083713 chr1 21083713 0 A 2791 2780 0 11 0 0.39412396990326 2533 2305 0 228 0 9.001184366364 8.20924608269822e-57 7.30521616767536e-56 significant ENSG00000127483 ENST00000312239 synonymous_variant 1067 927 309 V gtT/gtC COSV56562499 LOW HP1BP3 HGNC 24973 YES CCDS30621.1 ENSP00000312625 NM_016287.3 - - 1 1 - - - - - - -
chr1:21101233 chr1 21101233 0 A 426 425 0 1 0 0.234741784037559 350 338 0 12 0 3.42857142857143 0.000911567768974131 0.001375690207279 significant ENSG00000127483 ENST00000312239 intron_variant - - - - - - MODIFIER HP1BP3 HGNC 24973 YES CCDS30621.1 ENSP00000312625 NM_016287.3 - - - - - - - - - - -
chr1:21101365 chr1 21101365 0 A 353 353 0 0 0 0 363 354 0 9 0 2.47933884297521 0.00380897795267306 0.00542220348333706 significant ENSG00000127483 ENST00000312239 intron_variant - - - - - - MODIFIER HP1BP3 HGNC 24973 YES CCDS30621.1 ENSP00000312625 NM_016287.3 - - - - - - - - - - -
chr1:21101899 chr1 21101899 0 A 122 122 0 0 0 0 111 100 0 11 0 9.90990990990991 0.000771560069161135 0.00117168996304236 significant ENSG00000127483 ENST00000312239 intron_variant - - - - - - MODIFIER HP1BP3 HGNC 24973 YES CCDS30621.1 ENSP00000312625 NM_016287.3 - - - - - - - - - - -
chr1:21101903 chr1 21101903 0 A 178 166 0 12 0 6.74157303370786 166 155 0 11 0 6.62650602409639 1 1 nonsignificant ENSG00000127483 ENST00000312239 intron_variant - - - - - - MODIFIER HP1BP3 HGNC 24973 YES CCDS30621.1 ENSP00000312625 NM_016287.3 - - - - - - - - - - -
chr1:21101917 chr1 21101917 0 A 122 122 0 0 0 0 113 108 0 5 0 4.42477876106195 0.0274967966107051 0.0362054670159867 nonsignificant ENSG00000127483 ENST00000312239 intron_variant - - - - - - MODIFIER HP1BP3 HGNC 24973 YES CCDS30621.1 ENSP00000312625 NM_016287.3 - - - - - - - - - - -
chr1:21106874 chr1 21106874 0 A 2593 2562 0 31 0 1.19552641727729 2482 2010 0 472 0 19.016921837228 8.73449526589435e-99 1.43344584209068e-97 significant ENSG00000127483 ENST00000312239 synonymous_variant 200 60 20 V gtT/gtC - LOW HP1BP3 HGNC 24973 YES CCDS30621.1 ENSP00000312625 NM_016287.3 - - - - - - - - - - -
chr1:211444928 chr1 211444928 1 A 252 252 0 0 0 0 159 152 0 7 0 4.40251572327044 0.00144139491310846 0.00213245694385452 significant ENSG00000117625 ENST00000419091 intron_variant - - - - - - MODIFIER RCOR3 HGNC 25594 YES CCDS44312.1 ENSP00000413929 NM_001136223.1 - - - - - - - - - - -
chr1:211452623 chr1 211452623 1 A 1702 1693 0 9 0 0.528789659224442 1745 1459 0 286 0 16.3896848137536 5.97853668771539e-67 6.28908969666216e-66 significant ENSG00000117625 ENST00000419091 missense_variant 813 685 229 S/G Agt/Ggt rs1385869586,COSV65366251 MODERATE RCOR3 HGNC 25594 YES CCDS44312.1 ENSP00000413929 NM_001136223.1 - - 0,1 0,1 - - - - - - -
chr1:211488076 chr1 211488076 1 A 243 0 0 243 0 100 206 0 0 206 0 100 1 1 nonsignificant ENSG00000117625 ENST00000419091 downstream_gene_variant - - - - - rs1533219 MODIFIER RCOR3 HGNC 25594 YES CCDS44312.1 ENSP00000413929 NM_001136223.1 - - - - - - - - - - -
chr1:211547204 chr1 211547204 1 A 830 830 0 0 0 0 750 734 0 16 0 2.13333333333333 7.3012090273282e-06 1.29992853174071e-05 significant ENSG00000082512 ENST00000261464 3_prime_UTR_variant 2888 - - - - - MODIFIER TRAF5 HGNC 12035 YES CCDS1497.1 ENSP00000261464 NM_001033910.2 - - - - - - - - - - -
chr1:211565233 chr1 211565233 1 A 1901 1889 0 12 0 0.631246712256707 1811 1653 0 158 0 8.72446162341248 3.52727541490041e-34 1.90658589826544e-33 significant ENSG00000153363 ENST00000423222 non_coding_transcript_exon_variant 270 - - - - - MODIFIER LINC00467 HGNC 28227 YES - - - - - - - - - - - - - -
chr1:211571409 chr1 211571409 1 A 553 544 0 9 0 1.62748643761302 576 250 0 326 0 56.5972222222222 3.78965726087342e-67 3.99997257377518e-66 significant ENSG00000153363 ENST00000423222 intron_variant,non_coding_transcript_variant - - - - - - MODIFIER LINC00467 HGNC 28227 YES - - - - - - - - - - - - - -
chr1:211571482 chr1 211571482 1 A 508 508 0 0 0 0 597 534 0 63 0 10.5527638190955 6.7073812832108e-17 2.09031606598091e-16 significant ENSG00000153363 ENST00000423222 intron_variant,non_coding_transcript_variant - - - - - - MODIFIER LINC00467 HGNC 28227 YES - - - - - - - - - - - - - -
chr1:211571486 chr1 211571486 1 A 516 511 0 5 0 0.968992248062015 467 445 0 22 0 4.71092077087794 0.000607862070152385 0.000930280313999806 significant ENSG00000153363 ENST00000423222 intron_variant,non_coding_transcript_variant - - - - - rs1014043189 MODIFIER LINC00467 HGNC 28227 YES - - - - - - - - - - - - - -
chr1:211572150 chr1 211572150 1 A 249 244 0 5 0 2.00803212851406 309 220 0 89 0 28.8025889967638 2.20766517148484e-15 6.47948806434652e-15 significant ENSG00000153363 ENST00000423222 intron_variant,non_coding_transcript_variant - - - - - - MODIFIER LINC00467 HGNC 28227 YES - - - - - - - - - - - - - -
chr1:211572245 chr1 211572245 1 A 178 178 0 0 0 0 205 199 0 6 0 2.92682926829268 0.0334053834727815 0.0436340855215171 nonsignificant ENSG00000153363 ENST00000423222 intron_variant,non_coding_transcript_variant - - - - - - MODIFIER LINC00467 HGNC 28227 YES - - - - - - - - - - - - - -
chr1:211918755 chr1 211918755 0 A 209 208 0 1 0 0.478468899521531 143 124 0 19 0 13.2867132867133 9.04841296295554e-07 1.71465109293301e-06 significant ENSG00000123684 ENST00000366997 3_prime_UTR_variant 5826 - - - - - MODIFIER LPGAT1 HGNC 28985 YES CCDS31018.1 ENSP00000355964 NM_014873.2 - - - - - - - - - - -
chr1:211920427 chr1 211920427 0 A 710 351 0 359 0 50.5633802816901 420 188 0 232 0 55.2380952380952 0.402858017431659 0.481393082936921 nonsignificant ENSG00000123684 ENST00000366997 3_prime_UTR_variant 4154 - - - - - MODIFIER LPGAT1 HGNC 28985 YES CCDS31018.1 ENSP00000355964 NM_014873.2 - - - - - - - - - - -
chr1:211921915 chr1 211921915 0 A 1478 1478 0 0 0 0 1309 1279 0 30 0 2.29182582123759 1.7178062326284e-10 4.01897791878934e-10 significant ENSG00000123684 ENST00000366997 3_prime_UTR_variant 2666 - - - - - MODIFIER LPGAT1 HGNC 28985 YES CCDS31018.1 ENSP00000355964 NM_014873.2 - - - - - - - - - - -
chr1:211956667 chr1 211956667 0 A 1669 1667 0 2 0 0.11983223487118 1534 1503 0 31 0 2.02086049543677 3.09783428452196e-08 6.43234521217377e-08 significant ENSG00000123684 ENST00000366997 missense_variant 858 631 211 S/P Tct/Cct - MODERATE LPGAT1 HGNC 28985 YES CCDS31018.1 ENSP00000355964 NM_014873.2 - - - - - - - - - - -
chr1:212002588 chr1 212002588 0 A 989 989 0 0 0 0 874 854 0 20 0 2.2883295194508 3.02509732727623e-07 5.91087543199174e-07 significant ENSG00000123684 ENST00000366997 synonymous_variant 278 51 17 N aaT/aaC - LOW LPGAT1 HGNC 28985 YES CCDS31018.1 ENSP00000355964 NM_014873.2 - - - - - - - - - - -
chr1:212114860 chr1 212114860 0 A 1748 944 0 804 0 45.9954233409611 1825 938 0 887 0 48.6027397260274 0.359994797781077 0.432211945314948 nonsignificant ENSG00000143493 ENST00000366994 3_prime_UTR_variant 3300 - - - - - MODIFIER INTS7 HGNC 24484 YES CCDS1501.1 ENSP00000355961 NM_001199811.1,NM_015434.3,NM_001199812.1 - - - - - - - - - - -
chr1:212190301 chr1 212190301 0 A 1488 743 0 745 0 50.0672043010753 1376 711 0 665 0 48.328488372093 0.602363715830468 0.700971742619362 nonsignificant ENSG00000143493 ENST00000366994 missense_variant 541 436 146 C/R Tgt/Cgt - MODERATE INTS7 HGNC 24484 YES CCDS1501.1 ENSP00000355961 NM_001199811.1,NM_015434.3,NM_001199812.1 - - - - - - - - - - -
chr1:212277496 chr1 212277496 1 A 616 591 0 25 0 4.05844155844156 442 283 0 159 0 35.972850678733 4.23948571912514e-31 2.09840742201779e-30 significant ENSG00000143476 ENST00000366991 3_prime_UTR_variant 3721 - - - - - MODIFIER DTL HGNC 30288 YES CCDS1502.1 ENSP00000355958 NM_016448.2 - - - - - - - - - - -
chr1:212521782 chr1 212521782 1 A 908 904 0 4 0 0.440528634361234 841 800 0 41 0 4.87514863258026 2.22129366557677e-09 4.91603222022099e-09 significant ENSG00000066027 ENST00000261461 synonymous_variant 1390 816 272 L ctA/ctG - LOW PPP2R5A HGNC 9309 YES CCDS1503.1 ENSP00000261461 NM_006243.3 - - - - - - - - - - -
chr1:212619558 chr1 212619558 1 A 509 508 0 1 0 0.196463654223969 505 491 0 14 0 2.77227722772277 0.000909229647044964 0.00137282451646419 significant ENSG00000117691 ENST00000366988 3_prime_UTR_variant 786 - - - - - MODIFIER NENF HGNC 30384 YES CCDS1505.1 ENSP00000355955 NM_013349.4 - - - - - - - - - - -
chr1:212791596 chr1 212791596 1 A 654 654 0 0 0 0 648 619 0 29 0 4.47530864197531 3.07905554550398e-09 6.76012749293486e-09 significant ENSG00000162772 ENST00000341491 intron_variant - - - - - - MODIFIER ATF3 HGNC 785 YES CCDS1506.1 ENSP00000344352 NM_001040619.2,NM_001674.3,NM_001206488.2 - - - - - - - - - - -
chr1:212859872 chr1 212859872 2 A 1397 1397 0 0 0 0 1379 1342 0 37 0 2.68310369833212 1.18069701822243e-11 2.91869465028375e-11 significant ENSG00000123685 ENST00000243440 3_prime_UTR_variant 868 - - - - - MODIFIER BATF3 HGNC 28915 YES CCDS1508.1 ENSP00000243440 NM_018664.2 - - - - - - - - - - -
chr1:212870313 chr1 212870313 0 A 2666 2663 0 3 0 0.112528132033008 2653 2566 0 87 0 3.27930644553336 1.71757735856814e-22 6.56169136481913e-22 significant ENSG00000123685 ENST00000243440 missense_variant 408 185 62 M/T aTg/aCg - MODERATE BATF3 HGNC 28915 YES CCDS1508.1 ENSP00000243440 NM_018664.2 - - - - - - - - - - -
chr1:212911444 chr1 212911444 0 A 1052 1052 0 0 0 0 924 854 0 70 0 7.57575757575758 3.10124907318547e-23 1.21378927479664e-22 significant ENSG00000117697 ENST00000366977 3_prime_UTR_variant 1171 - - - - - MODIFIER NSL1 HGNC 24548 YES CCDS1509.1 ENSP00000355944 NM_015471.3 - - - - - - - - - - -
chr1:212911836 chr1 212911836 0 A 4712 2225 0 2487 0 52.7801358234295 4339 2081 0 2258 0 52.0396404701544 0.706368061352304 0.809708105374259 nonsignificant ENSG00000117697 ENST00000366977 synonymous_variant 779 760 254 L Ttg/Ctg COSV65328273 LOW NSL1 HGNC 24548 YES CCDS1509.1 ENSP00000355944 NM_015471.3 - - 1 1 - - - - - - -
chr1:212988857 chr1 212988857 1 A 529 529 0 0 0 0 518 501 0 17 0 3.28185328185328 1.34606225201158e-05 2.3519091301841e-05 significant ENSG00000203705 ENST00000532324 3_prime_UTR_variant 1299 - - - - rs965447577 MODIFIER TATDN3 HGNC 27010 YES CCDS53475.1 ENSP00000431376 - - - - - - - - - - - -
chr1:212988922 chr1 212988922 1 A 631 630 1 0 0 0 531 518 0 13 0 2.44821092278719 4.1540652355573e-05 6.98987264527076e-05 significant ENSG00000203705 ENST00000532324 3_prime_UTR_variant 1364 - - - - rs1201832059 MODIFIER TATDN3 HGNC 27010 YES CCDS53475.1 ENSP00000431376 - - - - - - - - - - - -
chr1:212988995 chr1 212988995 1 A 667 666 0 1 0 0.149925037481259 584 550 0 34 0 5.82191780821918 2.49466854618696e-10 5.79268049659015e-10 significant ENSG00000203705 ENST00000532324 downstream_gene_variant - - - - - - MODIFIER TATDN3 HGNC 27010 YES CCDS53475.1 ENSP00000431376 - - - - - - - - - - - -
chr1:212989074 chr1 212989074 1 A 629 628 0 1 0 0.158982511923688 658 628 0 30 0 4.55927051671733 4.18526549340474e-08 8.63040342086225e-08 significant ENSG00000203705 ENST00000532324 downstream_gene_variant - - - - - rs1571981500 MODIFIER TATDN3 HGNC 27010 YES CCDS53475.1 ENSP00000431376 - - - - - - - - - - - -
chr1:212989636 chr1 212989636 1 A 494 492 0 2 0 0.404858299595142 510 444 0 66 0 12.9411764705882 2.00413052829032e-16 6.12430066597267e-16 significant ENSG00000203705 ENST00000532324 downstream_gene_variant - - - - - - MODIFIER TATDN3 HGNC 27010 YES CCDS53475.1 ENSP00000431376 - - - - - - - - - - - -
chr1:212989650 chr1 212989650 1 A 453 452 0 1 0 0.22075055187638 467 443 0 24 0 5.13918629550321 1.68555682224664e-06 3.1366120569579e-06 significant ENSG00000203705 ENST00000532324 downstream_gene_variant - - - - - - MODIFIER TATDN3 HGNC 27010 YES CCDS53475.1 ENSP00000431376 - - - - - - - - - - - -
chr1:213030191 chr1 213030191 0 A 390 389 0 1 0 0.256410256410256 340 299 0 41 0 12.0588235294118 2.05532966804887e-12 5.2774411896437e-12 significant ENSG00000162769 ENST00000366971 upstream_gene_variant - - - - - - MODIFIER FLVCR1 HGNC 24682 YES CCDS1510.1 ENSP00000355938 NM_014053.3 1 - - - - - - - - - -
chr1:213030221 chr1 213030221 0 A 437 434 0 3 0 0.68649885583524 374 349 0 25 0 6.68449197860963 3.4925019256833e-06 6.35737958115224e-06 significant ENSG00000162769 ENST00000366971 upstream_gene_variant - - - - - - MODIFIER FLVCR1 HGNC 24682 YES CCDS1510.1 ENSP00000355938 NM_014053.3 1 - - - - - - - - - -
chr1:213031111 chr1 213031111 0 A 536 535 0 1 0 0.186567164179104 496 486 0 10 0 2.01612903225806 0.00491528471504909 0.00692765025301212 significant ENSG00000162769 ENST00000366971 upstream_gene_variant - - - - - - MODIFIER FLVCR1 HGNC 24682 YES CCDS1510.1 ENSP00000355938 NM_014053.3 1 - - - - - - - - - -
[truncated: 7,059,112 more chars]
